# Supplementary material for: Species interactions are key to spatiotemporal gene expression and multilayer formation in Stenotrophomonas maltophilia K279a dual species biofilms
Source: Biofilm. 2026 Jun 16;12:100374. doi: 10.1016/j.bioflm.2026.100374 (PMC13311295; doi:10.1016/j.bioflm.2026.100374)
Supplement: Multimedia component 1 — Primer list. [file mmc1.xlsx]

## Sheet: Tabelle1
Primer	Sequence	Fragment size	Tm
smlt2713P_sm454_for_SacI	GGGAGCTC-CTCTTCCATCCACGCCATGC	129bp	60°C
smlt2713P_sm454_rev_XbaI	GGTCTAGA-AGGTGCCAAGGCCGGAC		62°C
Bla2_P_SKK55 _for_SacI	GGGAGCTC-GGTGATGGCTGATCCTACCGT	156bp	60°C
Bla2 _P _SKK55_rev_XbaI	GGTCTAGA-AGGGGTTCTCCTGGTGACC		60°C
Cyt4401_P_K279a_for_SacI	GCGAGCTCCGGTCAGTTTTTTCCATAC	190bp	58°C
Cyt4401_P_K279a_rev_XbaI	GCTCTAGATGGAGGTCAACCCTGTTGA		59°C
MraZP_SKK55_for_SacI	GGGAGCTCCCAGCCAAGAGCAAGCAGGCA	288bp	62°C
MraZP_SKK55_rev_XbaI	GGTCTAGACCGGATTTCCCTCTGATGCCC		62°C
TypeIVSS_P_sm454_for_SacI	GGGAGCTCTTCACGTCGTTAAATTTGTGACGTAG	313bp	58°C
TypeIVSS_P_sm454_rev_XbaI	GGTCTAGACCACTCCGGCTCCCCTG		62°C
P.coA ligase_P for_ SacI	GAGCTCACGAAAGGGGGCCAGTCGGC	273bp	66°C
P.CoA ligase_P_rev_xbaI	TCTAGAGAAGATCCTTGATGCAGAGGGGAACGC		64°C
StmPr2P_sm454_for_SacI	GGGAGCTC-TCGCACCACACCGCGCA	439bp	62°C
StmPr2P_sm454_rev_XbaI	GGTCTAGA-CGGTACGGCTCCTGATTGGAC		62°C
lasB_sacI_for	GCGAGCTCGCGCGTCCCGGAGCTGG	286bp	65°C
lasB_xbaI_rev	GCTCTAGACTTGTTCAGTTCTCCTGGTTTTTTCAGGC		62°C
nirG_sacI_for	GCGAGCTCGTCCTACTCCTGCGCTAGGGATTAGG	215bp	63°C
nirG_xbaI_rev	GCTCTAGAGGTCTATCTCCTCAGGAGCCCTGC		63°C
VgrG5_sacI_for	GCGAGCTCGGTGCTCGGAGGCGGCGGA	270bp	65°C
VgrG5_xbaI_rev	GCTCTAGATCACTGTCCTCTTGGAAACGCAGCC		64°C
mCherry_XbaI_for	GCTCTAGAATGGTGAGCAAGGGC	711bp	61°C
mCherry_BamHI_rev	GCGGATCCCTACTTGTACAGCTCGTCC		61°C
mScarlet_XbaI_for	GCTCTAGAATGGTGAGCAAGGGCGAG	699bp	60°C
mScarlet_BamHI_rev	GCGGATCCTTACTTGTACAGCTCGTC		59°C
mScarlet_XbaI_for	GCTCTAGAATGGTGAGCAAGGGCGAG	699bp	60°C
mScarlet_HindIII_rev	GCAAGCTTTTACTTGTACAGCTCGTCCATGC		59°C
Smlt2713_up_EcoRI	TAAGCAGAATTCGTACTACGTGCACAAGACC	687bp	57°C
Smlt2713_up_XbaI	TAAGCATCTAGAGGTATTGCTCCTTGGTTGAG		56°C
Smlt2713_ds_XbaI	TAAGCATCTAGATTGCCACGCCCCTGACG	548bp	64°C
Smlt2713_ds_BamHI	TAAGCAGGATCCGCATGGACACGTGCAAGCTC		61°C
