# Supplementary material for: Species interactions are key to spatiotemporal gene expression and multilayer formation in Stenotrophomonas maltophilia K279a dual species biofilms
Source: Biofilm. 2026 Jun 16;12:100374. doi: 10.1016/j.bioflm.2026.100374 (PMC13311295; doi:10.1016/j.bioflm.2026.100374)
Supplement: Multimedia component 2 — Single-species biofilms (biofilm volume). [file mmc2.xlsx]

## Sheet: K279a (1. replicate)
Filename	Ncells	Timepoint	Architecture_LocalDensity_range30_max	Architecture_LocalDensity_range30_mean	Architecture_LocalDensity_range30_mean_biovolume	Architecture_LocalDensity_range30_median	Architecture_LocalDensity_range30_min	Architecture_LocalDensity_range30_p25	Architecture_LocalDensity_range30_p75	Architecture_LocalDensity_range30_std	Architecture_LocalDensity_range30_std_biovolume	Architecture_LocalNumberDensity_range30_max	Architecture_LocalNumberDensity_range30_mean	Architecture_LocalNumberDensity_range30_mean_biovolume	Architecture_LocalNumberDensity_range30_median	Architecture_LocalNumberDensity_range30_min	Architecture_LocalNumberDensity_range30_p25	Architecture_LocalNumberDensity_range30_p75	Architecture_LocalNumberDensity_range30_std	Architecture_LocalNumberDensity_range30_std_biovolume	Biofilm_AspectRatio_HeightToLength	Biofilm_AspectRatio_HeightToWidth	Biofilm_AspectRatio_LengthToWidth	Biofilm_BaseArea	Biofilm_BaseEccentricity	Biofilm_Height	Biofilm_Length	Biofilm_MeanThickness	Biofilm_OuterSurface	Biofilm_OuterSurfaceIgnoreSubstratePerSubstrate	Biofilm_OuterSurfaceIgnoreSubstratePerVolume	Biofilm_OuterSurfacePerSubstrate	Biofilm_OuterSurfacePerVolume	Biofilm_OuterSurface_ignoreSubstrate	Biofilm_Roughness	Biofilm_Volume	Biofilm_VolumePerSubstrate	Biofilm_Width	Cube_Surface_max	Cube_Surface_mean	Cube_Surface_mean_biovolume	Cube_Surface_median	Cube_Surface_min	Cube_Surface_p25	Cube_Surface_p75	Cube_Surface_std	Cube_Surface_std_biovolume	Cube_VolumeFraction_max	Cube_VolumeFraction_mean
			\rho_{cells}_{max} (range=30vox) ((biovolume\cdot\mum^{-3}))	\rho_{cells}_{mean} (range=30vox) ((biovolume\cdot\mum^{-3}))	\rho_{cells}_{mean} (range=30vox) ((biovolume\cdot\mum^{-3}))	\rho_{cells}_{median} (range=30vox) ((biovolume\cdot\mum^{-3}))	\rho_{cells}_{min} (range=30vox) ((biovolume\cdot\mum^{-3}))	\rho_{cells}_{p25} (range=30vox) ((biovolume\cdot\mum^{-3}))	\rho_{cells}_{p75} (range=30vox) ((biovolume\cdot\mum^{-3}))	\rho_{cells}_{std}_{std} (range=30vox) ((biovolume\cdot\mum^{-3}))	\rho_{cells}_{std}_{std} (range=30vox) ((biovolume\cdot\mum^{-3}))	\rho_{cells}_{max} (range=30vox) ((cells\cdot\mum^{-3}))	\rho_{cells}_{mean} (range=30vox) ((cells\cdot\mum^{-3}))	\rho_{cells}_{mean} (range=30vox) ((cells\cdot\mum^{-3}))	\rho_{cells}_{median} (range=30vox) ((cells\cdot\mum^{-3}))	\rho_{cells}_{min} (range=30vox) ((cells\cdot\mum^{-3}))	\rho_{cells}_{p25} (range=30vox) ((cells\cdot\mum^{-3}))	\rho_{cells}_{p75} (range=30vox) ((cells\cdot\mum^{-3}))	\rho_{cells}_{std}_{std} (range=30vox) ((cells\cdot\mum^{-3}))	\rho_{cells}_{std}_{std} (range=30vox) ((cells\cdot\mum^{-3}))	Biofilm height/length ()	Biofilm AspectRatio HeightToWidth ((a.u.))	Biofilm AspectRatio LengthToWidth ((a.u.))	Biofilm substrate area ((\mum^2))	Biofilm substrate eccentricity ()	Height_{biofilm} ((\mum))	Length_{biofilm} ((\mum))	\langleThickness_{biofilm}\rangle ((\mum^2))	A_{biofilm} ((\mum^2))	A_{biofilm} ((\mum^2))	A_{biofilm} ((\mum^2))	A_{biofilm} ((\mum^2))	A_{biofilm} ((\mum^2))	A_{biofilm} ((\mum^2))	Biofilm Roughness ((a.u.))	V_{biofilm} ((\mum^3))	V_{biofilm} ((\mum^3))	Width_{biofilm} ((\mum))	A_{cube}_{max} ((\mum^2))	A_{cube}_{mean} ((\mum^2))	A_{cube}_{mean} ((\mum^2))	A_{cube}_{median} ((\mum^2))	A_{cube}_{min} ((\mum^2))	A_{cube}_{p25} ((\mum^2))	A_{cube}_{p75} ((\mum^2))	A_{cube}_{std}_{std} ((\mum^2))	A_{cube}_{std}_{std} ((\mum^2))	A_{cube}/A_{0}_{max} ()	A_{cube}/A_{0}_{mean} ()
0	1105	2025-01-24 14:46:42	0.085329	0.022095	0.026941	0.01871	0.0011534	0.010751	0.030893	0.015284	0.016292	0.045315	0.014673	0.016216	0.013263	0	0.0088419	0.019894	0.0081582	0.0082684	0.11269	0.091631	0.81313	137675824	0.58208	134538	1193888	18067	3335	0.16827	25089	0.24224	36116	2316.72	0.68159	923.408	0.067071	1468264	304	641493	1181595	49	1	19	99	557023	618837	0.47859	0.078677
0.5	2083	2025-01-24 14:46:42	0.11145	0.036494	0.043672	0.032577	0.0017626	0.020688	0.049004	0.020647	0.022229	0.043104	0.021255	0.022893	0.021	0.0011052	0.015473	0.026526	0.0080534	0.0081384	0.074171	0.056674	0.76409	145765499	0.64511	88326	1190845	11778	7437.72	0.33917	25826	0.51025	38853	4943.96	0.54636	1914.33	0.13133	1558511	361	75121	1359355	61	1	22	113	634751	701239	0.61683	0.086406
1	3577	2025-01-24 14:46:42	0.20025	0.082951	0.10168	0.081524	0.0010095	0.055684	0.10988	0.037409	0.03635	0.055262	0.030052	0.031574	0.029842	0	0.025421	0.034263	0.0077257	0.006874	0.077847	0.057615	0.7401	158443846	0.6725	95122	1221907	1123	20209.2	0.83736	24384	12755	37142	13267.52	0.38611	5441	0.3434	1651001	372	1186743	1901228	109	1	38.75	187	867467	738311	0.67618	0.14312
1.5	4167	2025-01-24 14:46:42	0.25228	0.11427	0.14283	0.11526	0.0019658	0.077201	0.15468	0.05066	0.045122	0.06742	0.033625	0.03493	0.034263	0.0055262	0.028736	0.039789	0.0084182	0.0068632	0.07251	0.056761	0.78281	159623472	0.62227	91459	1261335	1168	28768.16	11907	23712	18023	3589	19006.8	0.36704	8015.72	0.50216	1611301	392	1451452	2334712	144	1	39	239	1072012	800042	0.83696	0.18106
2	4905	2025-01-24 14:46:42	0.2773	0.13826	0.17266	0.13951	0.00092092	0.09683	0.18146	0.056868	0.049917	0.074051	0.039338	0.040575	0.040894	0	0.034263	0.045315	0.0093656	0.0072238	0.076476	0.049909	0.65261	161965401	0.7577	88719	1160092	14379	35381.8	15159	23618	21845	34035	24553	0.29699	10395.8	0.64186	1777625	410	1514287	2538712	143	1	31	263	1182261	816486	0.73403	0.1994
2.5	4496	2025-01-24 14:46:42	0.21388	0.092754	0.11614	0.093538	0.0010272	0.06126	0.1246	0.043835	0.040248	0.071841	0.034709	0.03638	0.036473	0	0.029842	0.040894	0.010077	0.008239	0.16106	0.11722	0.7278	161654507	0.68579	197121	1223923	14483	26184.44	11351	2609	16198	37229	18349.84	0.43819	7033.42	0.43509	1681682	393	1224918	2101177	106	1	28	202	985453	833715	0.65965	0.14723
3	4835	2025-01-24 14:46:42	0.27045	0.13752	0.17324	0.1367	0.00097405	0.093042	0.18819	0.059651	0.052272	0.075157	0.03788	0.039123	0.039789	0.0033157	0.032052	0.04421	0.0097639	0.0077174	0.13727	0.070291	0.51205	193552833	0.85895	154206	1123341	14547	35084.04	1265	23363	18126	33478	24484.36	0.33135	10479.9	0.54145	2193806	415	1525458	2521992	146	1	34	263	1170744	805939	0.7408	0.20393
3.5	4666	2025-01-24 14:46:42	0.27936	0.13254	0.16251	0.1348	0.0014876	0.092313	0.17796	0.053716	0.048044	0.070736	0.038135	0.03928	0.038683	0.0033157	0.033157	0.04421	0.009417	0.00777	0.076496	0.063125	0.82521	16863929	0.56483	101825	1331115	15496	32233.88	13114	22552	19114	32869	22115.76	0.27686	9806.68	0.58152	161307	376	1454136	2382042	145	1	31	251	1103624	740514	0.73479	0.19761
4	4614	2025-01-24 14:46:42	0.27861	0.14105	0.17274	0.14411	0.0011511	0.10061	0.18893	0.057438	0.050855	0.064104	0.037035	0.03822	0.038683	0.0011052	0.032052	0.043104	0.0092663	0.0073755	0.086202	0.072406	0.83996	163418719	0.54264	11396	1322015	15834	33216.24	13917	21624	20326	31581	22743.2	0.27586	10517.7	0.6436	1573894	397	1513977	2438673	154	1	34	258	1119244	732732	0.72051	0.21432
4.5	3881	2025-01-24 14:46:44	0.22113	0.10789	0.13375	0.1091	0.00090321	0.071926	0.1487	0.049507	0.04398	0.061894	0.030716	0.032403	0.032052	0	0.026526	0.036473	0.0082968	0.0067868	0.12679	0.085062	0.67089	162541427	0.74156	149399	1178319	11703	27064.6	11106	24275	16651	36394	18051.8	0.37305	7436.47	0.45751	1756351	419	1464762	2288354	149	1	39	235	1045004	770817	0.73854	0.18029
5	3776	2025-01-24 14:46:44	0.21894	0.10125	0.12658	0.10282	0.0010626	0.064437	0.1419	0.048938	0.043494	0.066315	0.030067	0.03168	0.030947	0.0011052	0.025421	0.035368	0.0086097	0.0069686	0.13117	0.082397	0.62819	169979945	0.77806	15294	1166001	11653	25537.92	0.99754	24503	15024	36904	16956.16	0.3929	6920.09	0.40711	1856132	412	1420911	2223363	144	1	39	230	1017378	757953	0.66041	0.17243
5.5	4090	2025-01-24 14:46:44	0.24196	0.11772	0.14661	0.12042	0.00089866	0.078565	0.1621	0.052973	0.04602	0.054157	0.031596	0.033202	0.032052	0.0011052	0.027631	0.037578	0.0082699	0.0065651	0.15101	0.097894	0.64826	163226958	0.76142	175279	1160719	12398	29110.2	11843	2298	17834	34606	19330.2	0.33657	8411.87	0.51535	1790503	390	1496851	2338611	156	1	38	246	1066296	731647	0.72878	0.19351
6	5046	2025-01-24 14:46:44	0.24588	0.12894	0.15646	0.13441	0.0008855	0.094569	0.16837	0.051322	0.044415	0.068525	0.039698	0.040956	0.041999	0.0022105	0.035368	0.04642	0.01021	0.007854	0.098328	0.10894	11079	176628237	0.43043	155205	1578451	18572	31761.64	12157	20948	17982	30985	21472.88	0.243	10250.5	0.58034	1424751	339	132436	2191409	126	1	30	230	1007762	674514	0.70023	0.19111
6.5	4827	2025-01-24 14:46:44	0.22623	0.11129	0.13453	0.1149	0.0010095	0.079014	0.14559	0.044901	0.040516	0.062999	0.038702	0.040032	0.040894	0.0011052	0.034263	0.045315	0.009948	0.007801	0.098157	0.089888	0.91575	159318534	0.40174	133782	1362941	18132	28200.2	11961	21993	17701	32548	19055.48	0.24403	8664.26	0.54383	148833	360	1230294	2045477	114	1	28	211	945712	680101	0.69421	0.16885
7	5087	2025-01-24 14:46:44	0.23823	0.10415	0.1252	0.1093	0.00091206	0.074465	0.13584	0.041998	0.037431	0.06742	0.040756	0.042246	0.043104	0	0.036473	0.047525	0.010454	0.0081419	0.084786	0.075305	0.88817	16468751	0.45951	115707	1364689	2005	27255.92	11223	22144	1655	32654	18483.08	0.22198	8346.78	0.50683	1536516	353	1129031	1897688	100	1	27	195	876151	654805	0.58903	0.15435
7.5	5435	2025-01-24 14:46:44	0.20029	0.090251	0.1061	0.094723	0.00096985	0.064352	0.11796	0.035892	0.032454	0.06963	0.043781	0.045581	0.04642	0.0011052	0.039789	0.050841	0.010734	0.0083067	0.089274	0.08285	0.92804	166722933	0.37248	125303	1403577	23255	25162.04	10269	22839	15092	33565	17121.2	0.19574	7496.5	0.44964	1512408	278	973586	1591939	85	1	30	160	726313	591717	0.53418	0.12973
8	5852	2025-01-24 14:46:44	0.17584	0.079099	0.089983	0.082386	0.00097405	0.055761	0.10276	0.03036	0.027703	0.071841	0.048254	0.050219	0.050841	0.0011052	0.045315	0.054157	0.010073	0.0078767	0.076821	0.073875	0.96164	170513801	0.27431	2025-01-11	1444913	1978-02-01	22826.96	0.91115	2314	13387	33999	15536.36	0.14951	6714.06	0.39375	1502547	294	820971	118777	79	1	40	120	513086	462672	0.59204	0.10789
8.5	5582	2025-01-24 14:46:44	0.16742	0.07762	0.089464	0.080804	0.0008855	0.055605	0.10041	0.030091	0.027837	0.06742	0.046166	0.048089	0.048631	0.0011052	0.043104	0.053052	0.010373	0.0081433	0.092076	0.079011	0.85811	166880325	0.51347	12433	1350296	25605	22137.08	0.90207	23309	13265	34277	15053.72	0.16667	6458.36	0.38701	1573571	316	834966	1303621	77	1	32	129	584554	514588	0.48986	0.1088
9	6002	2025-01-24 14:46:44	0.15466	0.07361	0.083077	0.077102	0.0008855	0.052846	0.094726	0.028562	0.02583	0.070736	0.04851	0.050723	0.050841	0	0.04642	0.055262	0.010819	0.0085022	0.10419	0.09737	0.93457	171712779	0.35579	148928	1429425	29612	21861.36	0.87146	23368	12731	34139	14964.08	0.16365	6403.64	0.37293	1529507	305	765586	1135127	73	1	36	109	500044	489445	0.55147	0.10033
9.5	6303	2025-01-24 14:46:44	0.15207	0.076365	0.085148	0.07886	0.0009829	0.05612	0.099466	0.029346	0.025718	0.081788	0.050107	0.052736	0.053052	0	0.047525	0.057473	0.01179	0.0093495	0.095019	0.069519	0.73163	173483535	0.6817	120793	1271246	32221	23369.4	0.9221	23396	13471	34179	15996.84	0.16523	6837.34	0.39412	1737556	332	777303	1241524	70	1	34	109	56052	58531	0.57325	0.102
10	6225	2025-01-24 14:46:44	0.14604	0.074149	0.080198	0.076369	0.00089435	0.055616	0.094511	0.027156	0.023903	0.080683	0.050805	0.0535	0.054157	0	0.04642	0.058578	0.012499	0.010569	0.087285	0.074217	0.85029	164417416	0.52632	116453	1334172	35258	22972.28	0.96283	23642	13972	34307	15830.68	0.14394	6696.06	0.40726	1569084	341	775672	1566011	49	1	19	128	732636	721201	0.58603	0.10116
10.5	6932	2025-01-24 14:46:44	0.14897	0.072116	0.081089	0.075205	0.0009829	0.051656	0.095561	0.029411	0.025462	0.082893	0.051909	0.055421	0.055262	0	0.047525	0.060788	0.013823	0.011098	0.092659	0.088159	0.95143	159606321	0.30785	128841	1390495	35037	24328.92	10713	2462	15243	3503	17098.84	0.20169	6945.07	0.43514	1461473	333	738354	1278584	61	1	27	105	591201	647068	0.61833	0.094221
11	7704	2025-01-24 14:46:44	0.14758	0.067043	0.07661	0.069563	0.0008855	0.045065	0.091716	0.030701	0.027021	0.087314	0.053079	0.057742	0.057473	0.0011052	0.045315	0.064104	0.016282	0.013562	0.11528	0.097862	0.84892	168672204	0.52852	155652	1350239	39886	25749.76	10967	25938	15266	36106	18498.6	0.24152	7131.73	0.42282	1590534	351	702627	1381862	49	1	20	105	644675	717652	0.64688	0.087065
11.5	8909	2025-01-24 14:46:44	0.17364	0.06643	0.079498	0.070328	0.00089435	0.039362	0.094461	0.035197	0.030747	0.09284	0.0525	0.058533	0.057473	0.0011052	0.041999	0.065209	0.018121	0.014778	0.13132	0.11168	0.8504	163906661	0.52613	174944	1332189	45183	29464.4	13236	26456	17976	35932	21694.2	0.2839	8200.14	0.50029	1566538	357	694778	1457159	45	1	17	102	678609	766436	0.7408	0.086571
12	9209	2025-01-24 14:46:44	0.16878	0.064863	0.077706	0.067729	0.00094748	0.036616	0.092696	0.034773	0.031413	0.095051	0.0527	0.058206	0.057473	0	0.041999	0.065209	0.017644	0.014773	0.13573	0.10909	0.80373	171698494	0.595	179915	1325541	45532	30059.68	1295	26919	17507	36391	22235.32	0.31347	8260.14	0.48108	1649239	343	686095	1336493	50	1	20	98	623514	722795	0.63186	0.084399
12.5	9117	2025-01-24 14:46:44	0.1722	0.063377	0.080063	0.06612	0.00090469	0.029731	0.093798	0.036832	0.034419	0.091735	0.049145	0.053832	0.054157	0	0.038683	0.060788	0.016789	0.013588	0.14382	0.10397	0.72291	178969178	0.69094	184588	1283472	41794	30259.56	12455	26789	16908	36366	22290.72	0.37554	8320.93	0.46494	1775423	299	698211	1176409	59	1	24	106	544969	550893	0.55372	0.085851
13	9458	2025-01-24 14:46:44	0.16295	0.060468	0.077287	0.061727	0.00088977	0.024643	0.091761	0.036739	0.034721	0.09284	0.048171	0.052977	0.053052	0.0011052	0.036473	0.060788	0.016799	0.013853	0.14195	0.11741	0.82712	17504641	0.56202	192725	1357741	44363	30598.72	12911	26995	1748	3655	22599.68	0.40762	8371.77	0.47826	1641521	320	680447	1151354	58	1	22	103	535275	540369	0.55672	0.083277
13.5	9685	2025-01-24 14:46:44	0.16703	0.059936	0.078689	0.060212	0.0009636	0.022996	0.091879	0.037707	0.036013	0.088419	0.047655	0.052354	0.051946	0.0011052	0.036473	0.059683	0.016491	0.013453	0.13927	0.13546	0.97262	167379971	0.23241	200508	1439719	44493	31367.96	13852	2706	18741	36609	23185.8	0.42787	8568.42	0.51191	1480252	296	679528	1178359	56	1	21	104	548318	55127	0.5402	0.08322
14	10188	2025-01-24 14:46:44	0.18055	0.061866	0.082473	0.060479	0.00091356	0.024316	0.096639	0.039966	0.038931	0.089525	0.047292	0.051668	0.051946	0	0.036473	0.058578	0.016053	0.013002	0.15033	0.13238	0.8806	172046736	0.47386	208787	138889	46806	34135.6	14808	27043	19841	36234	25476.16	0.45641	9420.78	0.54757	1577207	318	70459	1233641	57	1	21	109	572876	567183	0.47408	0.086993
14.5	8710	2025-01-24 14:46:44	0.17677	0.058995	0.085108	0.054696	0.00091206	0.020003	0.093722	0.04139	0.041754	0.081788	0.040803	0.043315	0.043104	0.0011052	0.032052	0.050841	0.01399	0.011156	0.15208	0.12632	0.83061	171052616	0.55685	20455	1344991	37745	31295.8	13558	27269	18296	36797	23192.16	0.53882	8505.04	0.49722	1619274	362	757217	1481098	52	1	19	115	697709	730044	0.58377	0.091871
15	8923	2025-01-24 14:46:44	0.19762	0.058062	0.088004	0.046844	0.00090321	0.019981	0.092137	0.043416	0.046095	0.081788	0.039617	0.041208	0.040894	0	0.030947	0.048631	0.013825	0.010751	0.14963	0.1292	0.8635	178012887	0.50434	209323	1398985	37521	32704.48	13639	27688	18372	37296	24279.04	0.59675	8768.94	0.4926	1620125	387	771581	1569886	51	1	18	117	743955	80275	0.64763	0.092447
15.5	8625	2025-01-24 14:46:44	0.20028	0.057233	0.087755	0.043918	0.00089582	0.019198	0.09179	0.043772	0.046723	0.075157	0.038373	0.039857	0.039789	0.0011052	0.030947	0.047525	0.013495	0.0105	0.1636	0.13654	0.83464	168835413	0.55079	219134	1339484	36513	32154.56	14136	27967	19045	3768	23865.88	0.62045	8533.68	0.50544	1604856	400	784118	1583066	52	1	18.75	116	75.22	813389	0.63261	0.093074
16	9123	2025-01-24 14:46:44	0.19176	0.057998	0.088942	0.044326	0.00094748	0.019322	0.094189	0.04425	0.046881	0.078472	0.03972	0.041163	0.040894	0.0011052	0.030947	0.048631	0.013918	0.010959	0.16189	0.13188	0.81462	173085209	0.57999	216913	1339873	3949	33408.72	1437	27667	19302	37162	24873.04	0.60589	8990.05	0.5194	1644775	382	769995	1564621	51	1	18	116	740829	793824	0.61983	0.092742
16.5	9715	2025-01-24 14:46:44	0.18318	0.051196	0.076629	0.038094	0.00092977	0.020918	0.076811	0.03868	0.04459	0.087314	0.040439	0.041261	0.040894	0.0011052	0.032052	0.049736	0.014105	0.01144	0.17355	0.12483	0.71925	173736495	0.69476	218911	1261361	44178	33757.16	14699	29534	1943	3904	25537.56	0.6174	8646.75	0.49769	1753726	410	731575	1491418	49	1	18	107	713571	823515	0.57626	0.083753
17	9841	2025-01-24 14:46:44	0.19384	0.053502	0.081593	0.038926	0.00096519	0.02078	0.081552	0.041256	0.046864	0.088419	0.039983	0.040894	0.040894	0.0011052	0.032052	0.049736	0.014392	0.011595	0.16169	0.14912	0.92229	170646034	0.38649	228882	1415592	44467	35238.48	1558	29025	2065	38472	26585.96	0.62126	9159.6	0.53676	1534858	404	754325	1546186	49	1	18	111	73842	839703	0.60406	0.087631
17.5	9773	2025-01-24 14:46:44	0.18258	0.054315	0.083157	0.040186	0.00099176	0.020594	0.083634	0.041724	0.046935	0.089525	0.04037	0.041082	0.040894	0	0.032052	0.049736	0.01442	0.011544	0.18006	0.12787	0.71017	174598942	0.70403	226243	1256488	43033	35045.24	1514	28796	20072	38178	26433.52	0.60884	9179.47	0.52575	1769266	405	756183	1547312	50	1	18	111	737794	821583	0.66867	0.088415
18	10152	2025-01-24 14:46:44	0.18381	0.059535	0.09077	0.045422	0.00091198	0.02111	0.094162	0.044789	0.048579	0.088419	0.04187	0.042908	0.043104	0	0.033157	0.050841	0.014585	0.011655	0.16685	0.13767	0.82511	176745687	0.56497	227364	1362654	4461	37368.44	15962	27883	21142	36933	28211.44	0.59899	10118	0.57246	165148	370	774333	1567836	52	1	18	115.5	740841	797717	0.58903	0.093805
18.5	10788	2025-01-24 14:46:44	0.19041	0.056471	0.087141	0.041384	0.00091206	0.021757	0.086157	0.043474	0.049619	0.089525	0.042223	0.042888	0.043104	0	0.033157	0.051946	0.014848	0.01204	0.16625	0.14105	0.84842	170354217	0.52933	225525	1356551	1974-04-01	38844.48	17367	28805	22802	3782	29585.32	0.60574	10271	0.60292	159892	388	757389	1562197	50	1	18	109	741763	83328	0.61307	0.089599
19	11850	2025-01-24 14:46:44	0.20676	0.063965	0.097828	0.048521	0.0010482	0.025378	0.098483	0.047777	0.053715	0.093946	0.045352	0.045874	0.04642	0	0.035368	0.056367	0.015963	0.012868	0.16663	0.13991	0.83965	180108582	0.54313	231221	1387624	51748	44476.4	19051	28063	24694	36376	34313.08	0.575	12227	0.67887	1652619	362	79008	1614783	53	1	19	117	758942	823949	0.64388	0.09719
19.5	12472	2025-01-24 14:46:44	0.19529	0.064102	0.095858	0.048906	0.0010537	0.026698	0.099176	0.046412	0.051727	0.09284	0.047357	0.047911	0.048631	0.0011052	0.037578	0.058578	0.016069	0.012936	0.16434	0.13956	0.8492	176516966	0.52807	227039	138151	54726	45664.32	20047	28016	2587	36154	35385.52	0.54215	12630.5	0.71554	1626831	371	770694	1555351	53	1	19	114	728009	787128	0.63486	0.095343
20	12632	2025-01-24 14:46:44	0.19289	0.064737	0.094048	0.051377	0.0010183	0.02792	0.099147	0.04519	0.049876	0.093946	0.04816	0.049023	0.049736	0	0.038683	0.059683	0.015955	0.012874	0.1482	0.15498	10457	176209554	0.2925	227003	1531723	56646	46146.64	20327	27959	26189	36021	35817.56	0.52969	12811	0.72703	1464736	347	77042	152694	54	1	20	115	713636	761163	0.62059	0.095458
20.5	13552	2025-01-24 14:46:44	0.20644	0.05951	0.088261	0.046497	0.0009636	0.027716	0.082069	0.042342	0.050824	0.097261	0.048224	0.047643	0.048631	0	0.037578	0.059683	0.016111	0.013914	0.19495	0.12746	0.65382	182332603	0.75665	240185	1232019	6121	48812.36	21061	29741	26771	37804	38401.64	0.54881	12911.8	0.70815	188433	407	758958	1550022	51	1	19	110	736917	842528	0.63787	0.089854
21	12084	2025-01-24 14:46:44	0.19349	0.055979	0.08358	0.042672	0.0010067	0.023935	0.081205	0.041342	0.048414	0.089525	0.044683	0.044972	0.045315	0.0011052	0.035368	0.055262	0.015758	0.013215	0.18603	0.13329	0.71648	174439575	0.6976	23467	1261481	54828	42766	18964	29462	24516	38088	33081	0.58398	11228.2	0.64368	1760656	401	745909	1517375	51	1	18	109	722685	821252	0.59053	0.087535
21.5	13595	2025-01-24 14:46:44	0.20613	0.05713	0.082816	0.04625	0.00098323	0.027427	0.077853	0.040004	0.048398	0.093946	0.048202	0.047934	0.048631	0.0011052	0.037578	0.060788	0.01695	0.014814	0.18114	0.14514	0.80126	17190386	0.59832	239888	1324294	63329	47797.36	21914	30156	27805	38262	37670.4	0.54211	12492	0.72668	1652766	364	740401	1498435	51	1	18	107	714606	824612	0.60631	0.086691
22	12634	2025-01-24 14:46:44	0.1974	0.06308	0.095619	0.046936	0.0011534	0.027689	0.094234	0.046147	0.052847	0.098367	0.046964	0.046726	0.047525	0.0011052	0.037578	0.058578	0.016195	0.013191	0.18431	0.14021	0.76074	174191785	0.64906	239401	1298933	55349	46661.84	20804	2831	26788	36452	36239.08	0.56459	12800.8	0.73487	1707463	370	777098	1593015	52	1	19	113	748029	818413	0.66041	0.095538
22.5	12510	2025-01-24 14:46:46	0.20792	0.058496	0.089633	0.043924	0.0012143	0.025357	0.085358	0.043806	0.051836	0.091735	0.045768	0.04535	0.04642	0.0011052	0.036473	0.057473	0.015884	0.013224	0.18597	0.13545	0.72832	174165799	0.68524	236344	127086	54566	45124.2	20124	29143	25909	3752	35048.72	0.56058	12026.6	0.69053	1744919	383	757783	1574899	50	1	18	109	746329	845548	0.65965	0.090561
23	13261	2025-01-24 14:46:46	0.17363	0.051619	0.069835	0.044347	0.00095634	0.027078	0.068694	0.03302	0.039075	0.097261	0.047586	0.047777	0.047525	0	0.036473	0.059683	0.016413	0.014714	0.18455	0.15112	0.81885	16231518	0.57401	240074	1300879	67347	43931.16	21391	30695	27065	38837	34721.12	0.53848	11311.6	0.69689	1588665	375	696766	1378394	49	1	18	102	661134	773448	0.5695	0.080464
23.5	13053	2025-01-24 14:46:46	0.19521	0.051739	0.071535	0.043531	0.00094307	0.026022	0.068499	0.034207	0.0407	0.096156	0.046714	0.046571	0.04642	0	0.036473	0.058578	0.016392	0.014741	0.18768	0.13104	0.69822	176928116	0.71589	23538	1254146	64893	43816.72	1949	30498	24765	38753	34483.12	0.54289	11306.7	0.63906	1796217	395	705177	1404518	49	1	18	103	673197	781672	0.6311	0.081654
24	14083	2025-01-24 14:46:46	0.19636	0.052239	0.070344	0.045948	0.0012833	0.027311	0.068758	0.032945	0.039133	0.097261	0.048272	0.048573	0.048631	0	0.036473	0.060788	0.016567	0.015128	0.184	0.15378	0.83576	159938079	0.54909	240039	1304585	72132	46697.84	23286	30822	29197	38646	37242.88	0.49876	12083.4	0.7555	1560952	393	69855	1374934	49	1	18	101	658401	775158	0.59279	0.080966
[truncated: 61 more columns]

## Sheet: K279a (2. replicate)
Filename	Ncells	Timepoint	Architecture_LocalDensity_range30_max	Architecture_LocalDensity_range30_mean	Architecture_LocalDensity_range30_mean_biovolume	Architecture_LocalDensity_range30_median	Architecture_LocalDensity_range30_min	Architecture_LocalDensity_range30_p25	Architecture_LocalDensity_range30_p75	Architecture_LocalDensity_range30_std	Architecture_LocalDensity_range30_std_biovolume	Architecture_LocalNumberDensity_range30_max	Architecture_LocalNumberDensity_range30_mean	Architecture_LocalNumberDensity_range30_mean_biovolume	Architecture_LocalNumberDensity_range30_median	Architecture_LocalNumberDensity_range30_min	Architecture_LocalNumberDensity_range30_p25	Architecture_LocalNumberDensity_range30_p75	Architecture_LocalNumberDensity_range30_std	Architecture_LocalNumberDensity_range30_std_biovolume	Biofilm_AspectRatio_HeightToLength	Biofilm_AspectRatio_HeightToWidth	Biofilm_AspectRatio_LengthToWidth	Biofilm_BaseArea	Biofilm_BaseEccentricity	Biofilm_Height	Biofilm_Length	Biofilm_MeanThickness	Biofilm_OuterSurface	Biofilm_OuterSurfaceIgnoreSubstratePerSubstrate	Biofilm_OuterSurfaceIgnoreSubstratePerVolume	Biofilm_OuterSurfacePerSubstrate	Biofilm_OuterSurfacePerVolume	Biofilm_OuterSurface_ignoreSubstrate	Biofilm_Roughness	Biofilm_Volume	Biofilm_VolumePerSubstrate	Biofilm_Width	Cube_Surface_max	Cube_Surface_mean	Cube_Surface_mean_biovolume	Cube_Surface_median	Cube_Surface_min	Cube_Surface_p25	Cube_Surface_p75	Cube_Surface_std	Cube_Surface_std_biovolume	Cube_VolumeFraction_max	Cube_VolumeFraction_mean
			\rho_{cells}_{max} (range=30vox) ((biovolume\cdot\mum^{-3}))	\rho_{cells}_{mean} (range=30vox) ((biovolume\cdot\mum^{-3}))	\rho_{cells}_{mean} (range=30vox) ((biovolume\cdot\mum^{-3}))	\rho_{cells}_{median} (range=30vox) ((biovolume\cdot\mum^{-3}))	\rho_{cells}_{min} (range=30vox) ((biovolume\cdot\mum^{-3}))	\rho_{cells}_{p25} (range=30vox) ((biovolume\cdot\mum^{-3}))	\rho_{cells}_{p75} (range=30vox) ((biovolume\cdot\mum^{-3}))	\rho_{cells}_{std}_{std} (range=30vox) ((biovolume\cdot\mum^{-3}))	\rho_{cells}_{std}_{std} (range=30vox) ((biovolume\cdot\mum^{-3}))	\rho_{cells}_{max} (range=30vox) ((cells\cdot\mum^{-3}))	\rho_{cells}_{mean} (range=30vox) ((cells\cdot\mum^{-3}))	\rho_{cells}_{mean} (range=30vox) ((cells\cdot\mum^{-3}))	\rho_{cells}_{median} (range=30vox) ((cells\cdot\mum^{-3}))	\rho_{cells}_{min} (range=30vox) ((cells\cdot\mum^{-3}))	\rho_{cells}_{p25} (range=30vox) ((cells\cdot\mum^{-3}))	\rho_{cells}_{p75} (range=30vox) ((cells\cdot\mum^{-3}))	\rho_{cells}_{std}_{std} (range=30vox) ((cells\cdot\mum^{-3}))	\rho_{cells}_{std}_{std} (range=30vox) ((cells\cdot\mum^{-3}))	Biofilm height/length ()	Biofilm AspectRatio HeightToWidth ((a.u.))	Biofilm AspectRatio LengthToWidth ((a.u.))	Biofilm substrate area ((\mum^2))	Biofilm substrate eccentricity ()	Height_{biofilm} ((\mum))	Length_{biofilm} ((\mum))	\langleThickness_{biofilm}\rangle ((\mum^2))	A_{biofilm} ((\mum^2))	A_{biofilm} ((\mum^2))	A_{biofilm} ((\mum^2))	A_{biofilm} ((\mum^2))	A_{biofilm} ((\mum^2))	A_{biofilm} ((\mum^2))	Biofilm Roughness ((a.u.))	V_{biofilm} ((\mum^3))	V_{biofilm} ((\mum^3))	Width_{biofilm} ((\mum))	A_{cube}_{max} ((\mum^2))	A_{cube}_{mean} ((\mum^2))	A_{cube}_{mean} ((\mum^2))	A_{cube}_{median} ((\mum^2))	A_{cube}_{min} ((\mum^2))	A_{cube}_{p25} ((\mum^2))	A_{cube}_{p75} ((\mum^2))	A_{cube}_{std}_{std} ((\mum^2))	A_{cube}_{std}_{std} ((\mum^2))	A_{cube}/A_{0}_{max} ()	A_{cube}/A_{0}_{mean} ()
0	1093	09-Dec-2024 13:39:59	0.076468	0.021772	0.026517	0.018569	0.0013709	0.0098393	0.030295	0.014996	0.015993	0.04421	0.015158	0.016302	0.013263	0	0.0088419	0.021	0.0086207	0.0086328	0.090661	0.076573	0.8446	135611506	0.53539	109484	1207619	18451	3248.2	0.16853	25711	0.23952	36543	2285.44	0.60384	888.88	0.065546	1429805	298	630439	1160514	48	1	18	95.25	547516	592333	0.46657	0.076635
0.5	2216	09-Dec-2024 13:40:03	0.11944	0.039812	0.047997	0.03669	0.0025259	0.023088	0.053598	0.021348	0.022709	0.045315	0.022333	0.023848	0.02321	0.0011052	0.016579	0.027631	0.0077743	0.0077031	0.070893	0.050939	0.71853	158839681	0.69549	8546	1205473	11267	8286.32	0.3433	26066	0.52168	39609	5453.04	0.4871	2092.04	0.13171	167769	365	785875	1387983	64	1	25	118	649494	700619	0.64613	0.088825
1	3627	09-Dec-2024 13:40:07	0.1863	0.08352	0.10197	0.082689	0.0013282	0.057469	0.11007	0.036165	0.034391	0.055262	0.030409	0.031888	0.030947	0.0022105	0.026526	0.035368	0.0077636	0.006836	0.068572	0.056822	0.82864	159471593	0.55978	88947	1297122	11812	20284.56	0.84541	24554	1272	36943	13481.84	0.33928	5490.73	0.34431	1565354	358	1175636	1872447	111	1	38	186	852057	716165	0.65515	0.14248
1.5	4111	09-Dec-2024 13:40:11	0.25939	0.11669	0.14396	0.11699	0.001647	0.082172	0.15386	0.048296	0.042918	0.06742	0.033687	0.03487	0.034263	0.0022105	0.028736	0.038683	0.0081874	0.0067649	0.055216	0.050613	0.91662	170372428	0.39975	77861	1410102	11666	28551.16	11024	23479	16758	35692	18782.12	0.32072	7999.41	0.46952	1538364	407	1460192	2295914	151	1	40	237	1042734	750182	0.80391	0.18325
2	4857	09-Dec-2024 13:40:15	0.25877	0.13722	0.16804	0.13773	0.0024174	0.098944	0.17873	0.052116	0.046127	0.072946	0.040205	0.04115	0.041999	0.0022105	0.035368	0.04642	0.0089685	0.0072357	0.060527	0.054412	0.89896	167597426	0.43802	83832	1385032	15111	34564.52	14329	23789	20624	34238	24015.4	0.26961	10095.3	0.60235	1540698	406	1494223	2467243	142	1	32	257	1143987	788879	0.69046	0.19562
2.5	4196	09-Dec-2024 13:40:19	0.20585	0.095044	0.1186	0.097428	0.00092536	0.062853	0.12641	0.04324	0.039084	0.068525	0.033972	0.035491	0.035368	0	0.028736	0.039789	0.0093749	0.0075073	0.12668	0.11282	0.89052	162994218	0.45493	172222	1359453	12894	25598.68	10806	26302	15705	38228	17612.52	0.37448	6696.31	0.41083	1526575	393	1282493	2144394	116	1	29	212	1003887	806007	0.63486	0.15028
3	4780	09-Dec-2024 13:40:23	0.26603	0.13476	0.16788	0.13562	0.0021605	0.092793	0.18352	0.055596	0.049078	0.070736	0.038628	0.039842	0.039789	0.0033157	0.033157	0.045315	0.0094397	0.0076183	0.10845	0.072043	0.66433	184205962	0.74744	135366	1248239	15201	33905.92	12997	2395	18407	33918	23941	0.28918	9996.34	0.54267	1878954	408	1490948	2477347	140	1	33	258	1152151	797525	0.70248	0.19684
3.5	4675	09-Dec-2024 13:40:27	0.24251	0.11818	0.14373	0.12256	0.0013105	0.082589	0.15638	0.047019	0.04189	0.070736	0.038944	0.039976	0.039789	0.0033157	0.034263	0.045315	0.0092195	0.0076527	0.052713	0.068648	13023	188631874	0.64061	93225	1768556	1682	29759.84	10865	23444	15777	34042	20494.8	0.24183	8742.04	0.46344	1358021	365	1339726	2194518	128	1	31	230.75	1013328	712823	0.68219	0.1759
4	4748	09-Dec-2024 13:40:31	0.24523	0.12862	0.15577	0.13349	0.0025502	0.092636	0.16841	0.050572	0.044818	0.066315	0.038913	0.040125	0.040894	0.0022105	0.033157	0.045315	0.0095711	0.0076594	0.064795	0.075526	11656	188635163	0.5138	108414	1673188	17224	31376.36	11443	22476	16633	3267	21586.28	0.2386	9604	0.50913	143545	367	138794	2275694	135	1	31	237	1047908	715477	0.67168	0.19028
4.5	3690	09-Dec-2024 13:40:35	0.21654	0.10618	0.13064	0.10803	0.00089435	0.068887	0.14694	0.047558	0.041766	0.068525	0.029951	0.0315	0.030947	0.0011052	0.025421	0.035368	0.0078147	0.006292	0.090397	0.087497	0.96792	17794768	0.25124	133868	1480887	11761	25796.24	0.96636	24401	14497	36604	17196.16	0.3408	7047.3	0.39603	1529962	398	1469528	2243399	155.5	1	46	231	101294	742135	0.75056	0.17973
5	3693	09-Dec-2024 13:40:39	0.213	0.10267	0.12727	0.10574	0.0008855	0.065148	0.1423	0.047562	0.041249	0.061894	0.029989	0.031495	0.030947	0	0.025421	0.035368	0.0080018	0.0066303	0.11199	0.078508	0.70102	168050865	0.71315	13716	1224727	11824	25137.04	0.99348	2438	14958	36707	16695.52	0.34846	6847.96	0.40749	1747075	394	1431013	220308	146	1	41	229	999914	729438	0.64613	0.17447
5.5	4006	09-Dec-2024 13:40:43	0.22398	0.111	0.13716	0.11381	0.00099748	0.072963	0.15276	0.048477	0.042299	0.056367	0.03179	0.033395	0.033157	0.0022105	0.027631	0.037578	0.0083713	0.0067134	0.10455	0.11904	11386	179023321	0.4782	168431	161102	1316	27003.28	10116	23327	15084	34782	18109.76	0.30432	7763.54	0.43366	1414877	367	1416695	2223852	147	1	34	233	1015555	707493	0.68069	0.18239
6	4733	09-Dec-2024 13:40:46	0.19453	0.097385	0.11598	0.10307	0.00092092	0.068364	0.12692	0.038381	0.034996	0.064104	0.039558	0.040805	0.041999	0.0011052	0.034263	0.04642	0.009982	0.0080349	0.10612	0.06585	0.62051	182625635	0.7842	127472	1201189	19103	25183.2	0.92426	2281	1379	34032	16879.4	0.2099	7399.94	0.4052	193.58	313	1119307	1870872	102	1	27	189	863515	647622	0.54696	0.14713
6.5	4743	09-Dec-2024 13:40:50	0.19092	0.094687	0.11238	0.09905	0.00092092	0.06797	0.12208	0.03727	0.034571	0.06742	0.039533	0.040884	0.041999	0.0011052	0.034263	0.04642	0.010072	0.0081586	0.075248	0.084966	11291	170386001	0.4644	117772	1565118	19285	24731.16	0.9792	23086	14515	3422	16684.12	0.2093	7227.07	0.42416	1386108	325	1098351	1827357	97	1	28	185	84261	653429	0.57626	0.14338
7	4966	09-Dec-2024 13:40:54	0.19658	0.088173	0.10353	0.0934	0.0008855	0.064033	0.1131	0.034195	0.031257	0.06742	0.041434	0.043048	0.04421	0	0.037578	0.048631	0.010285	0.0081453	0.08202	0.074293	0.90579	161069822	0.42374	111788	1362934	21182	23601.84	0.99306	23314	14653	34402	15995.12	0.18862	6860.67	0.42594	1504698	305	1001255	1672682	85	1	28	166	770756	624387	0.56048	0.13
7.5	5288	09-Dec-2024 13:40:58	0.16373	0.072628	0.083422	0.076248	0.00094748	0.051846	0.094067	0.028141	0.026273	0.068525	0.04488	0.046582	0.047525	0.0011052	0.040894	0.051946	0.010453	0.0084872	0.057941	0.060145	1038	174824666	0.26824	88074	152007	24432	20657.24	0.80372	24171	11816	35535	14050.96	0.17156	5813.26	0.33252	1464365	259	821539	1328684	72	1	27	129	604911	531148	0.48009	0.10341
8	5670	09-Dec-2024 13:41:02	0.14839	0.065146	0.073337	0.067709	0.00090321	0.045128	0.084843	0.02575	0.023476	0.070736	0.048188	0.050376	0.050841	0.0011052	0.045315	0.054157	0.010232	0.0080306	0.088346	0.073613	0.83324	161662138	0.55292	1957-11-01	1309614	29358	19212.92	0.80976	24311	11885	35681	13090.68	0.1385	5384.65	0.33308	1571719	303	712097	1087855	66	1	33	102	487268	497713	0.54771	0.089332
8.5	5307	09-Dec-2024 13:41:06	0.13644	0.062142	0.069962	0.064477	0.0010537	0.044481	0.079742	0.02377	0.022509	0.065209	0.046222	0.048165	0.048631	0.0011052	0.041999	0.053052	0.010116	0.0084112	0.080193	0.048899	0.60976	181405156	0.79259	95169	1186752	26911	17902.16	0.67213	24657	0.98686	36203	12192.76	0.14507	4944.96	0.27259	1946256	296	709178	107764	65	1	31	103	482251	465511	0.43125	0.087631
9	5776	09-Dec-2024 13:41:10	0.13449	0.064808	0.071361	0.06772	0.001098	0.046439	0.082649	0.024367	0.022513	0.070736	0.048553	0.050606	0.050841	0.0011052	0.045315	0.055262	0.010485	0.0088162	0.08886	0.078719	0.88587	170367385	0.46393	12318	1386226	30898	19432.28	0.78351	24357	11406	35458	13348.48	0.13973	5480.36	0.32168	1564813	307	706764	1146642	61.5	1	30	99.5	522124	574761	0.5988	0.089279
9.5	5682	09-Dec-2024 13:41:14	0.11918	0.059776	0.064972	0.062048	0.00095634	0.042652	0.077565	0.022684	0.020328	0.077367	0.048489	0.050828	0.050841	0.0011052	0.043104	0.056367	0.011651	0.010088	0.080012	0.063927	0.79896	166692228	0.60138	104192	1302193	33396	18378.76	0.75507	24841	11026	36274	12586.36	0.14764	5066.7	0.30396	162986	307	678969	130227	48	1	20	101	608311	658565	0.52968	0.083841
10	5079	09-Dec-2024 13:41:18	0.12288	0.060186	0.066375	0.061497	0.0009829	0.044413	0.076522	0.022184	0.020199	0.06963	0.043096	0.044508	0.045315	0.0011052	0.036473	0.050841	0.011182	0.0099612	0.077416	0.075023	0.96909	166044916	0.24672	11081	143136	36454	19715.6	0.82013	24868	11874	36003	13617.88	0.12468	5476.16	0.3298	1477021	325	815731	1648516	50	1	13	142	784282	694153	0.5402	0.10144
10.5	6178	09-Dec-2024 13:41:21	0.1195	0.058759	0.064187	0.061562	0.00090321	0.042618	0.076247	0.023145	0.020392	0.079577	0.049823	0.052871	0.053052	0	0.04421	0.058578	0.013489	0.011567	0.080005	0.079026	0.98775	167314793	0.15602	116056	1450597	35622	19765.92	0.82838	25958	11814	37019	13860	0.17424	5339.42	0.31912	1468581	355	672224	1351017	43	1	17	103	63603	686747	0.64989	0.081315
11	6659	09-Dec-2024 13:41:25	0.12555	0.056898	0.064583	0.059484	0.00092092	0.038228	0.077008	0.025409	0.02261	0.082893	0.048584	0.052146	0.053052	0.0011052	0.039789	0.059683	0.015256	0.013282	0.10345	0.10737	10379	165947705	0.26779	153202	1480881	40674	22126	0.95565	26991	13333	37657	15858.8	0.22261	5875.63	0.35407	1426794	342	697833	1479873	42	1	14	110	697968	735484	0.64838	0.082999
11.5	6920	09-Dec-2024 13:41:29	0.13486	0.05288	0.062456	0.055289	0.0008855	0.033919	0.073113	0.026447	0.023569	0.083998	0.045817	0.049692	0.049736	0.0011052	0.036473	0.057473	0.015848	0.013312	0.12097	0.10771	0.89036	161249438	0.45525	163554	1352034	44142	23018.6	10409	2763	14275	37894	16784	0.25608	6074.47	0.37671	1518521	360	697088	1481305	42	1	14	109	698563	743667	0.716	0.082589
12	7576	09-Dec-2024 13:41:33	0.13062	0.053446	0.06198	0.05586	0.00096519	0.032749	0.074508	0.027009	0.024476	0.086209	0.048786	0.053159	0.053052	0	0.038683	0.060788	0.016423	0.014359	0.12507	0.096056	0.76802	164146137	0.64043	158456	126694	43916	23577.04	10495	27898	14363	38182	17226.4	0.27614	6174.84	0.37618	1649623	322	653948	1386548	41	1	15	98	652073	735146	0.6867	0.076725
12.5	7936	09-Dec-2024 13:41:37	0.14523	0.052863	0.063533	0.055627	0.00090321	0.029738	0.075434	0.028468	0.026537	0.082893	0.04833	0.052915	0.053052	0	0.039789	0.059683	0.016235	0.013603	0.13621	0.10512	0.77172	175287898	0.63597	178765	1312381	39628	23465.84	0.97278	27878	13387	38365	17051.72	0.33474	6116.52	0.34894	1700599	293	620557	1072468	52	1	21	91	502043	561024	0.64012	0.072549
13	8093	09-Dec-2024 13:41:41	0.1371	0.050994	0.061529	0.05347	0.00094748	0.026632	0.074052	0.02834	0.026552	0.088419	0.047434	0.051972	0.051946	0	0.037578	0.059683	0.016744	0.014326	0.14139	0.10125	0.71613	176993347	0.69796	179617	1270371	40809	23478.6	0.96273	27887	13265	38425	17039.6	0.35499	6110.31	0.34523	177393	302	609776	1050559	51	1	21	89	492323	554294	0.64914	0.071061
13.5	8214	09-Dec-2024 13:41:46	0.13824	0.050663	0.062611	0.052329	0.00090321	0.023216	0.075141	0.029497	0.027709	0.085104	0.046232	0.051029	0.050841	0.0011052	0.035368	0.058578	0.016611	0.014047	0.14793	0.11815	0.79869	169022586	0.60174	193942	1311045	41528	24017.4	1031	27925	1421	38487	17426.6	0.40042	6240.43	0.36921	1641487	291	612531	1036545	52	1	21	91	484515	518557	0.65289	0.07148
14	8468	09-Dec-2024 13:41:50	0.14542	0.052106	0.064923	0.053939	0.00090321	0.022559	0.078365	0.030878	0.029374	0.083998	0.045622	0.050213	0.050841	0.0011052	0.034263	0.057473	0.016351	0.013723	0.14862	0.1206	0.81144	171231838	0.58443	19768	1330076	42281	25543.6	1089	27834	14918	38127	18647.84	0.42517	6699.7	0.39126	1639147	293	634725	1069522	54	1	21	96	498011	513512	0.59579	0.074442
14.5	7776	09-Dec-2024 13:41:54	0.14801	0.05225	0.071011	0.051214	0.00093863	0.018901	0.081037	0.034102	0.033755	0.080683	0.040266	0.043101	0.041999	0	0.030947	0.050841	0.014404	0.011862	0.15548	0.11134	0.71614	172951272	0.69796	195248	1255785	35863	25987.48	11005	28119	15026	38394	19033	0.51444	6768.66	0.39136	1753551	302	701992	1329423	51	1	18	106	62747	653081	0.57175	0.081925
15	7687	09-Dec-2024 13:41:58	0.16489	0.052091	0.075079	0.04714	0.00092977	0.017694	0.083573	0.036912	0.037759	0.077367	0.036999	0.039054	0.038683	0	0.028736	0.04642	0.013297	0.010778	0.14893	0.11845	0.79534	172806173	0.60617	197009	1322849	35245	27085.4	11498	28166	15674	38396	19869.36	0.59872	7054.27	0.40822	1663256	317	739601	1440059	51	1	19	111	68321	719115	0.66041	0.086374
15.5	7553	09-Dec-2024 13:42:02	0.1656	0.052803	0.077119	0.047357	0.0008855	0.017064	0.084931	0.038284	0.039059	0.072946	0.036254	0.038342	0.037578	0	0.027631	0.045315	0.01296	0.010411	0.14979	0.11601	0.77446	174080561	0.63262	196253	1310175	3373	27148.04	11459	28278	15595	38486	19947.8	0.61118	7054.08	0.40522	169173	334	755844	1472331	53	1	19	114	698969	738867	0.63186	0.087897
16	7907	09-Dec-2024 13:42:06	0.15802	0.051865	0.075007	0.046719	0.0010803	0.017113	0.083746	0.037277	0.038122	0.074051	0.037028	0.039384	0.038683	0.0011052	0.028736	0.04642	0.01335	0.010799	0.14978	0.1233	0.8232	17363843	0.56775	202065	1349057	36396	27700.2	11741	28257	15953	38394	20386.28	0.58447	7214.63	0.4155	1638799	311	735217	1424016	52	1	19	111	674661	711135	0.5417	0.085889
16.5	7630	09-Dec-2024 13:42:10	0.16284	0.049232	0.073375	0.037931	0.00091646	0.017692	0.077884	0.03713	0.040055	0.076262	0.035539	0.037031	0.036473	0.0011052	0.028736	0.04421	0.012401	0.0098899	0.1617	0.10049	0.62144	192148369	0.78346	199386	1233033	34609	27024.24	10361	29179	14064	3961	19907.8	0.64845	6822.65	0.35507	198414	386	745097	1474684	51	1	18	112	705192	772165	0.58377	0.084165
17	7889	09-Dec-2024 13:42:14	0.1672	0.050789	0.076494	0.039025	0.00088695	0.017869	0.081611	0.038458	0.040903	0.078472	0.036099	0.037465	0.037578	0	0.028736	0.04421	0.012866	0.010106	0.15587	0.13681	0.87771	16926662	0.47919	214373	1375362	35116	28219.48	12295	28864	16672	39139	20811.24	0.65381	7210.01	0.42596	1566984	369	751654	1511058	50	1	17	114	721504	779746	0.59279	0.086013
17.5	8439	09-Dec-2024 13:42:18	0.16559	0.051777	0.077258	0.04043	0.00090321	0.018095	0.083221	0.038901	0.041645	0.086209	0.037104	0.03851	0.038683	0.0011052	0.028736	0.04642	0.01351	0.010835	0.16862	0.12284	0.72848	181876721	0.68507	21901	1298829	38136	30142.36	12337	28766	16573	38643	22437.68	0.62952	7800.19	0.42887	1782933	360	75216	1493588	52	1	18	114	71052	765231	0.58978	0.087007
18	8901	09-Dec-2024 13:42:22	0.1567	0.052683	0.076258	0.044195	0.0009829	0.0197	0.084232	0.037533	0.039349	0.082893	0.039609	0.041388	0.040894	0	0.030947	0.048631	0.014146	0.011396	0.1457	0.14913	10235	174380273	0.21326	219642	1507501	41015	30847.68	13176	28458	1769	38207	22976.6	0.59517	8073.86	0.463	1472821	333	727489	1424843	51	1	18	109	674483	716654	0.56724	0.085398
18.5	9397	09-Dec-2024 13:42:26	0.17019	0.052351	0.079265	0.038696	0.0008855	0.019009	0.083615	0.039639	0.043189	0.087314	0.039316	0.040386	0.039789	0.0011052	0.030947	0.048631	0.013822	0.011281	0.17444	0.11783	0.67544	183531386	0.73741	219161	1256333	41777	32941.16	13466	28837	17949	38436	24714.32	0.61343	8570.34	0.46697	1860012	348	736171	148476	49	1	18	109	703807	771133	0.61983	0.08582
19	9594	09-Dec-2024 13:42:30	0.16024	0.053982	0.078144	0.043194	0.0009313	0.02111	0.086095	0.038382	0.041069	0.089525	0.04131	0.042602	0.043104	0	0.032052	0.050841	0.014859	0.012072	0.16259	0.13211	0.81253	176165243	0.58291	219497	1350007	43877	33425.96	14264	2856	18974	37992	25127.68	0.59371	8798.09	0.49942	1661477	334	732226	1446255	51	1	18	111	683242	727521	0.574	0.086311
19.5	10661	09-Dec-2024 13:42:35	0.16023	0.055474	0.078982	0.044387	0.00093881	0.02297	0.087339	0.038531	0.041263	0.093946	0.044111	0.04558	0.045315	0	0.034263	0.054157	0.015363	0.012384	0.15904	0.13826	0.86935	176837845	0.49419	222503	1399075	4893	36618.4	15705	28659	20707	37788	27771.88	0.54882	9690.38	0.54798	1609328	314	721049	1412952	50	1	19	109	664928	706562	0.54095	0.085572
20	10915	09-Dec-2024 13:42:39	0.15858	0.055374	0.077354	0.045247	0.00097405	0.02386	0.086845	0.03754	0.040016	0.089525	0.044802	0.046665	0.04642	0	0.036473	0.055262	0.014637	0.011918	0.13799	0.14837	10752	181649285	0.3675	217604	1576977	50856	36952.08	15449	28604	20343	37664	28062.88	0.53964	9810.99	0.54011	1466623	317	712202	1379394	51	1	18	108	647385	682293	0.51165	0.084594
20.5	10994	09-Dec-2024 13:42:43	0.1758	0.052932	0.080003	0.039152	0.0010469	0.022465	0.080466	0.039511	0.045547	0.097261	0.042834	0.042781	0.043104	0	0.033157	0.053052	0.014964	0.012323	0.16803	0.14488	0.8622	17256395	0.50657	231271	1376367	50078	38116.2	16895	29488	22088	38553	29153.88	0.59381	9886.81	0.57294	1596342	373	729975	1492754	49	1	17	107	708497	789874	0.61157	0.084705
21	10602	09-Dec-2024 13:42:47	0.1727	0.052022	0.078766	0.038495	0.00095514	0.020747	0.080611	0.039356	0.044485	0.082893	0.041168	0.041796	0.041999	0	0.032052	0.050841	0.015085	0.012234	0.17166	0.14075	0.81993	175046142	0.57246	232058	1351825	48883	36791.4	15982	29368	21018	38621	27976.56	0.61222	9526.26	0.54421	1648703	364	729689	1478464	49	1	17	108	701295	777648	0.60781	0.084644
21.5	10968	09-Dec-2024 13:42:51	0.18031	0.052029	0.078183	0.038944	0.00097405	0.021974	0.077609	0.038986	0.045231	0.096156	0.042619	0.042487	0.043104	0.0011052	0.032052	0.054157	0.015882	0.013184	0.18106	0.12733	0.70327	184765438	0.71092	232885	1286252	51199	38059.8	15775	29838	20599	38962	29147.12	0.60508	9768.41	0.52869	1828962	376	730133	1487053	49	1	17	107	707158	795573	0.62434	0.08392
22	10496	09-Dec-2024 13:42:55	0.15751	0.054019	0.078501	0.041387	0.0010639	0.022872	0.085037	0.038306	0.041931	0.088419	0.042659	0.043347	0.04421	0.0011052	0.034263	0.051946	0.014445	0.01173	0.16718	0.14827	0.88689	173107686	0.46197	23374	1398135	48627	36316.68	15898	28656	20979	37816	27519.84	0.57873	9603.54	0.55477	157644	334	727974	1451708	50	1	18	109	683726	737147	0.54395	0.086193
22.5	10324	09-Dec-2024 13:43:00	0.17391	0.052969	0.080961	0.038444	0.00098068	0.020149	0.08258	0.040428	0.045188	0.081788	0.040306	0.040822	0.040894	0	0.032052	0.049736	0.014024	0.011296	0.15835	0.14772	0.93287	177649354	0.3602	230019	1452608	45987	36412.12	1554	28954	20497	3819	27606.6	0.59455	9534.52	0.5367	1557132	361	74161	1513613	48	1	18	111	716758	784957	0.60406	0.086966
23	10639	09-Dec-2024 13:43:04	0.16355	0.048318	0.0703	0.036626	0.0010077	0.021768	0.069233	0.035142	0.041463	0.088419	0.041536	0.041523	0.041999	0.0011052	0.032052	0.051946	0.014628	0.012564	0.15733	0.1509	0.95916	173621859	0.28286	229089	1456141	52636	35965.16	15873	30379	20715	39645	27559.4	0.60545	9071.89	0.52251	1518138	394	711842	1423965	48	1	18	103	682878	782737	0.61082	0.080301
23.5	10622	09-Dec-2024 13:43:08	0.17239	0.048619	0.071847	0.03727	0.00089435	0.020951	0.07024	0.03597	0.042224	0.083998	0.041268	0.041176	0.041999	0.0011052	0.032052	0.051946	0.014821	0.012534	0.16618	0.14241	0.85698	174186143	0.51535	229099	1378629	50927	35972.32	15772	30132	20652	39455	27472.28	0.61323	9117.22	0.52342	1608704	391	712314	1448937	47	1	17	104	693667	786778	0.58903	0.080827
24	10906	09-Dec-2024 13:43:12	0.17355	0.047477	0.068874	0.037339	0.0010449	0.021323	0.066802	0.034359	0.040579	0.088419	0.041287	0.041529	0.040894	0.0011052	0.032052	0.051946	0.01481	0.012822	0.17483	0.14208	0.81265	176485733	0.58275	236253	1351331	54312	36446.44	1589	30449	20651	39572	28043.64	0.60206	9210.16	0.52186	1662869	373	704936	1412753	48	1	18	103	676834	778731	0.58978	0.079614
[truncated: 106 more columns]

## Sheet: K279a (3. replicate)
Filename	Ncells	Timepoint	Architecture_LocalDensity_range30_max	Architecture_LocalDensity_range30_mean	Architecture_LocalDensity_range30_mean_biovolume	Architecture_LocalDensity_range30_median	Architecture_LocalDensity_range30_min	Architecture_LocalDensity_range30_p25	Architecture_LocalDensity_range30_p75	Architecture_LocalDensity_range30_std	Architecture_LocalDensity_range30_std_biovolume	Architecture_LocalNumberDensity_range30_max	Architecture_LocalNumberDensity_range30_mean	Architecture_LocalNumberDensity_range30_mean_biovolume	Architecture_LocalNumberDensity_range30_median	Architecture_LocalNumberDensity_range30_min	Architecture_LocalNumberDensity_range30_p25	Architecture_LocalNumberDensity_range30_p75	Architecture_LocalNumberDensity_range30_std	Architecture_LocalNumberDensity_range30_std_biovolume	Biofilm_AspectRatio_HeightToLength	Biofilm_AspectRatio_HeightToWidth	Biofilm_AspectRatio_LengthToWidth	Biofilm_BaseArea	Biofilm_BaseEccentricity	Biofilm_Height	Biofilm_Length	Biofilm_MeanThickness	Biofilm_OuterSurface	Biofilm_OuterSurfaceIgnoreSubstratePerSubstrate	Biofilm_OuterSurfaceIgnoreSubstratePerVolume	Biofilm_OuterSurfacePerSubstrate	Biofilm_OuterSurfacePerVolume	Biofilm_OuterSurface_ignoreSubstrate	Biofilm_Roughness	Biofilm_Volume	Biofilm_VolumePerSubstrate	Biofilm_Width	Cube_Surface_max	Cube_Surface_mean	Cube_Surface_mean_biovolume	Cube_Surface_median	Cube_Surface_min	Cube_Surface_p25	Cube_Surface_p75	Cube_Surface_std	Cube_Surface_std_biovolume	Cube_VolumeFraction_max	Cube_VolumeFraction_mean
			\rho_{cells}_{max} (range=30vox) ((biovolume\cdot\mum^{-3}))	\rho_{cells}_{mean} (range=30vox) ((biovolume\cdot\mum^{-3}))	\rho_{cells}_{mean} (range=30vox) ((biovolume\cdot\mum^{-3}))	\rho_{cells}_{median} (range=30vox) ((biovolume\cdot\mum^{-3}))	\rho_{cells}_{min} (range=30vox) ((biovolume\cdot\mum^{-3}))	\rho_{cells}_{p25} (range=30vox) ((biovolume\cdot\mum^{-3}))	\rho_{cells}_{p75} (range=30vox) ((biovolume\cdot\mum^{-3}))	\rho_{cells}_{std}_{std} (range=30vox) ((biovolume\cdot\mum^{-3}))	\rho_{cells}_{std}_{std} (range=30vox) ((biovolume\cdot\mum^{-3}))	\rho_{cells}_{max} (range=30vox) ((cells\cdot\mum^{-3}))	\rho_{cells}_{mean} (range=30vox) ((cells\cdot\mum^{-3}))	\rho_{cells}_{mean} (range=30vox) ((cells\cdot\mum^{-3}))	\rho_{cells}_{median} (range=30vox) ((cells\cdot\mum^{-3}))	\rho_{cells}_{min} (range=30vox) ((cells\cdot\mum^{-3}))	\rho_{cells}_{p25} (range=30vox) ((cells\cdot\mum^{-3}))	\rho_{cells}_{p75} (range=30vox) ((cells\cdot\mum^{-3}))	\rho_{cells}_{std}_{std} (range=30vox) ((cells\cdot\mum^{-3}))	\rho_{cells}_{std}_{std} (range=30vox) ((cells\cdot\mum^{-3}))	Biofilm height/length ()	Biofilm AspectRatio HeightToWidth ((a.u.))	Biofilm AspectRatio LengthToWidth ((a.u.))	Biofilm substrate area ((\mum^2))	Biofilm substrate eccentricity ()	Height_{biofilm} ((\mum))	Length_{biofilm} ((\mum))	\langleThickness_{biofilm}\rangle ((\mum^2))	A_{biofilm} ((\mum^2))	A_{biofilm} ((\mum^2))	A_{biofilm} ((\mum^2))	A_{biofilm} ((\mum^2))	A_{biofilm} ((\mum^2))	A_{biofilm} ((\mum^2))	Biofilm Roughness ((a.u.))	V_{biofilm} ((\mum^3))	V_{biofilm} ((\mum^3))	Width_{biofilm} ((\mum))	A_{cube}_{max} ((\mum^2))	A_{cube}_{mean} ((\mum^2))	A_{cube}_{mean} ((\mum^2))	A_{cube}_{median} ((\mum^2))	A_{cube}_{min} ((\mum^2))	A_{cube}_{p25} ((\mum^2))	A_{cube}_{p75} ((\mum^2))	A_{cube}_{std}_{std} ((\mum^2))	A_{cube}_{std}_{std} ((\mum^2))	A_{cube}/A_{0}_{max} ()	A_{cube}/A_{0}_{mean} ()
0	3513	09-Dec-2024 15:29:30	0.11112	0.040055	0.04359	0.038338	0.0018954	0.026925	0.051094	0.017387	0.017439	0.064104	0.034004	0.035364	0.034263	0.0033157	0.026526	0.040894	0.010107	0.0099157	0.04433	0.031111	0.70181	175810663	0.71237	55563	1253392	3607	9870.56	0.40199	23035	0.56143	32171	7067.44	0.12217	3068.18	0.17452	1785946	286	592889	1275291	37	1	13	90	590231	649822	0.69497	0.082247
0.5	6196	09-Dec-2024 15:29:36	0.18838	0.095062	0.1038	0.097282	0.001098	0.07395	0.11683	0.030675	0.027326	0.076262	0.050601	0.052571	0.053052	0.0022105	0.048631	0.056367	0.0094389	0.007367	0.068631	0.043201	0.62947	180085806	0.77703	82453	1201384	31498	25710.24	0.97829	21399	14277	31229	17617.56	0.1324	8232.75	0.45716	1908568	361	873672	1327189	81	1	42	122	582127	589699	0.63787	0.12507
1	6441	09-Dec-2024 15:29:42	0.26228	0.13915	0.16318	0.14349	0.0010095	0.10482	0.17757	0.050104	0.042711	0.072946	0.050389	0.052432	0.051946	0.0011052	0.047525	0.056367	0.010374	0.0076329	0.085342	0.061946	0.72586	169282598	0.68784	106746	125.08	27122	35785.64	1464	20346	2114	29378	24783.6	0.16645	12180.9	0.71956	1723195	318	116823	1675444	121	1	54	177	710874	517555	0.62059	0.17805
1.5	6567	09-Dec-2024 15:29:48	0.28759	0.15246	0.18756	0.15794	0.00091206	0.10976	0.20129	0.063983	0.054542	0.078472	0.049088	0.051473	0.051946	0.0022105	0.045315	0.056367	0.012004	0.0086485	0.10859	0.11164	1028	176083476	0.23194	164859	1518163	26543	40041.84	16155	20852	2274	29353	28445.84	0.2304	13641.6	0.77472	1476761	314	1281934	1948278	126	1	48	207	850552	608446	0.63186	0.19549
2	6248	09-Dec-2024 15:29:54	0.29846	0.16178	0.20005	0.17	0.0012043	0.11619	0.21293	0.067151	0.056852	0.080683	0.046704	0.048611	0.048631	0.0022105	0.043104	0.054157	0.011586	0.0081881	0.20002	0.12714	0.63565	182527635	0.77198	243106	1215422	24814	39720.92	15277	19631	21762	27963	27884.96	0.25765	14204.6	0.77822	1912105	327	1336282	212487	124	1	42	227	94645	651777	0.69797	0.21403
2.5	5595	09-Dec-2024 15:30:00	0.28275	0.1381	0.16912	0.14666	0.0010449	0.096132	0.18218	0.056893	0.050199	0.070736	0.044572	0.046137	0.04642	0.0011052	0.041999	0.050841	0.01033	0.0076901	0.093727	0.070977	0.75727	172777541	0.6531	120973	129.07	2212	33744.36	13684	20947	19531	29897	23642.32	0.20413	11286.9	0.65326	1704402	332	1269408	2083417	111	1	36	220	944963	680728	0.68295	0.18969
3	4992	09-Dec-2024 15:30:05	0.27691	0.13107	0.16448	0.13646	0.0011511	0.086678	0.17587	0.058161	0.052992	0.072946	0.039434	0.040993	0.040894	0.0022105	0.034263	0.04642	0.010127	0.0080341	0.10571	0.12228	11568	175719971	0.50268	170057	1608757	19091	31983.52	12821	21993	18201	31224	22528.6	0.31333	10243.4	0.58294	1390723	368	1345306	2295384	117	1	30	239	1063538	744003	0.74155	0.19294
3.5	4693	09-Dec-2024 15:30:11	0.34882	0.1248	0.15579	0.12899	0.0012354	0.084428	0.16551	0.055902	0.052572	0.082893	0.039024	0.0408	0.040894	0.0011052	0.034263	0.045315	0.010455	0.0085152	0.076167	0.10113	13277	186479795	0.65784	135236	1775527	18244	29136.36	10946	22101	15624	31549	20411.2	0.2465	9235.3	0.49524	1337257	362	1305564	2210701	116	1	29	228	1023258	729123	0.72878	0.18508
4	4679	09-Dec-2024 15:30:17	0.33994	0.12203	0.15142	0.12628	0.0010369	0.084515	0.16088	0.053839	0.05002	0.072946	0.039022	0.040961	0.040894	0.0011052	0.033157	0.04642	0.010335	0.0083313	0.11355	0.10215	0.8996	17132304	0.43672	159068	1400835	18592	28527.52	11597	22008	16651	2016-03-01	19867.68	0.24014	9027.62	0.52694	155718	372	1283343	2174805	114	1	28	225	1008058	718071	0.81367	0.1814
4.5	4717	09-Dec-2024 15:30:24	0.30578	0.11773	0.1449	0.12201	0.0012663	0.080998	0.15416	0.050194	0.047244	0.077367	0.040137	0.041807	0.041999	0.0011052	0.035368	0.04642	0.0099229	0.008039	0.081794	0.077272	0.94472	161454529	0.32787	113986	1393581	18877	27640.76	11919	22205	1712	31895	19243.32	0.21597	8666.06	0.53675	1475123	355	1231777	2107322	106	1	28	216	977596	717179	0.68745	0.17274
5	4534	09-Dec-2024 15:30:30	0.33196	0.11763	0.14804	0.12014	0.00092092	0.07777	0.15658	0.054389	0.051368	0.06742	0.036943	0.038887	0.037578	0.0011052	0.032052	0.043104	0.010067	0.0080824	0.10711	0.10446	0.97528	168338274	0.22098	154864	1445809	17625	27994.12	11688	22688	1663	3228	19675.68	0.28928	8672.28	0.51517	1482457	373	1297739	220045	114	1	29	223	1021686	766281	0.80391	0.17992
5.5	4437	09-Dec-2024 15:30:35	0.2481	0.084394	0.10743	0.085677	0.00096519	0.05026	0.11598	0.043265	0.042505	0.072946	0.036473	0.038988	0.038683	0	0.030947	0.043104	0.010922	0.0090053	0.1293	0.10283	0.79525	160578804	0.60628	164878	1275119	1962	21730.68	0.95995	24634	13533	34727	15414.8	0.32693	6257.58	0.38969	1603421	324	1029777	1805097	82	1	26	172	84509	734285	0.65364	0.13262
6	5227	09-Dec-2024 15:30:41	0.25642	0.077985	0.10191	0.079031	0.001036	0.043153	0.11043	0.044467	0.044477	0.074051	0.038601	0.041758	0.040894	0.0011052	0.030947	0.047525	0.0136	0.011404	0.13646	0.14047	10293	170140218	0.23706	203774	149327	24198	23334.4	0.9987	25678	13715	35263	16991.92	0.42465	6617.29	0.38893	1450703	358	939759	1692509	71	1	26	150	794604	757917	0.65515	0.11906
6.5	6194	09-Dec-2024 15:30:47	0.22235	0.067484	0.089119	0.067209	0.0010183	0.03123	0.099041	0.041752	0.042396	0.082893	0.040823	0.044957	0.045315	0.0011052	0.030947	0.051946	0.015777	0.01312	0.1695	0.16254	0.95888	170436661	0.2838	244513	1442512	30837	23807.28	10325	26525	13968	35885	17597.96	0.43676	6634.37	0.38926	1504366	332	807125	1469375	61	1	23	125	687256	687747	0.61382	0.10071
7	7269	09-Dec-2024 15:30:53	0.19957	0.067659	0.091614	0.06723	0.00092092	0.026593	0.10101	0.044318	0.045431	0.076262	0.040204	0.044151	0.04421	0.0011052	0.028736	0.051946	0.016163	0.013449	0.20844	0.16771	0.80458	173680788	0.59384	27803	133388	36084	28231.96	12509	27454	16255	35675	21726.2	0.53011	7913.58	0.45564	165785	384	816587	1548605	60	1	21	125	72951	76681	0.69121	0.1025
7.5	5708	09-Dec-2024 15:30:59	0.17385	0.046272	0.060316	0.044595	0.00095634	0.018228	0.069098	0.031338	0.032988	0.071841	0.035643	0.039626	0.038683	0	0.02321	0.047525	0.015889	0.014295	0.21299	0.18268	0.85768	166741696	0.51419	287409	1349394	37471	18005	0.80514	27967	10798	37509	13425	0.56641	4800.24	0.28788	1573315	329	662749	1241536	49	1	19	99	58397	647676	0.54771	0.079136
8	6255	09-Dec-2024 15:31:04	0.15385	0.044225	0.057148	0.041118	0.00090321	0.017152	0.066855	0.03019	0.031864	0.075157	0.036533	0.040353	0.039789	0	0.024315	0.048631	0.016272	0.014758	0.1997	0.14969	0.74958	171829052	0.66192	255729	1280594	41137	18961.52	0.8326	28284	11035	37487	14306.48	0.56566	5058.22	0.29438	1708422	324	637116	1198833	48	1	19	95	56489	63495	0.58678	0.076038
8.5	6461	09-Dec-2024 15:31:10	0.14887	0.042618	0.054031	0.039263	0.00091206	0.017752	0.063949	0.028658	0.030795	0.080683	0.037578	0.041172	0.040894	0.0011052	0.025421	0.050841	0.016354	0.015156	0.17782	0.16055	0.90289	164973585	0.42987	244881	1377144	44471	18876.56	0.86616	28384	11442	37496	14289.4	0.53904	5034.25	0.30515	1525264	329	615731	114361	47	1	18	93	538226	592548	0.55372	0.073304
9	6989	09-Dec-2024 15:31:15	0.16158	0.043175	0.056513	0.037518	0.0008855	0.016804	0.065691	0.03016	0.03307	0.080683	0.036525	0.039767	0.038683	0	0.024315	0.048631	0.015686	0.014271	0.19047	0.16147	0.84773	15868191	0.53043	249273	1308723	44774	21205.88	10207	28824	13364	3774	16196	0.57577	5618.94	0.3541	1543796	326	638674	1216417	47	1	18	95	575004	655071	0.571	0.075594
9.5	7349	09-Dec-2024 15:31:21	0.15018	0.04225	0.055797	0.03604	0.0008855	0.016379	0.064515	0.03013	0.033011	0.081788	0.03611	0.039432	0.037578	0	0.024315	0.048631	0.015742	0.014249	0.18792	0.18266	0.97204	166052427	0.23482	269393	1433571	48334	21997	10163	28899	13247	37668	16875.96	0.57161	5839.63	0.35167	147481	327	629785	1211822	46	1	17	93.25	57.28	65883	0.58227	0.074721
10	7443	09-Dec-2024 15:31:27	0.15849	0.041899	0.054711	0.033865	0.00089435	0.016842	0.064209	0.029669	0.032755	0.083998	0.035977	0.039159	0.037578	0	0.024315	0.047525	0.015452	0.014148	0.2025	0.16683	0.82384	167678666	0.56683	268565	1326217	47799	22358.44	10282	29066	13334	37693	17241.16	0.57669	5931.68	0.35375	1609806	327	632052	1218077	46	1	17	95	575897	659064	0.5447	0.074952
10.5	8059	09-Dec-2024 15:31:32	0.15305	0.039954	0.052672	0.032037	0.00089435	0.016454	0.060932	0.028834	0.032499	0.075157	0.035928	0.038768	0.036473	0.0011052	0.025421	0.047525	0.014993	0.013768	0.18826	0.20094	10674	16890066	0.3496	285218	151504	54041	23537.64	10776	29205	13936	37769	18200.64	0.57321	6232.05	0.36898	1419441	333	613662	1202312	43	1	17	91	569021	664867	0.53794	0.072763
11	8039	09-Dec-2024 15:31:38	0.14439	0.03777	0.049577	0.030863	0.0008855	0.015213	0.056779	0.027185	0.030388	0.089525	0.034129	0.036815	0.035368	0	0.02321	0.04421	0.014542	0.013147	0.21843	0.15965	0.7309	175917559	0.68248	279486	1279495	54679	23359.64	10323	29616	13279	38095	18160.56	0.60886	6131.94	0.34857	1750574	343	61208	1190825	44	1	16	91	566623	664341	0.56875	0.071757
11.5	8772	09-Dec-2024 15:31:44	0.14475	0.035899	0.046443	0.029562	0.00092092	0.016258	0.051197	0.02539	0.029362	0.078472	0.034331	0.036427	0.035368	0	0.024315	0.04421	0.0139	0.012593	0.22891	0.18305	0.79966	169483398	0.60046	300707	1313623	6118	25128.16	1158	30069	14826	1985-03-01	19625.72	0.60559	6526.79	0.3851	1642731	374	603255	1174622	43	1	17	89	560344	671192	0.58978	0.070075
12	9200	09-Dec-2024 15:31:49	0.12732	0.032864	0.040962	0.0283	0.00091206	0.015824	0.046421	0.021996	0.024443	0.078472	0.034628	0.036648	0.035368	0	0.024315	0.04421	0.014358	0.013096	0.22676	0.16922	0.74627	170077576	0.66564	288264	1271237	67867	24941.28	11489	30446	14665	38864	19539.4	0.55427	6417.62	0.37734	1703454	351	570342	1108134	42	1	16	83	530886	637778	0.52442	0.065671
12.5	10047	09-Dec-2024 15:31:55	0.13868	0.037041	0.047748	0.03055	0.00090321	0.017126	0.052658	0.025619	0.029093	0.085104	0.036448	0.038574	0.037578	0.0011052	0.026526	0.04642	0.014175	0.012988	0.21296	0.19869	0.93302	166874539	0.35984	299838	1407974	68501	28701.84	13562	30214	1972-01-01	38318	22631.68	0.54744	7490.53	0.44887	1509057	343	600691	1177633	42	1	16	89	561677	659527	0.5169	0.070135
13	8209	09-Dec-2024 15:32:01	0.08598	0.026907	0.031682	0.024307	0.00092092	0.013916	0.037397	0.016708	0.017783	0.077367	0.03198	0.033814	0.032052	0	0.022105	0.041999	0.013761	0.013057	0.21971	0.18705	0.85135	169430227	0.5246	297748	1355203	73798	20535.44	0.95147	30736	1212	39153	16120.8	0.5423	5244.89	0.30956	159183	328	528365	1015176	38	1	15	79	484038	571048	0.50188	0.060083
13.5	9032	09-Dec-2024 15:32:06	0.10897	0.027927	0.032992	0.02521	0.00092977	0.014474	0.038785	0.017373	0.018672	0.075157	0.033556	0.035354	0.034263	0	0.02321	0.043104	0.014387	0.013757	0.21291	0.20715	0.97295	164879896	0.231	304281	1429174	79404	22693.2	10833	30808	13763	39143	17861.24	0.52003	5797.55	0.35162	1468902	337	529666	1011584	40	1	15	78	481783	568396	0.52517	0.060399
14	10080	09-Dec-2024 15:32:12	0.099146	0.030407	0.035388	0.029278	0.0009829	0.017292	0.041522	0.017229	0.018043	0.081788	0.036615	0.038508	0.037578	0	0.025421	0.047525	0.015067	0.014074	0.22405	0.19614	0.87543	167808487	0.48335	306414	1367642	83271	25824.2	12224	30899	15389	38899	20513	0.48228	6638.8	0.39562	1562254	345	539882	1041059	39	1	15	81	496664	585092	0.47708	0.061995
14.5	11019	09-Dec-2024 15:32:18	0.12207	0.032789	0.039054	0.030691	0.0010272	0.017944	0.044314	0.019453	0.021167	0.080683	0.038392	0.040057	0.038683	0	0.027631	0.049736	0.015462	0.014405	0.22382	0.17864	0.79814	173774534	0.60247	297434	1328888	83044	28733.2	13162	3074	16535	38617	22872.16	0.48497	7440.56	0.42817	1664976	311	548739	1079812	39	1	15	80	51364	612017	0.47408	0.063541
15	12322	09-Dec-2024 15:32:25	0.12652	0.035252	0.041205	0.035057	0.00091206	0.019782	0.048109	0.019121	0.019731	0.097261	0.041472	0.043746	0.041999	0.0011052	0.030947	0.053052	0.016044	0.015208	0.22965	0.20149	0.87737	167102719	0.47981	313772	1366275	92118	32727.08	15774	31071	19585	38578	26358.28	0.43807	8483.29	0.50767	155724	317	557944	1064188	41	1	16	83	50.6	593773	0.50563	0.064801
15.5	13060	09-Dec-2024 15:32:31	0.12772	0.037489	0.043751	0.036704	0.00089435	0.021836	0.051301	0.02023	0.020821	0.091735	0.043379	0.045683	0.04421	0.0011052	0.032052	0.056367	0.017005	0.015999	0.19579	0.21476	10969	185018923	0.41094	314726	1607481	95526	35483.52	15542	31221	19178	38526	28755.56	0.42354	9210.3	0.4978	1465482	328	571114	1083813	42	1	16	85	51547	597847	0.49887	0.066406
16	12244	09-Dec-2024 15:32:37	0.11594	0.034711	0.040654	0.032839	0.0009636	0.020418	0.046949	0.018851	0.019949	0.089525	0.042036	0.043793	0.041999	0	0.030947	0.054157	0.016494	0.015871	0.21506	0.19643	0.9134	165128732	0.40707	298021	1385785	91096	32095.6	15603	3106	19437	38691	25765.08	0.41983	8295.38	0.50236	1517179	338	551372	1063054	40	1	15	81	504443	593336	0.55297	0.063753
16.5	12825	09-Dec-2024 15:32:43	0.11495	0.036019	0.042129	0.034968	0.00092977	0.020966	0.049406	0.019357	0.020211	0.088419	0.042803	0.044725	0.043104	0	0.030947	0.055262	0.016646	0.016009	0.20961	0.20607	0.98307	169965481	0.18323	305737	1458571	96509	34241.92	16279	3092	20146	38266	27668.36	0.42266	8948.36	0.52648	1483691	323	561954	1079463	42	1	16	82	509947	59517	0.50263	0.065627
17	13898	09-Dec-2024 15:32:49	0.11643	0.038699	0.044875	0.037986	0.00090321	0.023156	0.052583	0.02029	0.02074	0.099472	0.045348	0.047616	0.04642	0.0011052	0.033157	0.058578	0.017785	0.016999	0.2119	0.20443	0.96473	170975027	0.26323	307083	1449188	101847	37725.68	17955	30917	22065	37993	30699.4	0.39039	9929.65	0.58077	1502166	315	570885	1083333	42	1	16	84	510038	586241	0.58753	0.067304
17.5	14930	09-Dec-2024 15:32:55	0.11925	0.041347	0.048135	0.040399	0.001064	0.02397	0.057796	0.021766	0.022006	0.10058	0.04809	0.050585	0.048631	0	0.035368	0.062999	0.018952	0.018224	0.21674	0.20144	0.9294	172145208	0.36906	309343	1427266	104589	40889.6	19474	31088	23753	37919	33523.56	0.38657	10783.4	0.62642	1535678	330	576078	109977	43	1	16	85	517564	595144	0.76634	0.067995
18	13593	09-Dec-2024 15:33:02	0.10522	0.038532	0.044419	0.0382	0.00091206	0.022585	0.05259	0.019812	0.020015	0.097261	0.046317	0.048841	0.047525	0.0011052	0.033157	0.060788	0.01837	0.017859	0.2121	0.18739	0.88351	177126773	0.46841	299389	1411573	102171	36668.68	16838	31203	20702	38364	29823.8	0.3761	9558.12	0.53962	1597685	323	568089	1070774	42	1	16	84	505709	579906	0.57325	0.066177
18.5	12659	09-Dec-2024 15:33:08	0.097157	0.035808	0.040867	0.035252	0.00089435	0.021756	0.048156	0.018417	0.018617	0.093946	0.044945	0.048025	0.045315	0	0.030947	0.059683	0.01829	0.017899	0.22638	0.17249	0.76197	177647046	0.64762	297193	1312811	102912	33179.84	15131	31541	18677	38934	26879.8	0.36412	8522.13	0.47972	1722923	316	550433	104093	42	1	16	80	492138	57.55	0.56724	0.063397
19	13108	09-Dec-2024 15:33:14	0.096253	0.036597	0.04138	0.035593	0.00091206	0.021475	0.050649	0.018908	0.018786	0.098367	0.047702	0.051426	0.048631	0	0.033157	0.062999	0.019343	0.018783	0.23636	0.18542	0.78447	170196016	0.62017	308171	130382	115098	33803.64	16249	31634	19862	38669	27654.48	0.31059	8741.88	0.51364	1662041	285	541339	1023932	41	1	16	80	482886	557806	0.52742	0.06281
19.5	15406	09-Dec-2024 15:33:20	0.11666	0.042452	0.04948	0.040604	0.00094748	0.024617	0.058717	0.022765	0.023	0.099472	0.051633	0.056563	0.053052	0	0.036473	0.06742	0.020193	0.019338	0.21872	0.20376	0.93159	172492871	0.3635	312859	1430387	121949	41464.6	19885	31455	24038	38024	34300.76	0.29881	10904.9	0.63219	1535422	313	565188	1069929	43	1	16	84	501021	584168	0.59204	0.066649
20	13689	09-Dec-2024 15:33:27	0.13449	0.038519	0.045087	0.03557	0.00089582	0.022314	0.051958	0.021473	0.022862	0.10058	0.048888	0.053329	0.049736	0	0.034263	0.064104	0.019566	0.019171	0.23946	0.19664	0.82116	163628403	0.5707	313207	1307973	118255	35662.88	17888	31431	21795	38297	29269.56	0.31037	9312.27	0.56911	1592832	355	548204	1044232	41	1	16	82	488764	582949	0.60781	0.064081
20.5	14413	09-Dec-2024 15:33:33	0.15285	0.041648	0.048819	0.039642	0.0008855	0.02372	0.056566	0.023073	0.02425	0.099472	0.050178	0.054987	0.050841	0	0.034263	0.066315	0.020509	0.020022	0.2337	0.18987	0.81245	169473854	0.58303	309436	1324054	116968	39163.12	19054	3166	23109	38397	32291.36	0.31431	10199.6	0.60184	1629697	320	571379	1071138	43	1	17	85	503385	579169	0.61157	0.066624
21	14758	09-Dec-2024 15:33:39	0.15911	0.043671	0.051461	0.040732	0.00092977	0.025263	0.058858	0.024484	0.026121	0.10389	0.052396	0.057734	0.054157	0	0.037578	0.068525	0.020807	0.020028	0.23102	0.19544	0.84601	167793437	0.53317	310577	1344403	121408	40323.4	19894	31464	24032	38007	33380.76	0.29479	10609.4	0.63229	1589117	329	574593	1075759	44	1	17	85	503612	583029	0.63336	0.067739
21.5	14983	09-Dec-2024 15:33:45	0.14625	0.042957	0.050642	0.040219	0.0008855	0.024963	0.058865	0.023841	0.024953	0.10389	0.051981	0.057217	0.054157	0.0011052	0.037578	0.06742	0.020448	0.01963	0.21768	0.19129	0.87877	177955138	0.47725	307165	1411067	121764	40554.96	18838	31408	22789	37995	33523.52	0.30059	10673.7	0.5998	1605732	366	568628	1079053	42	1	16	84	506717	589245	0.63787	0.067028
22	14772	09-Dec-2024 15:33:51	0.1455	0.042372	0.050235	0.039405	0.00091206	0.024412	0.058218	0.023653	0.024891	0.10279	0.051711	0.056991	0.053052	0.0011052	0.036473	0.06742	0.020396	0.01952	0.22677	0.19013	0.83844	167601794	0.54499	303329	1337614	120437	39512.84	19435	31293	23575	37959	32574.08	0.30076	10409.4	0.62108	1595357	302	562499	1070024	42	1	16	83	500941	588598	0.69647	0.066349
22.5	14639	09-Dec-2024 15:33:57	0.1322	0.040805	0.047891	0.03872	0.0011157	0.023342	0.055523	0.0226	0.023607	0.10058	0.049691	0.054516	0.050841	0.0011052	0.034263	0.065209	0.019983	0.019308	0.23027	0.18988	0.8246	17059373	0.56572	30817	1338312	120347	39302.16	1898	31382	23038	38092	32379	0.30794	10317.7	0.60481	162299	358	563725	1069914	42	1	16	83	501402	590978	0.66416	0.06636
23	15114	09-Dec-2024 15:34:03	0.13313	0.040845	0.048178	0.03874	0.0008855	0.023306	0.056433	0.022453	0.023462	0.10058	0.049826	0.054836	0.050841	0.0011052	0.035368	0.065209	0.01978	0.018959	0.23516	0.18672	0.79403	178326346	0.60788	315748	1342708	126562	40390.4	18727	31362	2265	37931	33395.44	0.30861	10648.4	0.59713	1691002	297	561589	107766	41	1	16	84	504297	589425	0.6867	0.066427
23.5	16118	09-Dec-2024 15:34:09	0.11954	0.041532	0.047868	0.040286	0.0008855	0.025918	0.05537	0.02117	0.02187	0.10279	0.048981	0.051904	0.050841	0.0011052	0.035368	0.062999	0.018945	0.018657	0.21583	0.19844	0.91942	178500304	0.39328	311998	1445544	117166	44712	20596	31493	25049	38302	36763.28	0.35533	11673.6	0.65398	1572236	323	582808	1093386	44	1	17	87	514295	594784	0.81668	0.068227
24	18174	09-Dec-2024 15:34:16	0.18606	0.055734	0.069138	0.049482	0.00092092	0.030133	0.075707	0.033673	0.036951	0.105	0.057007	0.063316	0.058578	0	0.040894	0.075157	0.021865	0.02128	0.22729	0.20664	0.90917	173400711	0.41643	322014	1416781	121423	56642.72	27467	32092	32666	38166	47627.6	0.38609	14841.1	0.85588	1558326	362	654021	1210472	50	1	19	97	568348	643079	0.69647	0.076919
[truncated: 115 more columns]

## Sheet: K279a (4. replicate)
Filename	Ncells	Timepoint	Architecture_LocalDensity_range30_max	Architecture_LocalDensity_range30_mean	Architecture_LocalDensity_range30_mean_biovolume	Architecture_LocalDensity_range30_median	Architecture_LocalDensity_range30_min	Architecture_LocalDensity_range30_p25	Architecture_LocalDensity_range30_p75	Architecture_LocalDensity_range30_std	Architecture_LocalDensity_range30_std_biovolume	Architecture_LocalNumberDensity_range30_max	Architecture_LocalNumberDensity_range30_mean	Architecture_LocalNumberDensity_range30_mean_biovolume	Architecture_LocalNumberDensity_range30_median	Architecture_LocalNumberDensity_range30_min	Architecture_LocalNumberDensity_range30_p25	Architecture_LocalNumberDensity_range30_p75	Architecture_LocalNumberDensity_range30_std	Architecture_LocalNumberDensity_range30_std_biovolume	Architecture_LocalSubstrateArea_max	Architecture_LocalSubstrateArea_mean	Architecture_LocalSubstrateArea_mean_biovolume	Architecture_LocalSubstrateArea_median	Architecture_LocalSubstrateArea_min	Architecture_LocalSubstrateArea_p25	Architecture_LocalSubstrateArea_p75	Architecture_LocalSubstrateArea_std	Architecture_LocalSubstrateArea_std_biovolume	Biofilm_AspectRatio_HeightToLength	Biofilm_AspectRatio_HeightToWidth	Biofilm_AspectRatio_LengthToWidth	Biofilm_BaseArea	Biofilm_BaseEccentricity	Biofilm_Height	Biofilm_Length	Biofilm_MeanThickness	Biofilm_OuterSurface	Biofilm_OuterSurfaceIgnoreSubstratePerSubstrate	Biofilm_OuterSurfaceIgnoreSubstratePerVolume	Biofilm_OuterSurfacePerSubstrate	Biofilm_OuterSurfacePerVolume	Biofilm_OuterSurface_ignoreSubstrate	Biofilm_Roughness	Biofilm_SubstrateArea	Biofilm_SubstratumCoverage	Biofilm_Volume	Biofilm_VolumePerSubstrate	Biofilm_Width
			\rho_{cells}_{max} (range=30vox) ((biovolume\cdot\mum^{-3}))	\rho_{cells}_{mean} (range=30vox) ((biovolume\cdot\mum^{-3}))	\rho_{cells}_{mean} (range=30vox) ((biovolume\cdot\mum^{-3}))	\rho_{cells}_{median} (range=30vox) ((biovolume\cdot\mum^{-3}))	\rho_{cells}_{min} (range=30vox) ((biovolume\cdot\mum^{-3}))	\rho_{cells}_{p25} (range=30vox) ((biovolume\cdot\mum^{-3}))	\rho_{cells}_{p75} (range=30vox) ((biovolume\cdot\mum^{-3}))	\rho_{cells}_{std}_{std} (range=30vox) ((biovolume\cdot\mum^{-3}))	\rho_{cells}_{std}_{std} (range=30vox) ((biovolume\cdot\mum^{-3}))	\rho_{cells}_{max} (range=30vox) ((cells\cdot\mum^{-3}))	\rho_{cells}_{mean} (range=30vox) ((cells\cdot\mum^{-3}))	\rho_{cells}_{mean} (range=30vox) ((cells\cdot\mum^{-3}))	\rho_{cells}_{median} (range=30vox) ((cells\cdot\mum^{-3}))	\rho_{cells}_{min} (range=30vox) ((cells\cdot\mum^{-3}))	\rho_{cells}_{p25} (range=30vox) ((cells\cdot\mum^{-3}))	\rho_{cells}_{p75} (range=30vox) ((cells\cdot\mum^{-3}))	\rho_{cells}_{std}_{std} (range=30vox) ((cells\cdot\mum^{-3}))	\rho_{cells}_{std}_{std} (range=30vox) ((cells\cdot\mum^{-3}))	A_{substrate}_{max} ((\mum^2))	A_{substrate}_{mean} ((\mum^2))	A_{substrate}_{mean} ((\mum^2))	A_{substrate}_{median} ((\mum^2))	A_{substrate}_{min} ((\mum^2))	A_{substrate}_{p25} ((\mum^2))	A_{substrate}_{p75} ((\mum^2))	A_{substrate}_{std}_{std} ((\mum^2))	A_{substrate}_{std}_{std} ((\mum^2))	Biofilm height/length ()	Biofilm AspectRatio HeightToWidth ((a.u.))	Biofilm AspectRatio LengthToWidth ((a.u.))	Biofilm substrate area ((\mum^2))	Biofilm substrate eccentricity ()	Height_{biofilm} ((\mum))	Length_{biofilm} ((\mum))	\langleThickness_{biofilm}\rangle ((\mum^2))	A_{biofilm} ((\mum^2))	A_{biofilm} ((\mum^2))	A_{biofilm} ((\mum^2))	A_{biofilm} ((\mum^2))	A_{biofilm} ((\mum^2))	A_{biofilm} ((\mum^2))	Biofilm Roughness ((a.u.))	Biofilm SubstrateArea ((a.u.))	Biofilm SubstratumCoverage ((a.u.))	V_{biofilm} ((\mum^3))	V_{biofilm} ((\mum^3))	Width_{biofilm} ((\mum))
0	3067	09-Dec-2024 19:52:16	0.10552	0.032053	0.036115	0.029491	0.0010449	0.019567	0.041301	0.017224	0.017957	0.064104	0.029407	0.031247	0.029842	0.0022105	0.022105	0.036473	0.010646	0.010703	108	97118	225286	0	0	0	13	17295	247318	0.076778	0.068494	0.89211	156538097	0.45182	102379	1333443	38064	8135.96	49388	24157	68287	33402	5884.28	0.23789	1191.44	0.082925	2435.8	20444	1494706
0.5	4705	09-Dec-2024 19:52:21	0.16999	0.055862	0.063659	0.052933	0.0012928	0.037721	0.070901	0.025439	0.026727	0.074051	0.04087	0.043395	0.041999	0.0011052	0.034263	0.048631	0.011429	0.01096	121	127817	242896	0	0	0	20	212382	284671	0.079461	0.067324	0.84726	163698242	0.53118	105594	132888	32806	14685.88	43718	2312	61051	32287	10516.36	0.20104	2405.52	0.16743	4548.51	18909	1568441
1	4162	09-Dec-2024 19:52:26	0.24176	0.097006	0.11636	0.09535	0.0023111	0.068408	0.12378	0.039329	0.039838	0.061894	0.035311	0.036598	0.035368	0.0033157	0.029842	0.040894	0.0087759	0.0077314	121	245127	479726	12	0	0	45	287712	308008	0.056431	0.057888	10258	168743015	0.22287	83776	1484567	1713	22694.48	3887	22846	55612	32687	15862.2	0.29633	4080.88	0.28403	6943.03	17014	1447225
1.5	2158	09-Dec-2024 19:52:30	0.1135	0.028524	0.034117	0.026377	0.00091206	0.015999	0.038146	0.016872	0.018268	0.053052	0.021541	0.02328	0.021	0	0.015473	0.027631	0.0088506	0.0089764	83	98693	191063	2	0	0	16	143291	191084	0.090239	0.071176	0.78875	162786161	0.61472	115379	1278594	18446	6581.84	57026	29136	77259	39473	4858.16	0.59797	851.92	0.059295	1667.43	19573	1621045
2	3342	09-Dec-2024 19:52:35	0.099325	0.026193	0.032064	0.022863	0.00097405	0.012521	0.036221	0.017602	0.018837	0.066315	0.024698	0.027141	0.02321	0	0.015473	0.032052	0.011637	0.011787	79	43031	95524	0	0	0	2	99189	152446	0.12719	0.099609	0.78315	161801728	0.62183	161556	1270193	37437	8956.52	120751	29785	155701	38406	6946.08	0.59627	575.24	0.040037	2332.07	40541	1621898
2.5	2853	09-Dec-2024 19:52:39	0.15068	0.028542	0.039325	0.020778	0.00090321	0.011495	0.036863	0.025604	0.031944	0.087314	0.024932	0.029503	0.022105	0	0.015473	0.032052	0.014276	0.016924	86	42573	89639	0	0	0	3	96408	149463	0.16455	0.13648	0.82938	150759525	0.55869	207625	1261749	38235	7926.24	127717	29707	163145	37948	6205	0.66696	485.84	0.033815	2088.7	42992	1521324
3	2611	09-Dec-2024 19:52:44	0.11874	0.028523	0.035493	0.024053	0.00094904	0.013703	0.038851	0.019982	0.022478	0.06963	0.024949	0.027374	0.02321	0	0.016579	0.032052	0.012359	0.012653	78	59809	12553	0	0	0	7	117364	174128	0.13596	0.13879	10208	160771416	0.20076	196534	1445527	29249	7399.2	90323	29462	118455	38639	5641.96	0.67642	624.64	0.043476	1914.98	30657	1416096
3.5	2852	09-Dec-2024 19:52:49	0.13077	0.0305	0.038544	0.026201	0.00090321	0.014525	0.041795	0.021348	0.024148	0.06963	0.025304	0.027528	0.024315	0	0.016579	0.033157	0.01253	0.012347	86	72307	159343	0	0	0	9	133098	191022	0.13551	0.12471	0.92033	148822521	0.39114	178949	1320569	27156	8392.84	76707	29422	101746	39026	6327.4	0.67078	824.88	0.057413	2150.57	26071	1434887
4	4120	09-Dec-2024 19:52:54	0.17021	0.051889	0.066029	0.046974	0.0010095	0.027246	0.070142	0.03214	0.03553	0.077367	0.031545	0.033843	0.032052	0	0.02321	0.039789	0.012148	0.01146	96	125146	267888	0	0	0	21	195976	262064	0.18228	0.14645	0.80343	154686258	0.5954	229298	1257923	23297	15790.88	57058	28358	76566	38054	11767.6	0.64808	2062.4	0.14355	4149.61	2012	1565698
4.5	3782	09-Dec-2024 19:52:58	0.19241	0.059267	0.078102	0.055357	0.00094748	0.02844	0.084098	0.037665	0.039798	0.096156	0.032665	0.036484	0.032052	0	0.02321	0.040894	0.014592	0.014319	107	144662	29495	0	0	0	25	21621	274478	0.159	0.14424	0.90717	156211704	0.42075	213574	1343252	21162	15672.92	5307	28165	71617	38008	11614.16	0.65746	2188.44	0.15232	4123.58	18843	1480697
5	4235	09-Dec-2024 19:53:03	0.22706	0.073371	0.096412	0.069314	0.00091206	0.035916	0.10406	0.045596	0.046445	0.10058	0.03488	0.03897	0.034263	0	0.024315	0.043104	0.015861	0.01568	107	177599	344483	0	0	0	32	248336	299617	0.14531	0.11943	0.82194	150837992	0.56958	182562	1256405	19568	19989.92	48957	27466	66444	37277	14728.92	0.63289	3008.52	0.2094	5362.59	17825	152859
5.5	3817	09-Dec-2024 19:53:08	0.23293	0.056719	0.077104	0.048483	0.00097405	0.024492	0.079344	0.041949	0.047008	0.105	0.032311	0.03765	0.030947	0.0011052	0.021	0.039789	0.016446	0.017749	104	128077	253744	0	0	0	21	199858	263412	0.17326	0.14534	0.83885	152603754	0.54437	221194	127667	2287	15099.8	5779	28318	77218	37838	11300.8	0.69495	1955.48	0.1361	3990.66	20408	1521936
6	5488	09-Dec-2024 19:53:13	0.25809	0.088136	0.11725	0.086888	0.00092977	0.043709	0.12606	0.051452	0.050348	0.10058	0.042067	0.045444	0.043104	0.0011052	0.033157	0.050841	0.015273	0.013293	112	158353	36454	0	0	0	28	24392	308934	0.12677	0.11356	0.89574	165495864	0.44459	174169	1373848	24093	25802.64	55391	25945	74227	34767	19254.96	0.42348	3476.16	0.24194	7421.53	2135	1533765
6.5	4850	09-Dec-2024 19:53:18	0.25866	0.074842	0.10132	0.071679	0.0009829	0.034768	0.10899	0.047747	0.048419	0.097261	0.036275	0.040234	0.036473	0	0.026526	0.045315	0.015208	0.013853	111	161988	355239	0	0	0	29	239701	299142	0.11301	0.086795	0.76802	166511926	0.64042	144208	127604	2022-02-01	22167.44	52164	27018	70539	36535	16392.96	0.54261	3142.56	0.21873	6067.4	19307	1661465
7	4495	09-Dec-2024 19:53:23	0.2265	0.066504	0.087568	0.064572	0.00095634	0.032368	0.095664	0.041268	0.042226	0.09284	0.035758	0.038999	0.036473	0.0011052	0.025421	0.04421	0.015077	0.01369	111	148874	32773	0	0	0	25.75	223094	283732	0.1237	0.090362	0.7305	165166058	0.68292	153317	1239436	22314	19093.96	52728	27415	71332	37088	14113.96	0.56125	2676.76	0.18631	5148.34	19233	1696706
7.5	5223	09-Dec-2024 19:53:28	0.21774	0.063246	0.08418	0.059053	0.00090321	0.029904	0.091482	0.040869	0.042675	0.096156	0.036703	0.040291	0.037578	0.0011052	0.026526	0.04642	0.015427	0.014104	115	125202	299713	0	0	0	21	20602	282785	0.1331	0.11718	0.88038	163090878	0.47427	179966	135209	26847	20572.68	59118	27278	7865	36291	15463.68	0.56789	2615.72	0.18206	5668.84	21672	1535799
8	4810	09-Dec-2024 19:53:33	0.22698	0.052687	0.071687	0.047382	0.00091206	0.021686	0.076046	0.037097	0.040954	0.085104	0.032814	0.036395	0.033157	0	0.02321	0.041999	0.01427	0.013334	110	116295	26081	0	0	0	17	199356	269121	0.1531	0.11659	0.7615	162775134	0.64816	192341	1256277	26464	17989.6	59864	28391	2025-04-08	38131	13394.64	0.65845	2237.52	0.15573	4717.88	21085	164973
8.5	3716	09-Dec-2024 19:53:38	0.15907	0.030082	0.039911	0.02358	0.00089435	0.012612	0.040603	0.024756	0.030504	0.086209	0.027485	0.030741	0.025421	0	0.015473	0.036473	0.014978	0.015711	91	51214	121233	0	0	0	3	116523	18.57	0.14793	0.12864	0.86959	15536922	0.49377	194028	1311581	38522	10252.36	103243	29588	13468	38598	7859.24	0.66943	761.24	0.052983	2656.19	34893	1508274
9	3956	09-Dec-2024 19:53:43	0.18099	0.027359	0.036788	0.020535	0.00094748	0.01063	0.035639	0.024167	0.030913	0.086209	0.026638	0.030306	0.024315	0	0.015473	0.035368	0.015151	0.016638	88	37604	87918	0	0	0	0	97204	153955	0.16544	0.115	0.69513	16845219	0.71888	20201	1221032	45276	10470.56	137062	30091	175964	38631	8155.76	0.62814	595.04	0.041415	2710.4	4555	1756547
9.5	3721	09-Dec-2024 19:53:48	0.17127	0.025569	0.034531	0.019406	0.00091206	0.0097737	0.03392	0.02268	0.029173	0.087314	0.024991	0.028488	0.02321	0	0.014368	0.034263	0.014161	0.01545	103	38363	91334	0	0	0	0	96833	157881	0.18524	0.15341	0.82819	151119416	0.56045	233834	1262349	45137	9583.88	130119	29944	167844	38625	7429.8	0.63578	571	0.039742	2481.24	43454	1524231
10	4161	09-Dec-2024 19:53:53	0.16353	0.025734	0.032551	0.021275	0.0008855	0.011025	0.03465	0.020283	0.025233	0.082893	0.02693	0.029408	0.025421	0.0011052	0.015473	0.035368	0.014202	0.014741	85	3491	85252	0	0	0	0	92415	148406	0.16441	0.13206	0.80322	148215998	0.59569	202423	1231172	48273	10655.32	142125	29968	183384	38668	8258.04	0.61795	581.04	0.040441	2755.62	47426	1532803
10.5	4523	09-Dec-2024 19:53:58	0.12834	0.024257	0.030137	0.020118	0.00092092	0.011284	0.032147	0.018315	0.022043	0.076262	0.027357	0.029517	0.026526	0	0.017684	0.036473	0.013527	0.013898	84	29182	67842	0	0	0	0	79317	126209	0.13826	0.14517	2025-05-01	158049872	0.3048	20097	145358	49912	11038.84	162218	30377	209085	39154	8564.48	0.58335	527.96	0.036747	2819.37	53401	1384412
11	5198	09-Dec-2024 19:54:02	0.15665	0.027946	0.035968	0.023724	0.00091206	0.012193	0.03774	0.020903	0.025427	0.086209	0.031025	0.033532	0.030947	0.0011052	0.019894	0.040894	0.014671	0.014589	91	31301	81172	0	0	0	0	87238	146826	0.16184	0.10289	0.63574	17305524	0.7719	191547	1183554	49793	13091	157019	30817	201152	39478	10218.8	0.54856	650.8	0.045296	3315.98	50952	1861687
11.5	5802	09-Dec-2024 19:54:07	0.13916	0.028863	0.0365	0.024286	0.00092977	0.013126	0.039151	0.021078	0.025517	0.086209	0.032753	0.035257	0.032052	0.0011052	0.022105	0.043104	0.015113	0.015107	77	28028	70747	0	0	0	0	81853	133855	0.14537	0.12435	0.85541	162242808	0.51796	193236	1329303	52032	14654.88	176663	31178	225293	3976	11491.6	0.53456	650.48	0.045274	3685.8	56663	1554002
12	5951	09-Dec-2024 19:54:12	0.17479	0.032795	0.042999	0.02718	0.0008855	0.014327	0.045399	0.024446	0.030457	0.086209	0.034167	0.037179	0.034263	0	0.02321	0.045315	0.015342	0.015152	96	34087	88172	0	0	0	0	93757	156031	0.14337	0.11447	0.79846	163227692	0.60204	184684	1288188	48999	15919.92	153533	31065	196203	39699	12457.64	0.52719	811.4	0.056474	4010.18	49423	1613335
12.5	6576	09-Dec-2024 19:54:17	0.18523	0.038795	0.051147	0.033678	0.0008855	0.017502	0.053928	0.027268	0.033247	0.09063	0.038226	0.041072	0.038683	0.0011052	0.026526	0.048631	0.015429	0.01467	93	43832	11322	0	0	0	0	110121	178958	0.12338	0.11807	0.95694	153394697	0.29029	168674	1367106	43135	18775.84	126848	3127	162849	40145	14625.08	0.51647	1152.96	0.080247	4677	40565	1428626
13	6919	09-Dec-2024 19:54:22	0.23113	0.048494	0.067969	0.042157	0.0008855	0.02062	0.066866	0.035373	0.043366	0.086209	0.040404	0.043775	0.040894	0	0.029842	0.050841	0.015517	0.014134	113	64534	166877	0	0	0	2	142469	216247	0.12026	0.10505	0.87354	154858191	0.48675	157825	1312393	37282	22345.56	97247	30946	125112	39813	17368.72	0.50755	1786.04	0.12431	5612.61	31425	1502382
13.5	7605	09-Dec-2024 19:54:27	0.2595	0.055847	0.080553	0.048401	0.00089435	0.023359	0.077802	0.040818	0.050359	0.09063	0.043232	0.046561	0.04421	0	0.033157	0.054157	0.016498	0.014606	111	72702	188964	0	0	0	3	157135	235654	0.13939	0.11753	0.84315	165654429	0.53769	185883	1333545	37189	26405.92	92823	30657	119397	39434	20528.72	0.52614	2211.6	0.15393	6696.26	30278	1581632
14	7560	09-Dec-2024 19:54:31	0.26606	0.06082	0.088432	0.05334	0.00094748	0.023988	0.0858	0.044683	0.054238	0.09284	0.043228	0.04686	0.04421	0	0.032052	0.054157	0.01626	0.014416	109	79532	204132	0	0	0	6	164952	242977	0.11874	0.11096	0.93451	165331646	0.35594	166535	1402571	35354	27881.96	90034	30374	115931	39111	21653.48	0.52532	2405.04	0.16739	7128.9	29642	1500864
14.5	8253	09-Dec-2024 19:54:36	0.28973	0.059148	0.0867	0.050963	0.0010095	0.02419	0.083706	0.044033	0.054922	0.091735	0.044967	0.048535	0.04642	0.0011052	0.034263	0.056367	0.01699	0.014835	111	69989	188282	0	0	0	1	156636	241032	0.13911	0.1345	0.96686	162562269	0.25531	196784	1414642	39401	29478.68	100012	30948	127587	3948	23107.64	0.51657	2310.48	0.16081	7466.68	32317	1463132
15	8596	09-Dec-2024 19:54:41	0.3222	0.065394	0.097105	0.05683	0.00095634	0.026003	0.093101	0.048306	0.059125	0.093946	0.046578	0.05007	0.047525	0.0022105	0.036473	0.057473	0.01653	0.014344	98	74924	198267	0	0	0	2	163102	242164	0.1278	0.11567	0.90507	162156145	0.42527	174705	136698	37784	32577.4	9926	30771	126455	39202	25571.24	0.48263	2576.2	0.17931	8310.23	32258	1510363
15.5	9339	09-Dec-2024 19:54:46	0.33398	0.06551	0.099965	0.054819	0.00092092	0.025992	0.093232	0.049937	0.061766	0.095051	0.047814	0.050965	0.049736	0.0011052	0.037578	0.058578	0.016744	0.014265	105	70343	196222	0	0	0	0	15987	243451	0.13847	0.11543	0.83367	162727722	0.55226	18198	1314269	40461	34949.64	104844	30769	133004	39033	27550.04	0.46965	2627.72	0.18289	8953.76	34074	1576477
16	9717	09-Dec-2024 19:54:51	0.32998	0.071351	0.1077	0.060472	0.0008855	0.029423	0.10292	0.052723	0.063515	0.097261	0.050216	0.053044	0.050841	0.0011052	0.039789	0.061894	0.017402	0.01453	110	80226	223422	0	0	0	0	177538	266914	0.13861	0.10289	0.74228	171802246	0.67009	176619	1274247	40783	38090.72	96697	30738	122155	3883	30152.32	0.4467	3118.24	0.21703	9809.62	31459	1716665
16.5	10739	09-Dec-2024 19:54:56	0.33322	0.070679	0.10826	0.057425	0.0011069	0.029434	0.10044	0.053169	0.065866	0.099472	0.051829	0.054266	0.053052	0.0011052	0.041999	0.064104	0.017556	0.014529	116	76251	222149	0	0	0	0	177801	275913	0.14156	0.10297	0.72738	180342643	0.68623	182949	1292368	45914	41436.52	101119	3105	126507	38845	33120.76	0.45129	3275.44	0.22797	10667.1	32567	1776734
17	11210	09-Dec-2024 19:55:01	0.33758	0.072244	0.10953	0.057984	0.0010084	0.031196	0.10347	0.053372	0.066084	0.098367	0.053344	0.055326	0.054157	0.0011052	0.043104	0.066315	0.017761	0.014863	113	75713	219222	0	0	0	0	179123	277161	0.15487	0.11236	0.72553	174071412	0.68819	196385	1268078	47806	43904.04	103953	31329	129321	38974	35291.64	0.44193	3394.96	0.23629	11264.8	33181	174.78
17.5	11537	09-Dec-2024 19:55:06	0.35548	0.077347	0.11573	0.062932	0.0013017	0.034951	0.11017	0.055295	0.067087	0.097261	0.055919	0.057691	0.056367	0.0022105	0.045315	0.06963	0.018134	0.015188	112	73127	209908	0	0	0	0	175028	27162	0.12821	0.11816	0.92158	169810706	0.38819	180984	1411574	47348	46617.16	111514	31361	138138	38849	37632.28	0.42555	3374.68	0.23488	11999.6	35558	1531692
18	9563	09-Dec-2024 19:55:11	0.43133	0.095351	0.14886	0.08445	0.00089435	0.035548	0.13919	0.071069	0.082334	0.097261	0.051416	0.055415	0.053052	0.0011052	0.040894	0.064104	0.01784	0.014419	114	108971	296069	0	0	0	5	219281	31.11	0.12531	0.1135	0.90577	176634178	0.42377	178848	1427256	36335	45083.24	86035	1995-02-01	108156	37085	35862.48	0.43133	4168.36	0.29012	12156.8	29164	1575735
18.5	8367	09-Dec-2024 19:55:15	0.47061	0.10305	0.16577	0.09255	0.0010183	0.038132	0.14787	0.078848	0.093442	0.098367	0.048271	0.052653	0.049736	0.0011052	0.037578	0.059683	0.016895	0.013667	118	134512	355882	0	0	0	18	24.52	328748	0.092185	0.11106	12047	186465674	0.55767	155906	1691218	30105	41904.44	72944	28086	93083	3584	32838.44	0.44385	4501.84	0.31333	11692.1	25972	1403814
19	8194	09-Dec-2024 19:55:20	0.54216	0.10088	0.16922	0.087095	0.00094748	0.034658	0.14568	0.081967	0.10408	0.096156	0.04661	0.051802	0.048631	0	0.035368	0.058578	0.016834	0.013657	120	134834	364239	0	0	0	18	246893	334028	0.11089	0.12152	10959	171935028	0.40907	171759	1548887	30174	39921.2	70326	27376	90333	35164	31079.44	0.44242	4419.32	0.30759	11352.8	25689	1413367
19.5	8017	09-Dec-2024 19:55:25	0.49215	0.073999	0.11803	0.064849	0.00091206	0.026232	0.10793	0.058231	0.079148	0.091735	0.043191	0.046351	0.045315	0.0011052	0.033157	0.053052	0.015558	0.012732	114	122169	331516	0	0	0	14	23079	321633	0.13314	0.12829	0.96357	161714804	0.26746	187536	1408548	32275	33548.56	65772	28599	85633	37234	25767.76	0.52445	3917.72	0.27268	9010.17	22998	1461801
20	8286	09-Dec-2024 19:55:30	0.24295	0.074356	0.10526	0.070177	0.0010715	0.030461	0.11074	0.048372	0.049526	0.091735	0.046309	0.048862	0.048631	0.0011052	0.036473	0.057473	0.015673	0.012534	111	113147	303777	0	0	0	14	212123	292573	0.12322	0.11033	0.89539	171981391	0.44529	172535	1400236	32956	33905.28	69543	28813	9041	37458	26079.76	0.46817	3750.16	0.26102	9051.46	24136	1563833
20.5	8000	09-Dec-2024 19:55:35	0.24349	0.071414	0.10171	0.064549	0.00089435	0.030213	0.10594	0.047513	0.049955	0.085104	0.04472	0.046976	0.04642	0	0.035368	0.055262	0.015361	0.012391	115	120379	317154	0	0	0	16	222195	304999	0.11157	0.10828	0.97052	168444454	0.24102	160961	1442732	31488	32959.8	65728	29333	85563	38184	25319.28	0.5116	3852.12	0.26811	8631.79	22408	1486555
21	7884	09-Dec-2024 19:55:40	0.20437	0.062064	0.086224	0.056169	0.00089435	0.026925	0.090851	0.04101	0.043743	0.09063	0.043845	0.046057	0.045315	0.0011052	0.034263	0.054157	0.015499	0.012791	108	100346	255415	0	0	0	10	195428	272422	0.11767	0.12068	10256	16756081	0.22218	174058	1479236	33315	29966.2	72839	30391	94694	3951	23049.92	0.51788	3164.52	0.22025	7584.37	23967	1442265
21.5	7546	09-Dec-2024 19:55:45	0.15111	0.03886	0.048155	0.03576	0.00091198	0.020172	0.053828	0.023903	0.026472	0.089525	0.041145	0.043735	0.041999	0	0.030947	0.051946	0.015909	0.014945	85	33558	83684	0	0	0	0	93149	150196	0.13479	0.11644	0.86382	173680502	0.5038	186297	138211	49351	21017.04	163459	31472	20749	39949	16557.04	0.46618	1012.92	0.0705	5260.92	51938	1599995
22	7856	09-Dec-2024 19:55:50	0.1318	0.040727	0.049701	0.038302	0.0010095	0.021317	0.056702	0.024029	0.025476	0.086209	0.041722	0.04406	0.043104	0	0.030947	0.053052	0.015556	0.014231	91	3797	92254	0	0	0	0	99842	157145	0.14095	0.11602	0.82315	170207415	0.56782	18825	1335624	49076	22777.64	15052	31731	190902	40244	17959.44	0.47362	1193.16	0.083045	5659.82	47436	1622574
22.5	7804	09-Dec-2024 19:55:55	0.1409	0.042656	0.052861	0.039814	0.00093863	0.022182	0.060054	0.025525	0.027303	0.086209	0.04168	0.044117	0.043104	0.0011052	0.032052	0.053052	0.01562	0.014121	95	46049	112127	0	0	0	0	115632	179704	0.1258	0.14285	11356	168884097	0.47385	196573	1562639	47154	23383.12	127658	31679	162667	40367	18350.52	0.51448	1437.48	0.10005	5792.61	40297	1376069
23	8862	09-Dec-2024 19:55:59	0.17607	0.052685	0.068839	0.048254	0.00094748	0.025382	0.075902	0.032777	0.035421	0.091735	0.044925	0.046882	0.04642	0	0.034263	0.056367	0.01599	0.013761	107	71212	182389	0	0	0	0	162321	246684	0.14138	0.10818	0.76517	17058808	0.64383	18226	1289166	43196	29868.68	92468	31266	118324	40008	23341.96	0.51816	2524.32	0.1757	7465.66	29575	1684806
23.5	8945	09-Dec-2024 19:56:04	0.17462	0.054227	0.072486	0.048847	0.00091206	0.025179	0.078793	0.035051	0.038066	0.09063	0.044405	0.046949	0.045315	0.0011052	0.034263	0.055262	0.016088	0.014059	108	75612	19461	0	0	0	0	169706	254304	0.14276	0.13492	0.94508	159241637	0.32685	197612	1384257	43333	30821.2	88969	31139	113925	39873	24069.6	0.49519	2705.4	0.1883	7729.77	28572	1464704
24	8739	09-Dec-2024 19:56:09	0.20191	0.065855	0.093859	0.059629	0.0008855	0.025974	0.098996	0.044805	0.047368	0.091735	0.044279	0.046579	0.04642	0	0.034263	0.054986	0.015419	0.012518	115	110915	290639	0	0	0	10	217842	303516	0.1457	0.11308	0.77611	173525926	0.6306	19079	1309476	36601	34321.48	68325	29921	88522	38765	26490.84	0.52542	3877.16	0.26985	8853.7	22836	168724
[truncated: 117 more columns]

## Sheet: K279a (average)
Time [h]	K279a_1	K279a_2	K279a_3	K279a_4	Average	Standard Deviation	Plus	Minus
0	923.408	888.88	3068.18	2435.8	1626.82	1248.37	2875.2	378.45
0.5	1914.33	2092.04	8232.75	4548.51	4079.71	3597.74	7677.45	481.966
1	5441	5490.73	12180.9	6943.03	7704.22	3877.02	11581.2	3827.2
1.5	8015.72	7999.41	13641.6	1667.43	9885.58	3252.83	13138.4	6632.75
2	10395.8	10095.3	14204.6	2332.07	11565.2	2290.69	13855.9	9274.56
2.5	7033.42	6696.31	11286.9	2088.7	8338.88	2558.63	10897.5	5780.25
3	10479.9	9996.34	10243.4	1914.98	10239.9	241.787	10481.7	9998.08
3.5	9806.68	8742.04	9235.3	2150.57	9261.34	532.798	9794.14	8728.54
4	10517.7	9604	9027.62	4149.61	9716.43	751.364	10467.8	8965.07
4.5	7436.47	7047.3	8666.06	4123.58	7716.61	844.954	8561.56	6871.66
5	6920.09	6847.96	8672.28	5362.59	7480.11	1033.08	8513.19	6447.03
5.5	8411.87	7763.54	6257.58	3990.66	7477.66	1105.23	8582.89	6372.43
6	10250.5	7399.94	6617.29	7421.53	8089.24	1912.17	10001.4	6177.07
6.5	8664.26	7227.07	6634.37	6067.4	7508.57	1043.81	8552.38	6464.75
7	8346.78	6860.67	7913.58	5148.34	7707.01	764.288	8471.3	6942.73
7.5	7496.5	5813.26	4800.24	5668.84	6036.67	1361.94	7398.61	4674.73
8	6714.06	5384.65	5058.22	4717.88	5718.98	877.084	6596.06	4841.89
8.5	6458.36	4944.96	5034.25	2656.19	5479.19	849.161	6328.35	4630.03
9	6403.64	5480.36	5618.94	2710.4	5834.31	497.895	6332.21	5336.42
9.5	6837.34	5066.7	5839.63	2481.24	5914.56	887.695	6802.25	5026.87
10	6696.06	5476.16	5931.68	2755.62	6034.63	616.43	6651.06	5418.2
10.5	6945.07	5339.42	6232.05	2819.37	6172.18	804.496	6976.68	5367.68
11	7131.73	5875.63	6131.94	3315.98	6379.77	663.708	7043.47	5716.06
11.5	8200.14	6074.47	6526.79	3685.8	6933.8	1119.76	8053.56	5814.04
12	8260.14	6174.84	6417.62	4010.18	6950.87	1140.34	8091.21	5810.53
12.5	8320.93	6116.52	7490.53	4677	7309.33	1113.32	8422.64	6196.01
13	8371.77	6110.31	5244.89	5612.61	6575.66	1614.54	8190.2	4961.11
13.5	8568.42	6240.43	5797.55	6696.26	6868.8	1488.47	8357.27	5380.33
14	9420.78	6699.7	6638.8	7128.9	7586.42	1588.89	9175.31	5997.54
14.5	8505.04	6768.66	7440.56	7466.68	7571.42	875.553	8446.97	6695.87
15	8768.94	7054.27	8483.29	8310.23	8102.17	918.675	9020.84	7183.49
15.5	8533.68	7054.08	9210.3	8953.76	8266.02	1102.75	9368.77	7163.27
16	8990.05	7214.63	8295.38	9809.62	8166.69	894.677	9061.36	7272.01
16.5	8646.75	6822.65	8948.36	10667.1	8139.25	1150.14	9289.4	6989.11
17	9159.6	7210.01	9929.65	11264.8	8766.42	1401.8	10168.2	7364.61
17.5	9179.47	7800.19	10783.4	11999.6	9254.37	1493.03	10747.4	7761.33
18	10118	8073.86	9558.12	12156.8	9249.98	1056.32	10306.3	8193.66
18.5	10271	8570.34	8522.13	11692.1	9121.14	996.059	10117.2	8125.08
19	12227	8798.09	8741.88	11352.8	9922.33	1996.12	11918.4	7926.21
19.5	12630.5	9690.38	10904.9	9010.17	11075.2	1477.43	12552.7	9597.8
20	12811	9810.99	9312.27	9051.46	10644.7	1892.51	12537.2	8752.24
20.5	12911.8	9886.81	10199.6	8631.79	10999.4	1663.59	12663	9335.81
21	11228.2	9526.26	10609.4	7584.37	10454.6	861.478	11316.1	9593.14
21.5	12492	9768.41	10673.7	5260.92	10978	1387.05	12365.1	9590.97
22	12800.8	9603.54	10409.4	5659.82	10937.9	1662.88	12600.8	9275.06
22.5	12026.6	9534.52	10317.7	5792.61	10626.3	1274.4	11900.7	9351.89
23	11311.6	9071.89	10648.4	7465.66	10344	1150.47	11494.4	9193.49
23.5	11306.7	9117.22	11673.6	7729.77	10699.2	1382.23	12081.4	9316.94
24	12083.4	9210.16	14841.1	8853.7	12044.9	2815.66	14860.5	9229.22

## Sheet: SH1000 (1. replicate)
Filename	Ncells	Timepoint	Architecture_LocalDensity_range30_max	Architecture_LocalDensity_range30_mean	Architecture_LocalDensity_range30_mean_biovolume	Architecture_LocalDensity_range30_median	Architecture_LocalDensity_range30_min	Architecture_LocalDensity_range30_p25	Architecture_LocalDensity_range30_p75	Architecture_LocalDensity_range30_std	Architecture_LocalDensity_range30_std_biovolume	Architecture_LocalNumberDensity_range30_max	Architecture_LocalNumberDensity_range30_mean	Architecture_LocalNumberDensity_range30_mean_biovolume	Architecture_LocalNumberDensity_range30_median	Architecture_LocalNumberDensity_range30_min	Architecture_LocalNumberDensity_range30_p25	Architecture_LocalNumberDensity_range30_p75	Architecture_LocalNumberDensity_range30_std	Architecture_LocalNumberDensity_range30_std_biovolume	Biofilm_AspectRatio_HeightToLength	Biofilm_AspectRatio_HeightToWidth	Biofilm_AspectRatio_LengthToWidth	Biofilm_BaseArea	Biofilm_BaseEccentricity	Biofilm_Height	Biofilm_Length	Biofilm_MeanThickness	Biofilm_OuterSurface	Biofilm_OuterSurfaceIgnoreSubstratePerSubstrate	Biofilm_OuterSurfaceIgnoreSubstratePerVolume	Biofilm_OuterSurfacePerSubstrate	Biofilm_OuterSurfacePerVolume	Biofilm_OuterSurface_ignoreSubstrate	Biofilm_Roughness	Biofilm_Volume	Biofilm_VolumePerSubstrate	Biofilm_Width	Cube_Surface_max	Cube_Surface_mean	Cube_Surface_mean_biovolume	Cube_Surface_median	Cube_Surface_min	Cube_Surface_p25	Cube_Surface_p75	Cube_Surface_std	Cube_Surface_std_biovolume	Cube_VolumeFraction_max	Cube_VolumeFraction_mean
			\rho_{cells}_{max} (range=30vox) ((biovolume\cdot\mum^{-3}))	\rho_{cells}_{mean} (range=30vox) ((biovolume\cdot\mum^{-3}))	\rho_{cells}_{mean} (range=30vox) ((biovolume\cdot\mum^{-3}))	\rho_{cells}_{median} (range=30vox) ((biovolume\cdot\mum^{-3}))	\rho_{cells}_{min} (range=30vox) ((biovolume\cdot\mum^{-3}))	\rho_{cells}_{p25} (range=30vox) ((biovolume\cdot\mum^{-3}))	\rho_{cells}_{p75} (range=30vox) ((biovolume\cdot\mum^{-3}))	\rho_{cells}_{std}_{std} (range=30vox) ((biovolume\cdot\mum^{-3}))	\rho_{cells}_{std}_{std} (range=30vox) ((biovolume\cdot\mum^{-3}))	\rho_{cells}_{max} (range=30vox) ((cells\cdot\mum^{-3}))	\rho_{cells}_{mean} (range=30vox) ((cells\cdot\mum^{-3}))	\rho_{cells}_{mean} (range=30vox) ((cells\cdot\mum^{-3}))	\rho_{cells}_{median} (range=30vox) ((cells\cdot\mum^{-3}))	\rho_{cells}_{min} (range=30vox) ((cells\cdot\mum^{-3}))	\rho_{cells}_{p25} (range=30vox) ((cells\cdot\mum^{-3}))	\rho_{cells}_{p75} (range=30vox) ((cells\cdot\mum^{-3}))	\rho_{cells}_{std}_{std} (range=30vox) ((cells\cdot\mum^{-3}))	\rho_{cells}_{std}_{std} (range=30vox) ((cells\cdot\mum^{-3}))	Biofilm height/length ()	Biofilm AspectRatio HeightToWidth ((a.u.))	Biofilm AspectRatio LengthToWidth ((a.u.))	Biofilm substrate area ((\mum^2))	Biofilm substrate eccentricity ()	Height_{biofilm} ((\mum))	Length_{biofilm} ((\mum))	\langleThickness_{biofilm}\rangle ((\mum^2))	A_{biofilm} ((\mum^2))	A_{biofilm} ((\mum^2))	A_{biofilm} ((\mum^2))	A_{biofilm} ((\mum^2))	A_{biofilm} ((\mum^2))	A_{biofilm} ((\mum^2))	Biofilm Roughness ((a.u.))	V_{biofilm} ((\mum^3))	V_{biofilm} ((\mum^3))	Width_{biofilm} ((\mum))	A_{cube}_{max} ((\mum^2))	A_{cube}_{mean} ((\mum^2))	A_{cube}_{mean} ((\mum^2))	A_{cube}_{median} ((\mum^2))	A_{cube}_{min} ((\mum^2))	A_{cube}_{p25} ((\mum^2))	A_{cube}_{p75} ((\mum^2))	A_{cube}_{std}_{std} ((\mum^2))	A_{cube}_{std}_{std} ((\mum^2))	A_{cube}/A_{0}_{max} ()	A_{cube}/A_{0}_{mean} ()
0	1895	2024-08-07 09:45:14	0.11816	0.029503	0.033724	0.027505	0.0011511	0.019161	0.037768	0.015082	0.01681	0.039789	0.016789	0.017357	0.016579	0	0.012158	0.021	0.006485	0.006517	0.18364	0.16803	0.91499	15529619	0.40348	247006	1345067	21807	6434.56	0.31748	25073	0.41434	32723	4930.28	0.65599	1966.34	0.12662	1470033	344	723018	1423605	53	1	19	107.75	659923	719721	0.72427	0.097718
0.5	1974	2024-08-07 09:45:14	0.13152	0.034085	0.039932	0.030994	0.0010095	0.020408	0.044243	0.019553	0.021594	0.043104	0.018389	0.019565	0.018789	0.0011052	0.013263	0.02321	0.0073296	0.0076185	0.1455	0.14042	0.96512	156931102	0.2618	202048	1388676	19731	6829.2	0.33493	2485	0.43517	32288	5256.08	0.55692	2115.09	0.13478	1438859	336	733617	1432955	54	1	21	112	656253	727465	0.83997	0.10094
1	3365	2024-08-07 09:45:14	0.23301	0.060836	0.074784	0.056042	0.0010892	0.037973	0.07804	0.033378	0.038222	0.060788	0.028108	0.030376	0.028736	0.0011052	0.022105	0.034263	0.0091184	0.0087785	0.18935	0.16108	0.85071	157837877	0.52564	247582	1307528	19989	13681.68	0.66105	24387	0.86682	31978	10433.84	0.53348	4278.5	0.27107	1536987	380	857007	1662258	65	1	22	129	763604	795875	0.96619	0.11986
1.5	5274	2024-08-07 09:45:14	0.36496	0.11494	0.1421	0.11245	0.00093863	0.078876	0.14939	0.052567	0.052956	0.081788	0.039831	0.042044	0.040894	0.0011052	0.034263	0.04642	0.010168	0.0087392	0.14733	0.11846	0.804	172291988	0.59463	195665	1328056	20606	28737.2	12716	23044	16679	30227	21908.24	0.43714	9507.27	0.55181	1651805	407	1145654	2044941	96	1	29	184	946182	844836	0.98347	0.16985
2	7523	2024-08-07 09:45:14	0.48527	0.20765	0.26279	0.20854	0.00093863	0.14714	0.27046	0.088978	0.078907	0.087314	0.053626	0.055475	0.055262	0	0.048631	0.060788	0.012001	0.0089938	0.075939	0.068115	0.89697	174208042	0.4421	107113	1410514	28656	50730.56	22925	19845	29121	25209	39936.6	0.27555	20123.8	11552	1572537	419	1418046	2285778	131	1	45	230.75	1030814	777726	0.95492	0.25188
2.5	10058	2024-08-07 09:45:14	0.4858	0.23273	0.27562	0.24082	0.0011334	0.1724	0.29935	0.092671	0.073742	0.10058	0.065349	0.070244	0.068525	0.0011052	0.059683	0.076262	0.015486	0.011286	0.065843	0.082239	1249	190778251	0.59916	114687	1741823	44663	61034.56	25453	18301	31992	23002	48559.48	0.1937	26534.3	13908	1394553	354	1274461	1888257	130	1	55	190	81292	611034	0.99624	0.2483
3	11319	2024-08-07 09:45:14	0.426	0.21786	0.25654	0.23091	0.0010537	0.17496	0.27068	0.07586	0.059289	0.10831	0.07001	0.077305	0.072946	0.004421	0.062999	0.081788	0.017035	0.012343	0.096083	0.062436	0.64982	181311045	0.76009	117681	1224792	98587	66109.96	2902	17196	36462	21606	52616.48	0.089454	30598.3	16876	188483	394	1227817	2077086	102	1	36	209	936308	663671	0.98197	0.2545
3.5	10882	2024-08-07 09:45:14	0.4981	0.25313	0.29735	0.2704	0.0016382	0.20022	0.31734	0.091131	0.069342	0.10721	0.067057	0.071934	0.068525	0.0022105	0.060788	0.078472	0.015999	0.011745	0.099009	0.057441	0.58016	191580372	0.8145	117782	1189608	112387	70708.84	29531	15613	36908	19513	56576.4	0.086616	36237.5	18915	2050488	364	1368275	1865122	148	1	68	197	790094	539919	0.9985	0.31347
4	11301	2024-08-07 09:45:14	0.57639	0.27952	0.32733	0.29499	0.0016293	0.22188	0.34917	0.097802	0.074727	0.105	0.067143	0.072174	0.068525	0.0022105	0.059683	0.078472	0.015705	0.011621	0.12753	0.09615	0.75395	179858091	0.65694	167571	1313984	107691	73914.48	32863	14445	41096	18064	59106.64	0.29583	40918.7	22751	174281	385	1375208	1854071	150	1	67	199	798206	538699	1	0.34093
4.5	11044	2024-08-07 09:45:14	0.65327	0.3381	0.4082	0.35348	0.00093863	0.24225	0.4462	0.13787	0.10422	0.1061	0.067209	0.071702	0.068525	0.0033157	0.059683	0.079577	0.016002	0.012041	0.088486	0.077634	0.87737	176606007	0.47982	124286	1404586	48812	75833.56	34687	14829	42939	18357	61259.48	0.21932	41309.5	23391	1600911	377	1443184	1911532	157	1	76	207	807174	538165	0.9985	0.35222
5	12290	2024-08-07 09:45:14	0.59593	0.33804	0.39072	0.36178	0.0021783	0.26042	0.43238	0.12375	0.091555	0.10831	0.072019	0.079108	0.074051	0	0.064104	0.082893	0.016913	0.012525	0.079239	0.082391	10398	175861955	0.27397	120907	1525851	58676	78017.72	35989	14398	44363	17748	63291.44	0.19038	43958.8	24996	1467472	370	1334187	1846618	133	1	67	197	801068	600032	1	0.33681
5.5	12544	2024-08-07 09:45:14	0.6105	0.34862	0.39637	0.37614	0.0029221	0.27806	0.43576	0.11615	0.0875	0.10942	0.073092	0.080436	0.075157	0.0033157	0.064104	0.083998	0.016813	0.013068	0.091559	0.071762	0.78378	17157.53	0.62104	119807	1308517	64082	79145.52	37429	13715	46129	16903	64218.92	0.18214	46823	2729	1669497	397	1327403	1897106	135	1	54	204	84891	587817	0.99699	0.35148
6	12404	2024-08-07 09:45:14	0.61532	0.34406	0.39548	0.37214	0.0067919	0.27001	0.43032	0.11584	0.086625	0.10942	0.071253	0.077535	0.072946	0.0066315	0.061894	0.082893	0.016636	0.013217	0.095493	0.072718	0.7615	164227239	0.64817	2025-05-12	1261863	69618	80918.48	40118	13521	49272	16607	65884.16	0.17639	48726.4	2967	1657078	420	1371121	1901594	152	1	55	205	850158	548923	1	0.36991
6.5	12677	2024-08-07 09:45:14	0.63503	0.3519	0.40783	0.38337	0.0013105	0.2739	0.44297	0.12136	0.089351	0.10831	0.071141	0.07734	0.072946	0.0022105	0.061894	0.083998	0.016714	0.013146	0.095475	0.069998	0.73316	175309547	0.68006	122137	1279254	72405	82878.32	38636	13178	47275	16124	67732.56	0.17818	51399.3	29319	1744854	407	137426	1865228	153	1	59	203	830823	545836	0.99925	0.38178
7	12629	2024-08-07 09:45:14	0.65419	0.35513	0.41422	0.38759	0.0064641	0.27402	0.44837	0.12472	0.091681	0.1061	0.070067	0.075753	0.071841	0.0066315	0.060788	0.082893	0.016544	0.012961	0.1072	0.077149	0.71967	173866966	0.69431	135308	126221	76346	84253.76	39706	12895	48459	15737	69035.36	0.17368	53537.9	30792	1753862	371	140422	1814086	155	0	73	201	793132	544334	1	0.39919
7.5	13174	2024-08-07 09:45:14	0.68183	0.35347	0.41254	0.38288	0.010617	0.27946	0.4438	0.12374	0.092391	0.10831	0.071824	0.078204	0.072946	0.0055262	0.062999	0.083998	0.016953	0.013205	0.10387	0.077658	0.74763	175902031	0.66411	134411	1293999	83338	85412.92	39866	12756	48557	15537	70124.76	0.16728	54974.5	31253	173.08	401	1364706	1721746	142	0	80	192	745474	57503	1	0.39295
8	13533	2024-08-07 09:45:14	0.70159	0.35803	0.41875	0.38782	0.00091206	0.28266	0.44898	0.12616	0.095346	0.11052	0.07245	0.079306	0.074051	0.0033157	0.062999	0.083998	0.017308	0.013417	0.10383	0.082156	0.79127	168459523	0.61147	135263	1302762	85947	86429.84	42187	12556	51306	1527	71068.84	0.16722	56602.3	1936-03-01	164642	381	1345161	1702225	139	1	78	190	743113	584185	1	0.39385
8.5	13533	2024-08-07 09:45:14	0.70983	0.36466	0.42728	0.39741	0.010431	0.28389	0.45978	0.1302	0.097546	0.10831	0.071941	0.078437	0.074051	0.0066315	0.061894	0.083998	0.017176	0.013371	0.10154	0.083995	0.82724	171987078	0.56185	13666	1345915	85425	87291.56	41799	12386	50755	1504	71888.6	0.17103	58041.5	33748	1627003	380	1358462	1685901	142	0	81	190	733643	577956	1	0.40387
9	13706	2024-08-07 09:45:14	0.72541	0.36971	0.43351	0.40344	0.0098821	0.2871	0.4667	0.13268	0.099375	0.10942	0.072043	0.078674	0.074051	0.0066315	0.061894	0.083998	0.017329	0.013496	0.11542	0.065531	0.56775	198717062	0.8232	138337	1198536	86873	88232.88	36628	12239	44401	14836	72786.76	0.17165	59470.5	29927	2111028	371	1355892	1674472	141	1	82	189	729857	583024	1	0.4086
9.5	13664	2024-08-07 09:45:14	0.73374	0.37717	0.44503	0.41471	0.0054104	0.28468	0.48115	0.13929	0.1028	0.1061	0.071213	0.077223	0.072946	0.004421	0.060788	0.085104	0.017161	0.013479	0.11284	0.075252	0.6669	181487498	0.74515	140077	1241392	82884	89065.92	40536	12127	49076	14681	73568.36	0.18317	60665.9	33427	1861435	371	1372501	1720556	148	0	74	195	766851	567813	1	0.41809
10	14490	2024-08-07 09:45:14	0.73039	0.3992	0.46646	0.44124	0.004764	0.29642	0.5125	0.14776	0.10959	0.11163	0.073921	0.081703	0.076262	0.0055262	0.064104	0.087314	0.017718	0.013801	0.10486	0.08419	0.80288	172247915	0.59614	139145	1326962	76077	89373.88	42888	11985	51887	1945-01-01	73873.16	0.19938	61636.9	35784	1652745	379	1299157	1716076	135	0	61	193	786472	588655	1	0.40058
10.5	13843	2024-08-07 09:45:14	0.75953	0.43146	0.51463	0.46519	0.0034623	0.3029	0.57769	0.17566	0.13156	0.10942	0.071937	0.07775	0.075157	0.0066315	0.060788	0.083998	0.017209	0.013933	0.10229	0.068157	0.66629	184014954	0.7457	127809	124943	1967-06-01	89773.92	40372	11721	48786	14164	74290.12	0.2229	63380.9	34443	1875216	367	1365256	1640733	145	0	82	190	729434	591749	1	0.43116
11	12598	2024-08-07 09:45:14	0.89379	0.4475	0.56627	0.46165	0.0058531	0.27981	0.62205	0.20724	0.16275	0.10721	0.068137	0.070798	0.06963	0.004421	0.057473	0.081788	0.016463	0.014076	0.086879	0.083983	0.96667	175037491	0.25604	127518	1467772	56834	88858.16	41948	1176	50765	14232	73425.36	0.26069	62436.6	3567	1518387	420	148454	186584	160	0	81	211	830188	620082	1	0.46674
11.5	14127	2024-08-07 09:45:14	0.78664	0.43973	0.53249	0.47428	0.0036748	0.29605	0.59851	0.18712	0.13964	0.11163	0.071732	0.0772	0.075157	0.0022105	0.060788	0.083998	0.017407	0.014193	0.11101	0.07802	0.70285	184857154	0.71134	142773	1286186	67734	92117.52	41414	11586	49832	13941	76557.24	0.22766	66075.3	35744	1829965	376	1373477	1648021	146	0	80	192	74419	604587	1	0.44042
12	14552	2024-08-07 09:45:14	0.77141	0.43762	0.52167	0.47742	0.0082174	0.30425	0.58586	0.17851	0.13254	0.11052	0.072891	0.079181	0.076262	0.0033157	0.061894	0.085104	0.017543	0.014075	0.10531	0.081577	0.7746	17682396	0.63245	139076	1320579	7134	93032.92	43775	11548	52613	1388	77403.92	0.22028	67028.2	37907	1704853	381	1347124	160965	141	0	80	188	728841	613839	1	0.43373
12.5	14575	2024-08-07 09:45:14	0.77957	0.44121	0.53024	0.48016	0.0011334	0.29965	0.59845	0.18502	0.13703	0.10721	0.072388	0.078403	0.076262	0.0011052	0.060788	0.085104	0.017524	0.014064	0.11605	0.073014	0.62916	188829772	0.77728	142731	1229901	71258	94069.48	41546	11535	49817	13832	78451.92	0.22548	68010.3	36017	1954836	399	1360523	1618624	143	0	81	188	729793	60669	1	0.43939
13	15178	2024-08-07 09:45:14	0.77666	0.43234	0.51438	0.47584	0.003666	0.29961	0.57731	0.17473	0.12853	0.11052	0.073928	0.080938	0.077367	0.004421	0.062999	0.087314	0.01776	0.013994	0.10401	0.088864	0.85442	171508484	0.51959	142065	1365943	75215	95709.76	46664	11699	55805	1399	80033.36	0.21744	68411.3	39888	1598687	380	1328058	1611987	136	0	77	187	737793	624483	1	0.42441
13.5	15752	2024-08-07 09:45:14	0.76092	0.42399	0.50408	0.47316	0.008244	0.29736	0.56133	0.17004	0.12494	0.11163	0.074793	0.082656	0.078472	0.0066315	0.064104	0.088419	0.017955	0.013795	0.10676	0.091442	0.85653	171649881	0.51609	146066	1368198	79591	97431.44	47617	11791	56762	14055	81734.88	0.21055	69322.6	40386	1597367	379	1302362	1635892	129	0	70	189	760198	633854	1	0.4144
14	15879	2024-08-07 09:45:16	0.76047	0.4183	0.49727	0.46819	0.0049853	0.29586	0.55061	0.16594	0.12228	0.10942	0.074945	0.082564	0.077367	0.004421	0.064104	0.089525	0.017855	0.013887	0.11314	0.078427	0.69317	18333206	0.72078	143921	1272019	82759	98741	45268	11856	53859	14107	82990	0.20408	69996.4	3818	183508	404	1309304	1679518	133	1	65	193	784223	621249	1	0.41509
14.5	16113	2024-08-07 09:45:16	0.76074	0.41907	0.49747	0.47239	0.00092977	0.29538	0.55068	0.1652	0.12218	0.11163	0.075289	0.083068	0.078472	0.0033157	0.065209	0.089525	0.017805	0.01373	0.1181	0.077367	0.65509	17999611	0.75555	144708	1225283	84099	100455.24	47049	1194	5581	14164	84686.52	0.20352	70924	39403	187041	381	1312525	1696745	132	0	63	194	795925	627753	1	0.4145
15	16314	2024-08-07 09:45:16	0.7648	0.41634	0.49807	0.4692	0.0016027	0.28924	0.55065	0.16864	0.12427	0.11163	0.074955	0.082657	0.077367	0.0033157	0.064104	0.089525	0.017923	0.013715	0.11506	0.079203	0.68838	185396315	0.72535	146666	1274738	85809	102213.6	46625	12041	55132	14238	86441.32	0.20498	71788.7	38722	1851784	381	1318878	1701595	133	0	65	195	796071	627784	1	0.41436
15.5	16333	2024-08-07 09:45:16	0.75891	0.40766	0.49207	0.46115	0.0012485	0.27831	0.54081	0.16786	0.12271	0.10831	0.074456	0.081624	0.077367	0.0033157	0.062999	0.088419	0.017984	0.014026	0.12516	0.088345	0.70588	178530522	0.70833	158536	1266707	89295	103407.84	49072	12115	57922	1943-01-01	87608.32	0.19811	72312.8	40504	1794513	401	1333726	172.99	140	0	63	196	80741	610548	1	0.41689
16	16173	2024-08-07 09:45:16	0.78289	0.40165	0.48809	0.45082	0.0009829	0.27098	0.53266	0.16699	0.12178	0.11163	0.073643	0.07996	0.076262	0.0011052	0.061894	0.088419	0.017769	0.013988	0.12421	0.093865	0.75567	173624585	0.65496	160546	1292486	92599	104884.8	51289	12195	60409	14363	89049.76	0.19604	73023.2	42058	1710392	416	1366199	1738499	145	0	67	198	803966	607155	1	0.42513
16.5	16814	2024-08-07 09:45:16	0.7625	0.40501	0.49213	0.45756	0.0011689	0.27002	0.54114	0.17007	0.12528	0.11052	0.074747	0.081761	0.077367	0.0066315	0.064104	0.089525	0.017801	0.01385	0.12709	0.094669	0.74491	174504004	0.66716	163498	1286501	92146	107420	52497	12376	61557	14512	91608.92	0.1997	74020.4	42418	1727052	429	1346851	1758624	143	0	61	198	820137	607106	1	0.41451
17	16879	2024-08-07 09:45:16	0.76174	0.40272	0.49029	0.45406	0.0022315	0.26477	0.54029	0.1704	0.12555	0.10942	0.074721	0.081122	0.077367	0.004421	0.062999	0.089525	0.017684	0.013995	0.12095	0.099515	0.82278	172584106	0.56836	162631	1344613	94391	109475.52	54247	12518	63433	14638	93621.64	0.19662	74791.1	43336	1634231	408	1366656	1747919	144	0	67	199	808842	61497	1	0.41723
17.5	16998	2024-08-07 09:45:16	0.75867	0.3946	0.48622	0.44419	0.0017798	0.25588	0.53282	0.17215	0.12572	0.10831	0.074117	0.080155	0.077367	0.0022105	0.061894	0.089525	0.017935	0.014074	0.13992	0.078075	0.55801	202584129	0.82983	167861	1199717	97645	111497.08	47217	12693	55037	14795	95654.92	0.19909	75361.4	1972-03-01	2149992	491	1381093	1763507	147	0	69	200	812899	610651	1	0.41748
18	17167	2024-08-07 09:45:16	0.76293	0.39384	0.48526	0.44089	0.0012663	0.25099	0.53247	0.17202	0.12639	0.10831	0.074269	0.079937	0.078472	0.0033157	0.061894	0.089525	0.01765	0.014121	0.13774	0.08222	0.59694	191852185	0.80229	166322	1207544	100036	114589.52	51457	12911	59728	14987	98721.84	0.19698	76460.8	39854	2022897	408	1403734	1770614	148	0	73	202	808505	612626	1	0.41943
18.5	17856	2024-08-07 09:45:16	0.75153	0.3968	0.48987	0.44681	0.0010626	0.2512	0.54048	0.17623	0.12991	0.10942	0.075184	0.081945	0.078472	0.0011052	0.064104	0.09063	0.017959	0.013851	0.13813	0.082165	0.59486	194596401	0.80383	167688	1214031	98433	116444.28	5168	1305	59839	1511	100566.92	0.20645	77063.5	39602	2040869	420	1372479	1789126	145	0	65	202	823907	611694	1	0.40639
19	17861	2024-08-07 09:45:16	0.75541	0.39506	0.48767	0.44599	0.0008855	0.24987	0.53758	0.17496	0.12921	0.10831	0.075214	0.081719	0.078472	0	0.064104	0.09063	0.017963	0.013877	0.13513	0.084655	0.62647	192249227	0.77945	167337	1238328	99494	117591.2	52903	13174	61166	15232	101706.04	0.20246	77202.1	40157	1976691	415	1385453	1802827	147	0	66	204	831524	611577	1	0.40703
19.5	17984	2024-08-07 09:45:16	0.76466	0.39018	0.48738	0.43638	0.0013548	0.24058	0.53502	0.17745	0.13034	0.10942	0.074946	0.081158	0.078472	0.0022105	0.062999	0.089525	0.017906	0.013816	0.13259	0.10435	0.78707	174882376	0.61686	175523	1323837	101142	119128.92	59043	13292	68119	15335	103256.28	0.20019	77683	4442	1681983	456	1394074	1812515	148	0	65	204	83604	61526	1	0.40674
20	17856	2024-08-07 09:45:16	0.78368	0.39072	0.48551	0.43608	0.0019127	0.24247	0.53234	0.17553	0.13026	0.11052	0.074522	0.080235	0.078472	0.0011052	0.061894	0.089525	0.01789	0.01395	0.13975	0.10005	0.71594	180487931	0.69816	179258	1282679	104386	121494.16	58515	13416	67314	15433	105612.56	0.19612	78723.3	43617	1791597	472	1431899	1814209	151	0	76	207	822669	613768	1	0.41516
20.5	18552	2024-08-07 09:45:16	0.77067	0.39279	0.48897	0.44029	0.0010626	0.24387	0.53983	0.17875	0.13311	0.10831	0.075604	0.082075	0.079577	0.0022105	0.064104	0.09063	0.017911	0.013643	0.13737	0.10755	0.78292	173126471	0.62212	180466	131.37	103439	123777.96	62309	13582	71496	15584	107874.2	0.20381	79424.3	45876	1677944	402	1404527	1830547	148	0	67	207	838863	613312	1	0.40308
21	18812	2024-08-07 09:45:16	0.78222	0.3921	0.49059	0.4407	0.001284	0.2395	0.54113	0.18079	0.13388	0.11052	0.075967	0.082707	0.079577	0.004421	0.065209	0.09063	0.018093	0.013577	0.13525	0.11234	0.83059	172502028	0.55689	182676	1350655	103439	125209.4	63386	13741	72584	15735	109341.76	0.19876	79571.8	46128	1626147	406	1400945	1846829	147	0	65	208	848259	622051	1	0.39824
21.5	18658	2024-08-07 09:45:16	0.79116	0.38761	0.48433	0.43214	0.0021518	0.23763	0.53418	0.17815	0.13272	0.11273	0.075436	0.081505	0.079577	0.0055262	0.062999	0.09063	0.018013	0.013871	0.14415	0.099891	0.69297	179860269	0.72096	181589	125974	106406	126788.4	61645	13873	70493	15864	110875.48	0.20336	79921	44435	1817876	409	1430491	1846589	152	0	71	208	834665	609999	1	0.40332
22	18550	2024-08-07 09:45:16	0.77442	0.38874	0.48487	0.43384	0.0014434	0.23931	0.53366	0.17787	0.13259	0.11163	0.075429	0.081513	0.079577	0.0033157	0.062999	0.09063	0.017963	0.013852	0.1405	0.10835	0.77121	17400.86	0.63659	18365	1307151	10591	127214.08	63967	13985	73108	15983	111307.48	0.20017	79591.4	4574	1694943	435	1443115	1866673	154	0	72	211	84346	615224	1	0.40394
22.5	19159	2024-08-07 09:45:16	0.78541	0.38978	0.48876	0.43653	0.00091206	0.23768	0.53796	0.18137	0.13502	0.10831	0.076255	0.083067	0.079577	0.0011052	0.065209	0.091735	0.018018	0.013445	0.13211	0.12217	0.92476	173974813	0.38056	189075	143124	105501	129271.8	65153	14139	74305	16125	113350.24	0.2042	80167.7	4608	1547691	430	1419986	1873601	149	0	67	211	858498	628593	1	0.39391
23	19359	2024-08-07 09:45:16	0.7577	0.39113	0.48967	0.43922	0.0013105	0.23603	0.54433	0.18214	0.13496	0.10831	0.076747	0.083651	0.079577	0.0022105	0.066315	0.091735	0.017917	0.013293	0.14012	0.10727	0.76555	176440064	0.64337	183761	131142	104961	130691.88	65049	14295	74072	16278	114771.96	0.19675	80288.1	45504	1713032	413	1420533	1869137	147	0	68	211	852595	63264	1	0.39045
23.5	19669	2024-08-07 09:45:16	0.77688	0.39333	0.49252	0.44288	0.0010006	0.23751	0.54943	0.1845	0.13768	0.11052	0.076741	0.083805	0.079577	0.0011052	0.066315	0.091735	0.017885	0.013153	0.14489	0.1055	0.72812	176296478	0.68545	18523	1278433	106761	132961.2	66401	14312	75419	16256	117063.36	0.20102	81791	46394	1755803	389	1422649	1857791	146	1	70	210	844294	637786	1	0.39146
24	19499	2024-08-07 09:45:16	0.76284	0.38816	0.48769	0.43586	0.0008855	0.23159	0.54102	0.18308	0.13586	0.10831	0.076114	0.082652	0.079577	0.0011052	0.065209	0.091735	0.01818	0.013619	0.13396	0.12156	0.9074	170447412	0.42028	18799	1403294	10815	133689.24	69078	14395	78434	16344	117741.2	0.19986	81795.1	47988	1546507	393	1443304	1876455	152	1	72	212	848537	626549	1	0.39487
[truncated: 106 more columns]

## Sheet: SH1000 (2. replicate)
Filename	Ncells	Timepoint	Architecture_LocalDensity_range30_max	Architecture_LocalDensity_range30_mean	Architecture_LocalDensity_range30_mean_biovolume	Architecture_LocalDensity_range30_median	Architecture_LocalDensity_range30_min	Architecture_LocalDensity_range30_p25	Architecture_LocalDensity_range30_p75	Architecture_LocalDensity_range30_std	Architecture_LocalDensity_range30_std_biovolume	Architecture_LocalNumberDensity_range30_max	Architecture_LocalNumberDensity_range30_mean	Architecture_LocalNumberDensity_range30_mean_biovolume	Architecture_LocalNumberDensity_range30_median	Architecture_LocalNumberDensity_range30_min	Architecture_LocalNumberDensity_range30_p25	Architecture_LocalNumberDensity_range30_p75	Architecture_LocalNumberDensity_range30_std	Architecture_LocalNumberDensity_range30_std_biovolume	Biofilm_AspectRatio_HeightToLength	Biofilm_AspectRatio_HeightToWidth	Biofilm_AspectRatio_LengthToWidth	Biofilm_BaseArea	Biofilm_BaseEccentricity	Biofilm_Height	Biofilm_Length	Biofilm_MeanThickness	Biofilm_OuterSurface	Biofilm_OuterSurfaceIgnoreSubstratePerSubstrate	Biofilm_OuterSurfaceIgnoreSubstratePerVolume	Biofilm_OuterSurfacePerSubstrate	Biofilm_OuterSurfacePerVolume	Biofilm_OuterSurface_ignoreSubstrate	Biofilm_Roughness	Biofilm_Volume	Biofilm_VolumePerSubstrate	Biofilm_Width	Cube_Surface_max	Cube_Surface_mean	Cube_Surface_mean_biovolume	Cube_Surface_median	Cube_Surface_min	Cube_Surface_p25	Cube_Surface_p75	Cube_Surface_std	Cube_Surface_std_biovolume	Cube_VolumeFraction_max	Cube_VolumeFraction_mean
			\rho_{cells}_{max} (range=30vox) ((biovolume\cdot\mum^{-3}))	\rho_{cells}_{mean} (range=30vox) ((biovolume\cdot\mum^{-3}))	\rho_{cells}_{mean} (range=30vox) ((biovolume\cdot\mum^{-3}))	\rho_{cells}_{median} (range=30vox) ((biovolume\cdot\mum^{-3}))	\rho_{cells}_{min} (range=30vox) ((biovolume\cdot\mum^{-3}))	\rho_{cells}_{p25} (range=30vox) ((biovolume\cdot\mum^{-3}))	\rho_{cells}_{p75} (range=30vox) ((biovolume\cdot\mum^{-3}))	\rho_{cells}_{std}_{std} (range=30vox) ((biovolume\cdot\mum^{-3}))	\rho_{cells}_{std}_{std} (range=30vox) ((biovolume\cdot\mum^{-3}))	\rho_{cells}_{max} (range=30vox) ((cells\cdot\mum^{-3}))	\rho_{cells}_{mean} (range=30vox) ((cells\cdot\mum^{-3}))	\rho_{cells}_{mean} (range=30vox) ((cells\cdot\mum^{-3}))	\rho_{cells}_{median} (range=30vox) ((cells\cdot\mum^{-3}))	\rho_{cells}_{min} (range=30vox) ((cells\cdot\mum^{-3}))	\rho_{cells}_{p25} (range=30vox) ((cells\cdot\mum^{-3}))	\rho_{cells}_{p75} (range=30vox) ((cells\cdot\mum^{-3}))	\rho_{cells}_{std}_{std} (range=30vox) ((cells\cdot\mum^{-3}))	\rho_{cells}_{std}_{std} (range=30vox) ((cells\cdot\mum^{-3}))	Biofilm height/length ()	Biofilm AspectRatio HeightToWidth ((a.u.))	Biofilm AspectRatio LengthToWidth ((a.u.))	Biofilm substrate area ((\mum^2))	Biofilm substrate eccentricity ()	Height_{biofilm} ((\mum))	Length_{biofilm} ((\mum))	\langleThickness_{biofilm}\rangle ((\mum^2))	A_{biofilm} ((\mum^2))	A_{biofilm} ((\mum^2))	A_{biofilm} ((\mum^2))	A_{biofilm} ((\mum^2))	A_{biofilm} ((\mum^2))	A_{biofilm} ((\mum^2))	Biofilm Roughness ((a.u.))	V_{biofilm} ((\mum^3))	V_{biofilm} ((\mum^3))	Width_{biofilm} ((\mum))	A_{cube}_{max} ((\mum^2))	A_{cube}_{mean} ((\mum^2))	A_{cube}_{mean} ((\mum^2))	A_{cube}_{median} ((\mum^2))	A_{cube}_{min} ((\mum^2))	A_{cube}_{p25} ((\mum^2))	A_{cube}_{p75} ((\mum^2))	A_{cube}_{std}_{std} ((\mum^2))	A_{cube}_{std}_{std} ((\mum^2))	A_{cube}/A_{0}_{max} ()	A_{cube}/A_{0}_{mean} ()
0	4058	2024-08-09 14:09:06	0.1991	0.063623	0.075064	0.059151	0.0012064	0.040692	0.083901	0.031991	0.03309	0.068525	0.033787	0.035749	0.034263	0.0022105	0.026526	0.040894	0.011407	0.010676	0.095974	0.068704	0.71586	169610095	0.69825	11933	1243351	2764	15772.76	0.77396	25703	0.92994	30884	13127.12	0.3716	5107.16	0.30111	1736873	355	821641	1576672	61	1	22	126	724033	74879	0.87528	0.11837
0.5	8254	2024-08-09 14:09:06	0.2768	0.10659	0.12077	0.10534	0.0016205	0.072265	0.13909	0.045754	0.044568	0.11052	0.058515	0.06422	0.060788	0.0011052	0.049736	0.06963	0.016441	0.014945	0.11001	0.085978	0.78154	160782256	0.62386	139151	1264879	52697	32526.76	17262	23653	2023	27721	27754.28	0.21264	11733.8	0.72979	161845	384	830251	1637998	60	1	22	128	74367	738947	0.93464	0.13367
1	10777	2024-08-09 14:09:06	0.49577	0.20254	0.239	0.20193	0.00089582	0.13767	0.26812	0.088105	0.08007	0.10831	0.06559	0.072078	0.068525	0.0011052	0.058578	0.077367	0.017188	0.013636	0.10559	0.098305	0.931	168073221	0.36501	149041	1411496	53249	58442.32	29548	19669	34772	23147	49662.2	0.2397	25248.7	15022	1516104	385	1140404	1780534	108	1	46	170	785257	64658	0.98798	0.22051
1.5	13166	2024-08-09 14:09:06	0.5738	0.28602	0.33931	0.29366	0.0018773	0.19569	0.3816	0.11994	0.10537	0.10942	0.07224	0.080995	0.074051	0.0011052	0.062999	0.085104	0.018493	0.014461	0.10254	0.086652	0.84508	172318153	0.53464	139621	136166	67259	78979.88	39014	16595	45834	19496	67228.2	0.19479	40511.7	2351	1611285	394	1262321	1901685	120	0	45	198	875333	655215	1	0.28955
2	13900	2024-08-09 14:09:06	0.67713	0.31988	0.39575	0.3257	0.0016382	0.21127	0.43331	0.14014	0.12162	0.10942	0.07185	0.079318	0.074051	0.004421	0.061894	0.085104	0.018033	0.01383	0.11288	0.089782	0.79536	165700224	0.60614	146226	1295381	89064	92449.8	47972	1523	55793	17713	79489.48	0.15939	52194	31499	162868	425	139933	1842437	145	0	67	205	841733	666819	1	0.35326
2.5	16453	2024-08-09 14:09:06	0.77903	0.39525	0.49217	0.40093	0.0031294	0.27051	0.52335	0.17033	0.14636	0.11052	0.075248	0.084073	0.078472	0.0055262	0.064104	0.09063	0.017924	0.013394	0.13341	0.079297	0.5944	193034254	0.80417	161246	120868	11091	107559.48	48247	12835	5572	14823	93132.72	0.14282	72561.1	3759	2033449	406	1375161	172348	139	0	65	205	845588	722894	1	0.41492
3	16912	2024-08-09 14:09:06	0.82708	0.40314	0.50832	0.39463	0.0013955	0.2689	0.53284	0.18008	0.1556	0.10942	0.075075	0.083318	0.078472	0.0011052	0.064104	0.089525	0.017622	0.013012	0.10886	0.11296	10377	174504584	0.26701	165288	1518409	127663	114610.96	57332	12937	65678	1482	100047.28	0.13018	77334.7	44317	1463283	403	142683	1775343	150	0	67	212	870951	717088	1	0.4302
3.5	16986	2024-08-09 14:09:06	0.817	0.4003	0.50558	0.39477	0.0034761	0.26081	0.53787	0.18157	0.15925	0.10942	0.075426	0.083672	0.078472	0.004421	0.062999	0.09063	0.017622	0.013189	0.12036	0.1045	0.86827	166805953	0.49608	16344	1357968	136874	117791.96	61961	13422	70616	15297	103355.16	0.12453	77002.1	46163	1563984	391	1459645	1787821	151	0	76	212	854455	718443	1	0.42649
4	16560	2024-08-09 14:09:06	0.81999	0.3996	0.5029	0.39345	0.0022757	0.26068	0.53462	0.17982	0.15692	0.10942	0.075094	0.082813	0.079577	0.0022105	0.062999	0.089525	0.017518	0.013356	0.11818	0.085631	0.72455	179371659	0.68922	15203	1286373	131839	116171.52	56724	13451	64766	15358	101747.48	0.12659	75644.6	42172	1775403	413	1476559	1811001	156	0	75	214	862844	713498	1	0.42974
4.5	16749	2024-08-09 14:09:06	0.81475	0.39546	0.49897	0.38665	0.015844	0.26386	0.52477	0.17464	0.15367	0.11052	0.075921	0.084768	0.078472	0.0099472	0.065209	0.09063	0.017471	0.012668	0.11029	0.10671	0.9675	171843428	0.25286	160467	1454949	122852	113973	57918	13469	66324	15424	99527.44	0.13095	73893.1	2025-03-04	1503818	412	1431882	1831169	150	0	61	215	898658	728397	1	0.41504
5	16513	2024-08-09 14:09:06	0.78433	0.39764	0.49765	0.39987	0.0047814	0.26937	0.52662	0.17293	0.15052	0.11273	0.07575	0.084527	0.078472	0.0088419	0.065209	0.09063	0.01748	0.012831	0.13	0.080523	0.61943	191206257	0.78505	159636	122801	11499	112017.76	50964	13344	58585	15339	97445.48	0.13703	73027.2	38193	1982487	403	1428234	1788183	144	0	68	213	870249	738121	1	0.41609
5.5	18536	2024-08-09 14:09:06	0.8869	0.44895	0.55935	0.44297	0.002519	0.297	0.61032	0.19978	0.17061	0.10721	0.076075	0.083484	0.079577	0.0033157	0.062999	0.09063	0.017261	0.012828	0.13023	0.11519	0.88451	170412444	0.46653	180418	138534	167791	128109.6	66312	12018	75176	13625	113004.2	0.11259	94027.6	55176	1566228	397	1454582	1702176	150.5	0	76	210	85062	74595	1	0.4773
6	11460	2024-08-09 14:09:06	0.79393	0.35533	0.46941	0.34352	0.0054369	0.21382	0.49413	0.17865	0.15571	0.10721	0.066612	0.068745	0.06742	0.0088419	0.05692	0.079577	0.01601	0.013668	0.095289	0.073356	0.76982	172190757	0.63826	123794	1299139	46573	91293.56	44735	16749	53019	19851	77030.04	0.27466	45990.3	26709	1687579	415	1675112	2283969	182	1	79	248	995391	673218	1	0.37759
6.5	12742	2024-08-09 14:09:06	0.83555	0.39991	0.51639	0.39113	0.0088727	0.24277	0.55612	0.19564	0.16423	0.105	0.069125	0.071978	0.071841	0.0088419	0.057473	0.081788	0.016644	0.014337	0.095319	0.070343	0.73798	187454294	0.67482	126504	1327164	55633	98793.44	44828	14967	52703	17597	84031.96	0.25002	56143	2995	1798378	410	1632996	2090723	179	0	87	236	907112	629509	1	0.41462
7	12843	2024-08-09 14:09:06	0.83078	0.39508	0.50624	0.38523	0.0017002	0.24221	0.54692	0.19065	0.16027	0.105	0.069697	0.073005	0.071841	0.0022105	0.058578	0.082893	0.016607	0.014179	0.074146	0.088496	11935	191504395	0.54589	126488	1705925	56704	98294.8	43677	15077	51328	17718	83642.68	0.24076	55476.2	28969	1429318	403	1612187	2046614	178	1	88	231	886084	616615	1	0.40646
7.5	13147	2024-08-09 14:09:06	0.80794	0.38563	0.48555	0.37892	0.0030018	0.24322	0.53367	0.18105	0.15157	0.10831	0.07064	0.075109	0.072946	0.0033157	0.059683	0.082893	0.016975	0.014053	0.09068	0.077357	0.85307	182181861	0.52179	12756	1406698	59473	98056.12	45823	15247	53823	17908	83481.76	0.22964	54754.6	30055	1648977	396	1570991	1975197	172	0	90	221	84919	615187	1	0.3919
8	11050	2024-08-09 14:09:06	0.75745	0.33696	0.44582	0.32638	0.0039936	0.20136	0.46851	0.16922	0.14955	0.10058	0.06581	0.067682	0.065209	0.0055262	0.056367	0.079577	0.015517	0.013269	0.075944	0.070716	0.93116	176633662	0.36461	1999-10-01	1447119	43583	89226.48	42557	17706	50515	21017	75169.72	0.28365	42455.2	24036	1554102	421	1699415	2378734	183	1	74	255	1040098	702601	0.9985	0.36148
8.5	10836	2024-08-09 14:09:06	0.78235	0.34414	0.44858	0.33689	0.01268	0.21147	0.47098	0.16612	0.14494	0.10279	0.06517	0.067016	0.064104	0.0066315	0.056367	0.078472	0.015391	0.013252	0.076078	0.069101	0.90829	179457361	0.41835	109599	1440612	42332	88318.88	41312	17353	49214	20673	74137.4	0.30094	42722.1	23806	1586077	442	1714818	2401044	182	1	75	258	1060771	729475	1	0.37107
9	10369	2024-08-09 14:09:06	0.73434	0.31841	0.41455	0.31066	0.0016736	0.19731	0.43247	0.15307	0.13565	0.10168	0.064078	0.066147	0.062999	0.0033157	0.056367	0.076262	0.015015	0.012786	0.074066	0.071628	0.96708	173246305	0.25447	108177	1460557	39712	83360.92	40296	18305	48117	21858	69811.52	0.30661	38138.1	22014	1510274	439	1691054	2425837	177	1	69	258	1078289	75164	0.99474	0.34615
9.5	9643	2024-08-09 14:09:06	0.64642	0.27377	0.36006	0.26139	0.0014965	0.16888	0.3703	0.13503	0.12465	0.10168	0.062013	0.064281	0.061894	0.0055262	0.054157	0.074051	0.014632	0.012126	0.059476	0.075429	12682	196845844	0.61503	106038	178286	35531	74840.28	31612	20012	3802	24068	62227.08	0.31854	31095.3	15797	1405786	451	1632193	2446584	165	1	59	256	1091935	766593	0.99549	0.30342
10	9237	2024-08-09 14:09:06	0.6038	0.2545	0.33033	0.24219	0.0015496	0.15948	0.34021	0.12249	0.11509	0.10058	0.060808	0.063204	0.060788	0.004421	0.054157	0.071841	0.014054	0.011553	0.054693	0.079107	14464	201220923	0.72249	105285	1925016	34363	69905.56	2887	20688	34741	24895	58092.84	0.32438	28080.6	13955	1330911	425	159011	2410905	159	1	57	251	1077251	772339	0.99925	0.28603
10.5	9054	2024-08-09 14:09:06	0.61516	0.24737	0.3201	0.23682	0.0094925	0.15444	0.33116	0.11866	0.11196	0.09284	0.060366	0.062849	0.060788	0.0066315	0.053052	0.070736	0.013993	0.011517	0.070517	0.068062	0.96518	17866066	0.2616	104489	1481743	33632	67833.8	31533	20984	37968	25266	56336.6	0.32305	26847.4	15027	1535205	432	1576821	2405863	155	1	58	248	1074846	788518	0.9985	0.27897
11	9025	2024-08-09 14:09:06	0.57426	0.24104	0.31113	0.23155	0.0046727	0.15173	0.32313	0.11503	0.10825	0.099472	0.060177	0.062676	0.059683	0.0077367	0.053052	0.070736	0.014012	0.01159	0.071037	0.06762	0.9519	179499423	0.30641	104777	1474967	33376	66833.24	30937	21222	37233	2554	55531.8	0.32215	26167.7	14578	1549498	440	1555572	238287	151	1	56	245	1066433	789889	0.99174	0.27277
11.5	9141	2024-08-09 14:09:06	0.57731	0.24156	0.31132	0.23185	0.0050385	0.15133	0.3238	0.11526	0.10911	0.10168	0.06055	0.062895	0.060788	0.004421	0.053052	0.070736	0.014093	0.011792	0.0625	0.073186	1171	189893673	0.52027	105163	1682602	33907	67424.68	29521	21148	35507	25436	56059.16	0.32774	26507.8	13959	1436942	469	1551911	2381046	150	1	56	246	1065549	781966	0.99474	0.27281
12	8445	2024-08-09 14:09:06	0.51131	0.21081	0.2696	0.20171	0.0077835	0.13381	0.28054	0.099533	0.09615	0.091735	0.058182	0.060759	0.058578	0.0088419	0.050841	0.06742	0.013189	0.010955	0.069211	0.050864	0.73491	183063344	0.67817	90584	1308797	31566	58590.44	26529	22121	32006	26688	48564.96	0.3243	21954	11993	1780899	429	1459081	2316548	136	1	49	233	1046026	806175	0.98422	0.24455
12.5	9447	2024-08-09 14:09:06	0.58878	0.23843	0.31348	0.22708	0.0043566	0.14308	0.32513	0.12003	0.11434	0.097261	0.061083	0.063397	0.060788	0.0055262	0.053052	0.072946	0.014404	0.011899	0.07824	0.063091	0.80638	18158208	0.5914	106828	1365403	34469	69611.2	31926	21496	38336	25812	57972.48	0.32172	26968.5	14852	1693255	439	1549502	2380453	151	1	57	244.75	1061198	792338	0.98798	0.26852
13	9518	2024-08-09 14:09:06	0.59451	0.23926	0.31452	0.22695	0.0051005	0.14481	0.32475	0.12048	0.1153	0.10058	0.06131	0.063642	0.060788	0.0077367	0.053052	0.072946	0.014471	0.01203	0.075241	0.066964	0.89	176543459	0.45595	106421	1414415	34652	70202.68	33171	2154	39765	25823	58560.36	0.3259	27186.6	15399	1589224	439	1549515	2390215	150	1	55	244	1067867	79561	0.99699	0.2687
13.5	9589	2024-08-09 14:09:06	0.63728	0.24478	0.32089	0.23383	0.0058443	0.14833	0.33446	0.12292	0.1163	0.10058	0.061267	0.063738	0.060788	0.004421	0.054157	0.072946	0.014707	0.012204	0.061883	0.076244	12321	191476645	0.58414	107251	173312	35087	71205.12	31075	21246	37187	25425	59501.6	0.32731	28005.6	14626	1406687	441	156103	2388263	151	1	57	246	1067009	793489	0.99324	0.27476
14	9878	2024-08-09 14:09:06	0.65813	0.25084	0.32872	0.24004	0.0082263	0.15185	0.342	0.12578	0.11892	0.10168	0.06209	0.064447	0.061894	0.0099472	0.054157	0.074051	0.014853	0.012378	0.069102	0.076035	11003	172407745	0.41719	107395	1554156	36131	73678.64	35791	2101	42735	25086	61707.24	0.32532	29370.4	17035	1412448	429	1567655	2382938	154	1	59	246	1063407	782967	0.98948	0.27976
14.5	9949	2024-08-09 14:09:06	0.63878	0.24063	0.31762	0.22682	0.0083591	0.14296	0.32932	0.12404	0.11942	0.10279	0.062252	0.064685	0.061894	0.0088419	0.054157	0.074051	0.015122	0.012565	0.068504	0.074153	10825	181416113	0.38284	108322	1581249	1967-03-01	72626.72	33585	2146	40033	2558	60927.92	0.32359	28391.9	1565	1460783	426	1534093	236	148	1	55	241	1054415	789887	0.99098	0.26846
15	10469	2024-08-09 14:09:06	0.63337	0.24923	0.32832	0.23356	0.0079545	0.14557	0.34236	0.12968	0.12535	0.105	0.063561	0.066147	0.062999	0.0077367	0.055262	0.076262	0.015523	0.012921	0.060651	0.082228	13558	197844543	0.67524	112085	1848021	40304	76596.28	32695	21115	38715	25004	64684.52	0.30876	30633.7	15484	1363098	414	1538853	2312543	152	1	60	239	1023208	756853	0.97446	0.27527
15.5	10412	2024-08-09 14:09:08	0.61643	0.24522	0.32159	0.23211	0.0035774	0.14588	0.33627	0.12643	0.12058	0.10058	0.062901	0.065814	0.061894	0.0055262	0.054157	0.076262	0.015706	0.013018	0.088876	0.073259	0.82428	172853297	0.56619	119706	1346884	39405	76026	37129	21362	43983	25306	64178.04	0.3219	30043.1	17381	1634021	434	1534701	2335809	150	1	59	238	1041393	782282	0.97746	0.27147
16	10718	2024-08-09 14:09:08	0.61747	0.25471	0.33273	0.24009	0.0022403	0.15125	0.34925	0.13028	0.12455	0.10721	0.064051	0.066781	0.062999	0.0022105	0.055262	0.077367	0.015772	0.01331	0.092225	0.062537	0.67809	185858272	0.73498	116826	1266746	41535	78508.44	35792	20883	42241	24645	66523.28	0.31608	31855.5	1714	1868111	424	1541588	2303188	152	1	60	238	1022596	759345	0.99174	0.27964
16.5	10985	2024-08-09 14:09:08	0.66704	0.2594	0.33797	0.2459	0.0042504	0.15541	0.35477	0.13299	0.1257	0.1061	0.064162	0.067303	0.064104	0.004421	0.055262	0.077367	0.016107	0.013397	0.077359	0.087766	11345	182050371	0.47232	12545	1621654	42828	80701.08	37692	20685	44329	24327	68618.76	0.31585	33173	18222	1429366	428	1544206	2296561	154	1	62	237.25	1019584	751959	0.98873	0.28412
17	11841	2024-08-09 14:09:08	0.65151	0.26836	0.34608	0.25175	0.0046134	0.16074	0.36731	0.13729	0.13048	0.1061	0.066656	0.070551	0.06742	0.0077367	0.057473	0.080683	0.016624	0.013869	0.08458	0.087001	10286	175016688	0.23426	128053	1513989	49583	84537.12	41419	20039	48302	23369	72490.8	0.29324	36174.6	20669	1471861	419	1501632	2153612	156	1	66	226	937776	672175	1	0.28736
17.5	11590	2024-08-09 14:09:08	0.66038	0.27055	0.35129	0.25608	0.004516	0.16115	0.37041	0.13963	0.1323	0.1061	0.06536	0.068787	0.065209	0.0055262	0.056367	0.079577	0.016572	0.013936	0.083502	0.085335	10219	184123603	0.20613	129247	1547832	46585	84782.04	39434	20078	46046	23445	72606.64	0.31614	36162	1964	1514592	454	1538444	2237175	155	1	64	235	992919	731828	1	0.2935
18	11906	2024-08-09 14:09:08	0.69332	0.27742	0.35696	0.26267	0.0035774	0.16645	0.38034	0.14149	0.13359	0.1061	0.066019	0.069745	0.066315	0.0033157	0.056367	0.079577	0.016905	0.014223	0.084683	0.087332	10313	181171064	0.24442	130612	1542367	49006	87022.76	41294	1976	48033	22985	74811.88	0.31388	37860.4	20898	1495585	435	1535353	2201984	157	1	66	232	975257	713708	1	0.29917
18.5	12381	2024-08-09 14:09:08	0.68175	0.28373	0.36227	0.27096	0.0021606	0.17037	0.38935	0.14328	0.13407	0.1061	0.067141	0.071255	0.06742	0.0066315	0.057473	0.080683	0.017015	0.014312	0.096325	0.085645	0.88913	174056211	0.45766	135213	1403725	52533	89434.52	44336	19352	51383	22427	77169.88	0.3053	39877.9	22911	1578766	412	1517221	2145322	158	1	68	228	941714	678635	0.99925	0.30297
19	13034	2024-08-09 14:09:08	0.68075	0.28976	0.3635	0.2787	0.0035154	0.18007	0.39599	0.14208	0.13175	0.10721	0.068576	0.073853	0.06963	0.0055262	0.058578	0.081788	0.017526	0.01447	0.093897	0.097457	10379	178307412	0.26782	144136	1535045	58222	91606.8	44486	18803	51376	21715	79322.52	0.29185	42186.8	2366	1478967	384	1478406	203078	156	0	71	219	87563	622205	1	0.30446
19.5	12916	2024-08-09 14:09:08	0.69481	0.29994	0.37659	0.2912	0.0013017	0.18767	0.40881	0.14649	0.13521	0.10721	0.067907	0.072352	0.06963	0.0055262	0.057473	0.081788	0.017253	0.014518	0.094235	0.08138	0.86359	181086599	0.50419	132973	1411082	56279	93756.24	44871	1859	51774	2145	81255.28	0.30964	43709.4	24137	1633971	407	1526373	2102114	161	0	72	228	916713	653807	1	0.31835
20	13318	2024-08-09 14:09:08	0.70399	0.30692	0.38062	0.29961	0.0082263	0.1943	0.41533	0.14572	0.13386	0.10721	0.06895	0.073857	0.070736	0.0055262	0.058578	0.082893	0.017378	0.014638	0.081001	0.097134	11992	18452794	0.55189	135962	1678516	59305	95789.44	45124	18237	51911	2098	83265.72	0.29603	45657.6	24743	1399738	412	1511114	2044314	160.5	0	74	222	884006	632258	1	0.32252
20.5	13056	2024-08-09 14:09:08	0.66976	0.29016	0.36151	0.2813	0.0047994	0.18155	0.39277	0.13981	0.12935	0.10942	0.068403	0.073537	0.06963	0.0066315	0.058578	0.081788	0.017244	0.014458	0.10945	0.07354	0.67191	18697868	0.74063	138426	1264759	58195	91768.72	42626	18748	4908	21587	79700.64	0.29793	42511.7	22736	1882324	413	1478451	204187	156	0	69	220	886917	637044	1	0.30627
21	12975	2024-08-09 14:09:08	0.69312	0.29896	0.37188	0.28967	0.0063047	0.18769	0.40516	0.14325	0.1328	0.10721	0.068185	0.072991	0.06963	0.0055262	0.057473	0.081788	0.017236	0.014524	0.080583	0.096169	11934	178937693	0.54577	132876	1648923	57447	92715.8	44999	18443	51815	21236	80520.04	0.30206	43658.8	24399	1381693	392	1501681	2054521	158	0	72	223	894191	644425	1	0.31649
21.5	13344	2024-08-09 14:09:08	0.68907	0.30538	0.37753	0.29755	0.0031258	0.19497	0.4121	0.14445	0.13254	0.10831	0.068899	0.074161	0.070736	0.004421	0.058578	0.082893	0.017417	0.014504	0.088907	0.10212	11486	178792958	0.49193	143763	1617006	60079	93528.36	45395	17843	52311	20561	81163.48	0.29483	45487.3	25441	1407826	387	1474602	1985358	155	0	73	217	861332	627813	1	0.32068
22	13863	2024-08-09 14:09:08	0.73897	0.33913	0.41575	0.33833	0.0064932	0.21972	0.45466	0.15611	0.1394	0.10942	0.069553	0.074958	0.071841	0.0033157	0.058578	0.082893	0.017554	0.014564	0.096663	0.099367	1028	171057722	0.2317	144636	1496296	63414	98282.68	49853	16392	57456	18891	85277.16	0.29485	52025.1	30414	1455578	393	1489362	1927882	160	0	80	215	841759	629875	1	0.35309
22.5	14227	2024-08-09 14:09:08	0.72372	0.34537	0.41965	0.34627	0.0054635	0.2267	0.46255	0.15515	0.13759	0.11052	0.070518	0.076306	0.072946	0.0055262	0.059683	0.083998	0.017678	0.014618	0.10702	0.085843	0.80212	181755854	0.59716	145809	1362447	66308	98780.08	4714	15896	54348	18326	85679.84	0.28999	53900.3	29655	1698552	409	1458226	1863365	155	0	80	208	814952	628653	1	0.35647
23	13643	2024-08-09 14:09:08	0.75796	0.33906	0.41747	0.33648	0.0080315	0.21856	0.4564	0.1571	0.14114	0.10831	0.069274	0.074356	0.070736	0.0077367	0.058578	0.082893	0.017442	0.014691	0.10854	0.089567	0.82521	169959992	0.56483	145042	1336318	61795	96790.04	49353	16335	56949	18849	83879.52	0.3055	51350.2	30213	1619374	388	1490434	1939581	160	0	78	215	852201	634761	1	0.35412
23.5	13772	2024-08-09 14:09:08	0.76892	0.34384	0.4223	0.3426	0.0092269	0.22221	0.46358	0.15876	0.14163	0.10721	0.069359	0.074696	0.071841	0.0055262	0.058578	0.082893	0.017549	0.014588	0.10243	0.09463	0.92388	171763402	0.38268	145594	1421439	62917	97363.36	49129	16082	56685	18556	84386.08	0.30338	52470.9	30548	1538553	395	1485175	1915746	159	0	79	214	845381	639892	1	0.35846
24	14171	2024-08-09 14:09:08	0.75658	0.34633	0.42388	0.34523	0.0040751	0.22494	0.46626	0.15837	0.14075	0.11052	0.070139	0.075894	0.072946	0.0066315	0.058578	0.083998	0.017698	0.014579	0.11088	0.088782	0.80069	173956875	0.59907	147661	1331708	65715	98635.44	49231	15865	56701	18272	85640.44	0.29551	53982.3	31032	1663194	401	1461056	1874997	155	0	78	210	829678	639884	1	0.35842
24.5	15070	2024-08-09 14:09:08	0.76104	0.36707	0.44406	0.37246	0.0074296	0.24224	0.49111	0.16205	0.14116	0.10942	0.071634	0.077968	0.075157	0.0088419	0.060788	0.085104	0.017927	0.014515	0.10564	0.097118	0.91933	172902896	0.39348	150287	1422634	7183	102586.2	51554	14855	59332	17096	89138.92	0.28442	60005.2	34705	154746	390	143.02	1794318	152	0	79	203	801243	647874	1	0.37468
[truncated: 106 more columns]

## Sheet: SH1000 (3. replicate)
Filename	Ncells	Timepoint	Architecture_LocalDensity_range30_max	Architecture_LocalDensity_range30_mean	Architecture_LocalDensity_range30_mean_biovolume	Architecture_LocalDensity_range30_median	Architecture_LocalDensity_range30_min	Architecture_LocalDensity_range30_p25	Architecture_LocalDensity_range30_p75	Architecture_LocalDensity_range30_std	Architecture_LocalDensity_range30_std_biovolume	Architecture_LocalNumberDensity_range30_max	Architecture_LocalNumberDensity_range30_mean	Architecture_LocalNumberDensity_range30_mean_biovolume	Architecture_LocalNumberDensity_range30_median	Architecture_LocalNumberDensity_range30_min	Architecture_LocalNumberDensity_range30_p25	Architecture_LocalNumberDensity_range30_p75	Architecture_LocalNumberDensity_range30_std	Architecture_LocalNumberDensity_range30_std_biovolume	Biofilm_AspectRatio_HeightToLength	Biofilm_AspectRatio_HeightToWidth	Biofilm_AspectRatio_LengthToWidth	Biofilm_BaseArea	Biofilm_BaseEccentricity	Biofilm_Height	Biofilm_Length	Biofilm_MeanThickness	Biofilm_OuterSurface	Biofilm_OuterSurfaceIgnoreSubstratePerSubstrate	Biofilm_OuterSurfaceIgnoreSubstratePerVolume	Biofilm_OuterSurfacePerSubstrate	Biofilm_OuterSurfacePerVolume	Biofilm_OuterSurface_ignoreSubstrate	Biofilm_Roughness	Biofilm_Volume	Biofilm_VolumePerSubstrate	Biofilm_Width	Cube_Surface_max	Cube_Surface_mean	Cube_Surface_mean_biovolume	Cube_Surface_median	Cube_Surface_min	Cube_Surface_p25	Cube_Surface_p75	Cube_Surface_std	Cube_Surface_std_biovolume	Cube_VolumeFraction_max	Cube_VolumeFraction_mean
			\rho_{cells}_{max} (range=30vox) ((biovolume\cdot\mum^{-3}))	\rho_{cells}_{mean} (range=30vox) ((biovolume\cdot\mum^{-3}))	\rho_{cells}_{mean} (range=30vox) ((biovolume\cdot\mum^{-3}))	\rho_{cells}_{median} (range=30vox) ((biovolume\cdot\mum^{-3}))	\rho_{cells}_{min} (range=30vox) ((biovolume\cdot\mum^{-3}))	\rho_{cells}_{p25} (range=30vox) ((biovolume\cdot\mum^{-3}))	\rho_{cells}_{p75} (range=30vox) ((biovolume\cdot\mum^{-3}))	\rho_{cells}_{std}_{std} (range=30vox) ((biovolume\cdot\mum^{-3}))	\rho_{cells}_{std}_{std} (range=30vox) ((biovolume\cdot\mum^{-3}))	\rho_{cells}_{max} (range=30vox) ((cells\cdot\mum^{-3}))	\rho_{cells}_{mean} (range=30vox) ((cells\cdot\mum^{-3}))	\rho_{cells}_{mean} (range=30vox) ((cells\cdot\mum^{-3}))	\rho_{cells}_{median} (range=30vox) ((cells\cdot\mum^{-3}))	\rho_{cells}_{min} (range=30vox) ((cells\cdot\mum^{-3}))	\rho_{cells}_{p25} (range=30vox) ((cells\cdot\mum^{-3}))	\rho_{cells}_{p75} (range=30vox) ((cells\cdot\mum^{-3}))	\rho_{cells}_{std}_{std} (range=30vox) ((cells\cdot\mum^{-3}))	\rho_{cells}_{std}_{std} (range=30vox) ((cells\cdot\mum^{-3}))	Biofilm height/length ()	Biofilm AspectRatio HeightToWidth ((a.u.))	Biofilm AspectRatio LengthToWidth ((a.u.))	Biofilm substrate area ((\mum^2))	Biofilm substrate eccentricity ()	Height_{biofilm} ((\mum))	Length_{biofilm} ((\mum))	\langleThickness_{biofilm}\rangle ((\mum^2))	A_{biofilm} ((\mum^2))	A_{biofilm} ((\mum^2))	A_{biofilm} ((\mum^2))	A_{biofilm} ((\mum^2))	A_{biofilm} ((\mum^2))	A_{biofilm} ((\mum^2))	Biofilm Roughness ((a.u.))	V_{biofilm} ((\mum^3))	V_{biofilm} ((\mum^3))	Width_{biofilm} ((\mum))	A_{cube}_{max} ((\mum^2))	A_{cube}_{mean} ((\mum^2))	A_{cube}_{mean} ((\mum^2))	A_{cube}_{median} ((\mum^2))	A_{cube}_{min} ((\mum^2))	A_{cube}_{p25} ((\mum^2))	A_{cube}_{p75} ((\mum^2))	A_{cube}_{std}_{std} ((\mum^2))	A_{cube}_{std}_{std} ((\mum^2))	A_{cube}/A_{0}_{max} ()	A_{cube}/A_{0}_{mean} ()
0	62415	2024-08-21 12:43:08	0.86083	0.50098	0.56653	0.49038	0.10581	0.33948	0.66169	0.18141	0.17014	0.10168	0.083056	0.083535	0.088419	0.019894	0.079577	0.089525	0.012387	0.011605	0.31716	0.25984	0.81926	220990229	0.57342	481536	1518284	44478	955329.24	423805	28319	432295	28886	936566.96	0.18607	50.304	149656	1853233	516	3218983	3439932	338	1	275	385	860888	687243	0.98554	0.50673
0.5	2919	2024-08-21 12:43:08	0.068219	0.024531	0.027967	0.022297	0.00092977	0.014699	0.032192	0.013341	0.014111	0.064104	0.026282	0.027721	0.025421	0	0.017684	0.033157	0.011044	0.011319	0.22456	0.21837	0.97243	164193836	0.23319	320183	1425813	94461	7752.96	0.38776	25627	0.47218	31206	6366.84	0.25442	2484.43	0.15131	1466237	327	566499	1168181	40	1	16	82	530634	637638	0.61082	0.080058
1	4251	2024-08-21 12:43:08	0.10286	0.038042	0.042862	0.035048	0.002281	0.024679	0.049353	0.018413	0.019264	0.075157	0.036182	0.038585	0.036473	0.0033157	0.026802	0.045315	0.013051	0.013136	0.16541	0.15503	0.93724	166346625	0.3487	233048	1408921	2029-09-01	12335.88	0.61093	25007	0.74158	30355	10162.64	0.13097	4063.9	0.2443	1503272	332	615013	1298582	43	1	15	92	589716	673975	0.82645	0.08993
1.5	5672	2024-08-21 12:43:08	0.15584	0.061746	0.069582	0.059784	0.0014699	0.04178	0.079478	0.026607	0.027065	0.082893	0.045892	0.049404	0.04642	0.0011052	0.036473	0.056367	0.014132	0.013674	0.11737	0.14213	1211	187318658	0.56399	199466	1699466	93726	19692.8	0.86646	23436	10513	28436	16230.32	0.11997	6925.36	0.36971	1403391	339	732403	1454932	52	1	19	113	659076	683939	0.89707	0.11487
2	7515	2024-08-21 12:43:08	0.24068	0.094103	0.10791	0.091994	0.00090321	0.066461	0.11992	0.038123	0.039107	0.099472	0.055641	0.060577	0.057473	0.0011052	0.047525	0.066315	0.015124	0.014056	0.15678	0.16416	1047	171057788	0.29638	236757	1510112	93232	30430.36	1475	22148	1779	26712	25230.76	0.12249	11392	0.66597	1442261	345	852343	1604983	65	1	23	133	728106	686847	0.9429	0.14268
2.5	8734	2024-08-21 12:43:08	0.30385	0.12631	0.14682	0.12314	0.00094748	0.09017	0.16023	0.049722	0.049675	0.105	0.060664	0.066396	0.062999	0	0.053052	0.071841	0.015433	0.013404	0.11354	0.096369	0.84879	170256899	0.52872	154009	1356464	86204	40753	19895	21167	23936	25467	33872.64	0.12891	16002.4	0.9399	1598109	359	980996	1723446	82	1	28	158	782224	668358	0.95116	0.17244
3	9506	2024-08-21 12:43:08	0.35162	0.1497	0.1762	0.14798	0.00090321	0.10869	0.19045	0.058845	0.057461	0.10058	0.063727	0.070465	0.066315	0.0011052	0.055262	0.075157	0.016334	0.013446	0.111	0.082529	0.74352	173193663	0.66872	142128	1280462	92186	48024.72	22944	20379	27729	24629	39736.88	0.10818	19499.3	11259	1722167	399	1063316	1806769	92	1	32	170	818512	677728	0.98798	0.19303
3.5	10202	2024-08-21 12:43:08	0.39331	0.17423	0.20652	0.17454	0.0010803	0.12602	0.22339	0.068042	0.064243	0.11384	0.066196	0.07351	0.06963	0	0.057473	0.077367	0.016802	0.013355	0.12186	0.09349	0.76719	175962758	0.64142	159764	1311039	9536	55901	26314	19864	31769	23981	46303.68	0.11215	23310.5	13247	1708894	360	115138	1902587	102.5	1	37	183	858324	680199	0.99098	0.21501
4	11540	2024-08-21 12:43:08	0.48002	0.19919	0.24473	0.19959	0.00091206	0.14235	0.26019	0.085591	0.07815	0.10721	0.067578	0.076647	0.071841	0.0011052	0.058578	0.080683	0.018762	0.013681	0.13701	0.14787	10792	17749049	0.37603	213975	156169	93103	65240.48	30629	18976	36757	22773	54364.16	0.12694	28648.5	16141	1447073	391	1187466	1926965	109	1	35	193	872623	64848	1	0.23353
4.5	11742	2024-08-21 12:43:08	0.54695	0.22682	0.27694	0.22722	0.0008855	0.16349	0.29302	0.09524	0.089042	0.11163	0.06863	0.077901	0.071841	0.0011052	0.060788	0.081788	0.018602	0.01381	0.12823	0.11299	0.88112	169265095	0.4729	176703	1378021	87148	70278.04	34666	18218	4152	21821	58676.76	0.13728	32207.2	19028	1563946	383	1257839	1957213	120	1	43	202	880611	638501	0.99925	0.25811
5	11232	2024-08-21 12:43:08	0.49615	0.21592	0.25838	0.21846	0.00092977	0.16209	0.27589	0.084657	0.076562	0.11052	0.068972	0.076772	0.071841	0	0.060788	0.081788	0.017736	0.013432	0.10745	0.080641	0.75052	181810411	0.66085	141625	1318093	125351	67105.68	30203	18072	3691	22084	54912.84	0.085825	30386.2	16713	1756235	370	125746	2028383	117	1	38	206	916852	656204	0.97145	0.25456
5.5	10952	2024-08-21 12:43:08	0.5239	0.22598	0.26868	0.22781	0.00092977	0.17142	0.28903	0.087312	0.07577	0.10721	0.067806	0.074139	0.070736	0	0.060788	0.079577	0.016806	0.012472	0.11779	0.081502	0.69191	176123634	0.72199	146727	1245625	13858	68574.44	31692	17488	38935	21485	55817.88	0.079687	31917	18122	1800282	383	1316386	1943676	133	1	54	201	851667	622917	0.99775	0.27418
6	11004	2024-08-21 12:43:08	0.50338	0.237	0.2798	0.23798	0.00089435	0.18436	0.29601	0.086162	0.075628	0.11163	0.06833	0.074469	0.070736	0.0011052	0.060788	0.079577	0.016387	0.012626	0.093054	0.075212	0.80826	174672766	0.58883	124761	1340735	149876	71052.8	33124	17256	40678	21191	57858.52	0.073621	33529.1	19195	1658793	380	1358438	2066496	139	1	45	216	92565	615844	0.96093	0.28675
6.5	11812	2024-08-21 12:43:08	0.4968	0.25879	0.30522	0.26098	0.0012043	0.19706	0.32556	0.092561	0.081589	0.10942	0.070383	0.077669	0.072946	0.0022105	0.061894	0.081788	0.016562	0.012562	0.13451	0.113	0.84008	167974696	0.54247	180301	1340406	134274	74008	35933	1599	44059	19607	60358.16	0.18771	37746.4	22471	1595576	363	1317306	1928724	135	1	51	203	864683	614598	0.99775	0.30071
7	11949	2024-08-21 12:43:08	0.58253	0.28702	0.33698	0.29148	0.0010715	0.22112	0.35709	0.099666	0.088797	0.10831	0.071938	0.079367	0.074051	0.0022105	0.064104	0.083998	0.016574	0.013122	0.10977	0.074299	0.67684	176871234	0.73613	135527	1234599	126656	76158.36	35368	15094	43059	18376	62555.68	0.094988	41443.8	23432	182407	417	1341049	1895136	136	1	58	204	846416	623476	1	0.32642
7.5	12278	2024-08-21 12:43:08	0.64471	0.30337	0.35822	0.30488	0.0010183	0.23219	0.3807	0.10677	0.09473	0.10942	0.071823	0.079469	0.074051	0.0011052	0.062999	0.083998	0.016767	0.01294	0.10811	0.079327	0.73377	174547237	0.6794	138056	1276999	122459	78284.88	36926	14386	4485	17473	64453.32	0.10278	44804.2	25669	1740334	384	1340507	1828904	142	1	60	200	825686	608978	1	0.3434
8	12704	2024-08-21 12:43:08	0.65888	0.31364	0.37271	0.31673	0.0018507	0.2384	0.39351	0.11234	0.098457	0.10831	0.072225	0.080151	0.074051	0.0022105	0.062999	0.085104	0.016995	0.012965	0.11146	0.080682	0.72385	170690208	0.68995	139802	1254252	124746	80657.92	39024	14044	47254	17005	66609.92	0.10441	47431.1	27788	1732742	398	1334744	1806364	140	0	59	199	825667	62127	1	0.35136
8.5	12628	2024-08-21 12:43:08	0.65953	0.31592	0.37321	0.3217	0.0016205	0.2439	0.39253	0.11175	0.09805	0.11163	0.072468	0.080282	0.074051	0.0033157	0.063551	0.085104	0.017161	0.013479	0.1126	0.080832	0.71785	171853505	0.6962	141123	1253288	130841	80803.64	38779	1402	47019	16999	66643.12	0.1015	47535.4	2766	1745893	396	1345796	1829971	139	1	62	200	825456	620985	1	0.35424
9	12615	2024-08-21 12:43:08	0.65271	0.31697	0.37607	0.31934	0.0012751	0.24815	0.39761	0.11377	0.097596	0.11052	0.071597	0.078966	0.072946	0.0022105	0.061894	0.083998	0.017155	0.013179	0.10056	0.09073	0.90228	173929214	0.43116	142142	141355	137229	81602.28	38682	13925	46917	16889	67279.92	0.098873	48316.7	2778	1566648	384	1359937	1865457	146	1	57	204	844392	595946	1	0.36046
9.5	12924	2024-08-21 12:43:08	0.68335	0.3235	0.38486	0.3295	0.0016913	0.24706	0.40486	0.11743	0.10094	0.10831	0.07233	0.080231	0.074051	0.0022105	0.062999	0.083998	0.017279	0.013363	0.11124	0.084746	0.76181	17203809	0.6478	143702	1291786	13.19	82994.84	39888	13788	48242	16675	68623	0.10582	49771.8	28931	169568	420	1351826	1819084	140	0	64	200	824523	622856	1	0.36244
10	13347	2024-08-21 12:43:08	0.69246	0.32948	0.39604	0.33656	0.0011511	0.2482	0.41561	0.12398	0.10534	0.10942	0.072444	0.080777	0.074051	0.0022105	0.062999	0.085104	0.017755	0.013383	0.11384	0.099369	0.87289	166741373	0.48792	15497	1361309	130008	85159.4	42399	13621	51073	16407	70697.36	0.10866	51903.2	31128	1559541	395	1341564	1784544	141	0	62	200	821478	629241	1	0.36598
10.5	13260	2024-08-21 12:43:08	0.68414	0.32527	0.38963	0.33281	0.0014079	0.25049	0.41045	0.12205	0.10377	0.11163	0.072411	0.080542	0.074051	0.0033157	0.062999	0.085104	0.017929	0.013709	0.12121	0.088473	0.72995	178240472	0.6835	2025-06-15	1287075	135352	85383.96	39726	13849	47904	1967-01-01	70807.96	0.10754	51127.7	28685	1763245	393	1354559	1837877	140	1	61	203	835222	625913	1	0.36289
11	13358	2024-08-21 12:43:08	0.68424	0.3266	0.39217	0.33344	0.00096269	0.25194	0.41408	0.12359	0.10423	0.10942	0.072171	0.080048	0.074051	0.0011052	0.062999	0.085104	0.017869	0.013543	0.11473	0.088344	0.77	175245381	0.63804	150387	1310763	138209	86459	40943	13811	49336	16642	71750.16	0.10701	51951.9	29645	1702285	392	1361601	1856353	144	1	60	203	843311	616092	1	0.36606
11.5	13674	2024-08-21 12:43:08	0.71253	0.32743	0.39627	0.33551	0.00095634	0.24395	0.41852	0.12774	0.10826	0.10831	0.072474	0.080764	0.074051	0.0022105	0.062999	0.085104	0.017872	0.013441	0.1202	0.09602	0.79885	171028325	0.60152	158533	1318934	131985	87839.76	42738	13831	5136	16621	73094.76	0.11631	52847.9	2025-09-03	1651031	375	1350559	1804918	141	1	62	200	829253	638862	1	0.36374
12	14161	2024-08-21 12:43:08	0.72937	0.33323	0.40721	0.33859	0.00091206	0.24783	0.42909	0.1323	0.11041	0.11052	0.072848	0.08159	0.075157	0	0.062999	0.087314	0.018335	0.013442	0.12283	0.094542	0.76968	173621109	0.63843	160224	1304398	13024	89665.24	43123	13613	51644	16303	74870.96	0.11603	54999.3	31678	1694737	366	1331519	1785167	141	1	56	200	838853	646548	1	0.36554
12.5	13836	2024-08-21 12:43:08	0.68286	0.32901	0.3981	0.33833	0.001036	0.24564	0.41897	0.12931	0.10943	0.10942	0.072674	0.080811	0.074051	0.0011052	0.062999	0.085104	0.017993	0.013819	0.12069	0.08931	0.73998	181293109	0.67262	157738	1306944	13512	89059.92	4093	13825	49125	16593	74203.64	0.11586	53672.1	29605	1766178	402	1355315	1811412	140	1	64	202	829928	64325	1	0.36508
13	13948	2024-08-21 12:43:08	0.68684	0.32694	0.397	0.33665	0.0014522	0.24465	0.41791	0.12987	0.10859	0.10942	0.072425	0.080516	0.074051	0.0022105	0.062999	0.085104	0.018033	0.013546	0.12994	0.083661	0.64383	188347493	0.76517	161463	1242568	137596	89665.76	39674	13848	47607	16616	74725.56	0.11798	53962.3	2865	1929967	398	135345	1836217	140	1	60	203	84304	632113	1	0.36414
13.5	14303	2024-08-21 12:43:08	0.70871	0.33062	0.40433	0.33857	0.00091206	0.24422	0.42601	0.1333	0.11117	0.10942	0.072787	0.081368	0.075157	0.0011052	0.061894	0.086209	0.018434	0.013633	0.11987	0.10043	0.83777	174096886	0.54602	163354	1362743	132552	91691.92	44089	13882	52667	16582	76758.12	0.12016	55294.7	31761	1626624	413	1348519	1802929	141	1	59	202	840862	645878	1	0.36385
14	14532	2024-08-21 12:43:08	0.71004	0.33252	0.40782	0.33776	0.00094748	0.24726	0.43113	0.13453	0.11182	0.11273	0.072991	0.081684	0.075157	0.0022105	0.061894	0.087314	0.018449	0.013562	0.13041	0.091429	0.70109	177964584	0.71307	164369	1260404	130236	92865.44	43768	13847	52182	1651	77891.52	0.12545	56249.6	31607	179777	432	134375	1806235	141	1	57	202	840489	64106	1	0.36432
14.5	14259	2024-08-21 12:43:08	0.70296	0.33056	0.40269	0.34192	0.0014079	0.24258	0.42711	0.13377	0.11081	0.11163	0.072548	0.080682	0.074051	0.0011052	0.062999	0.086209	0.018355	0.013842	0.12364	0.093694	0.75782	173817096	0.65246	160114	1295046	135407	92605.68	44653	13965	53278	16663	77614.08	0.11888	55576.8	31974	1708904	390	1366554	181083	141	1	65	203	830035	643221	1	0.36685
15	14420	2024-08-21 12:43:08	0.69942	0.32677	0.40065	0.3397	0.0010626	0.24056	0.42211	0.13497	0.11005	0.11052	0.072321	0.08074	0.075157	0.0011052	0.062999	0.085656	0.018685	0.013872	0.13731	0.093662	0.68211	18636111	0.73125	174691	1272213	138019	92700.8	41668	1398	49743	16689	77652.16	0.11973	55547.1	29806	1865114	393	1352919	1833341	139	1	61	202	839071	630294	1	0.36258
15.5	14811	2024-08-21 12:43:10	0.72294	0.32818	0.40621	0.33369	0.0019658	0.24083	0.42975	0.13756	0.11332	0.11273	0.07282	0.081694	0.075157	0.0011052	0.061894	0.087314	0.01886	0.013743	0.13078	0.097759	0.74751	175169523	0.66424	168861	1291202	132069	94018.04	45097	13961	53673	16616	78995.72	0.12508	56581.5	32301	1727326	376	1334422	1802787	140	1	56	201	840196	639899	1	0.35957
16	15111	2024-08-21 12:43:10	0.73506	0.33024	0.41119	0.33195	0.00092092	0.24233	0.43538	0.14008	0.11685	0.11163	0.073111	0.08214	0.076262	0	0.062999	0.087314	0.01887	0.013729	0.13021	0.096578	0.74169	180572218	0.67075	17004	1305843	12827	96033.92	44842	14027	53183	16636	80972.8	0.13306	57727.4	31969	1760638	396	1336023	181376	140	1	57	200	837046	629603	1	0.35954
16.5	14770	2024-08-21 12:43:10	0.72056	0.32419	0.40241	0.33364	0.00090321	0.23335	0.42532	0.13873	0.11413	0.11052	0.072336	0.081154	0.075157	0	0.061894	0.086209	0.019067	0.013998	0.13428	0.097451	0.72573	178813101	0.68798	172606	1285409	134925	94694.4	44555	14196	52957	16873	79670.16	0.12482	56120.8	31385	1771203	393	1349695	1823153	141	1	59	202	842426	640284	1	0.35762
17	14846	2024-08-21 12:43:10	0.69786	0.32179	0.40061	0.33391	0.0012485	0.22908	0.4231	0.13962	0.11403	0.10831	0.072333	0.080968	0.075157	0.0011052	0.061894	0.086209	0.018897	0.013921	0.12764	0.11321	0.88694	176007314	0.46188	179952	1409836	137275	95257.88	45556	14279	54122	16964	80181.52	0.12548	56153.2	31904	1589543	393	134972	1829051	140	1	60	202	838956	636629	1	0.35598
17.5	15357	2024-08-21 12:43:10	0.74979	0.3286	0.412	0.33043	0.00099176	0.23886	0.43539	0.14317	0.11832	0.11163	0.072951	0.082163	0.076262	0.0022105	0.062999	0.087314	0.019164	0.013781	0.1332	0.10487	0.78733	17469541	0.61653	176266	1323348	130137	97830.72	47344	1417	56001	16761	82707.68	0.13471	58367.2	33411	1680806	400	1340094	1824967	140	0	56	203	845314	634868	1	0.35772
18	15392	2024-08-21 12:43:10	0.72727	0.32584	0.41049	0.32954	0.0011777	0.23301	0.43332	0.1445	0.12009	0.11052	0.072586	0.081956	0.075157	0.0011052	0.061894	0.087314	0.019326	0.013745	0.14365	0.11765	0.81897	17170721	0.57383	192222	1338087	126299	98780.76	48785	14411	57529	16994	83767.44	0.13965	58126.9	33852	1633858	389	1350622	1841026	140	0	60	203	838612	620892	1	0.35538
18.5	15582	2024-08-21 12:43:10	0.75162	0.32562	0.41083	0.32654	0.00094748	0.23214	0.43334	0.14458	0.12024	0.11052	0.073171	0.082433	0.076262	0.0022105	0.061894	0.087314	0.019058	0.013668	0.14382	0.091066	0.63318	186619025	0.77401	176412	122658	131507	99716	45366	14483	53433	17059	84661.68	0.13462	58454.6	31323	193718	390	1345848	1842262	141	1	55	204	851189	637128	1	0.35304
19	15326	2024-08-21 12:43:10	0.74717	0.31859	0.40246	0.32403	0.00091206	0.22524	0.42375	0.14262	0.117	0.10942	0.072556	0.081838	0.075157	0.0011052	0.061894	0.087314	0.019364	0.013758	0.134	0.12357	0.92215	167195148	0.38684	187746	1401093	134587	97977.8	49618	14622	58601	17269	82958.96	0.12588	56736.9	33935	1519381	369	1345221	1845078	141	1	55	203	857153	643519	1	0.3484
19.5	15642	2024-08-21 12:43:10	0.73382	0.32696	0.41488	0.33274	0.0015673	0.22931	0.4379	0.14716	0.12051	0.11052	0.072787	0.082239	0.076262	0	0.061894	0.087314	0.019294	0.013717	0.14748	0.1091	0.73974	173398264	0.67289	188475	1277958	12628	100261.4	49173	14443	57821	16984	85264.88	0.13885	59034	34045	172758	406	1348895	1847229	141	0	57	203	845413	624268	1	0.35514
20	15760	2024-08-21 12:43:10	0.74089	0.32375	0.41306	0.33217	0.00089435	0.22251	0.43415	0.14872	0.12184	0.11273	0.072391	0.082024	0.075157	0	0.061894	0.087314	0.019519	0.01385	0.14947	0.11355	0.75971	178999549	0.65026	196678	1315849	2022-12-01	101422.52	48299	1465	56661	17187	86454.56	0.14441	59012.5	32968	1732033	387	1354025	1854564	142	0	57	203	850334	632555	1	0.35234
20.5	15790	2024-08-21 12:43:10	0.72419	0.32023	0.40883	0.32389	0.00092977	0.22328	0.4304	0.14706	0.12135	0.11052	0.07288	0.082439	0.076262	0.0011052	0.061894	0.088419	0.019588	0.013832	0.14606	0.12721	0.87094	169072878	0.49138	20	1369264	128353	101165.76	50961	14785	59836	17359	86160.84	0.13658	58277	34469	157216	395	1347252	1858968	140	0	58	203	844354	62107	1	0.34731
21	15789	2024-08-21 12:43:10	0.70409	0.32042	0.40889	0.32362	0.00092977	0.22267	0.43133	0.1471	0.12145	0.10831	0.072859	0.082371	0.076262	0.0011052	0.061894	0.088419	0.019492	0.013803	0.14802	0.1119	0.75598	17599331	0.65459	192659	1301543	128993	101588.6	49191	14843	57723	17418	86572.16	0.13514	58324.9	3314	1721661	404	1353053	1868747	140	0	57	205	849925	626656	1	0.34766
21.5	15963	2024-08-21 12:43:10	0.73537	0.3192	0.41182	0.32701	0.00093863	0.21705	0.42995	0.15157	0.12511	0.11163	0.072192	0.082053	0.075157	0	0.061894	0.087314	0.019849	0.013993	0.14662	0.10812	0.73743	182143273	0.67542	191741	1307742	123781	102700.24	48153	14889	56384	17434	87707.84	0.14786	58906.7	32341	1773378	394	1352583	1865124	140	0	57	204	85433	63436	1	0.34723
22	16185	2024-08-21 12:43:10	0.73927	0.32088	0.41525	0.32552	0.00096519	0.21656	0.43156	0.15239	0.12645	0.10942	0.072181	0.082402	0.075157	0	0.060788	0.087314	0.019978	0.014087	0.16531	0.12225	0.7395	170005733	0.67316	209148	1265189	120389	104220.68	52503	14954	61304	17461	89257.96	0.1557	59686.7	35109	1710876	414	1354601	1865842	140	1	55	207	871121	659151	1	0.34702
22.5	15943	2024-08-21 12:43:10	0.72929	0.31812	0.40944	0.32269	0.00091206	0.21639	0.43007	0.14983	0.12463	0.10942	0.072796	0.082248	0.076262	0	0.061894	0.088419	0.019447	0.013904	0.14975	0.12014	0.80226	174090534	0.59698	199692	1333519	126141	103571.76	50891	15144	59493	17704	88596.68	0.14091	58502.4	33605	1662211	404	1365808	1889748	142	0	58	206	858141	631085	1	0.34531
23	15925	2024-08-21 12:43:10	0.72363	0.30998	0.40017	0.31489	0.0010006	0.20928	0.42216	0.14716	0.12205	0.10942	0.072668	0.082313	0.075157	0.0011052	0.061894	0.087314	0.01959	0.013879	0.15503	0.11456	0.73893	180439378	0.67378	2025-02-20	1302935	128594	102099.6	48298	15299	56584	17923	87148.52	0.13688	56964.2	3157	176327	375	1347871	1889664	139	0	55	206	856338	622464	1	0.33663
23.5	16187	2024-08-21 12:43:10	0.71221	0.3133	0.40697	0.32161	0.0009829	0.2094	0.42641	0.15134	0.12402	0.10942	0.072059	0.082108	0.075157	0.0011052	0.061894	0.087314	0.020092	0.014029	0.15367	0.13169	0.85696	17046677	0.51538	209582	1363815	125179	104545.36	52524	15286	61329	17849	89535.12	0.14551	58571.5	3436	1591456	404	1358016	1895693	141	0	56	206	867654	63.98	1	0.34054
24	16092	2024-08-21 12:43:10	0.72743	0.31318	0.40563	0.31805	0.00096519	0.21006	0.42375	0.15036	0.12513	0.10831	0.072215	0.081993	0.075157	0.0011052	0.060788	0.087314	0.019769	0.014051	0.17361	0.091507	0.5271	206877494	0.84981	20456	1178301	122612	104787.08	43449	15417	50652	17973	89886.8	0.1417	58303.5	28183	223546	400	1370083	1898364	142	1	56	208	872631	652481	1	0.34092
[truncated: 106 more columns]

## Sheet: SH1000 (Average)
Time [h]	SH1000_1	SH1000_2	SH1000_3	Average	Standard deviation	Plus	Minus
0	1966.34	5107.16	2130	2048.17	115.722	2163.89	1932.45
0.5	2115.09	11733.8	2484.43	2299.76	261.166	2560.93	2038.59
1	4278.5	25248.7	4063.9	4171.2	151.745	4322.95	4019.46
1.5	9507.27	40511.7	6925.36	8216.32	1825.69	10042	6390.63
2	20123.8	52194	11392	15757.9	6174.33	21932.2	9583.56
2.5	26534.3	72561.1	16002.4	21268.3	7447.16	28715.5	13821.2
3	30598.3	77334.7	19499.3	25048.8	7848.16	32896.9	17200.6
3.5	36237.5	77002.1	23310.5	29774	9140.78	38914.8	20633.2
4	40918.7	75644.6	28648.5	34783.6	8676.35	43459.9	26107.3
4.5	41309.5	73893.1	32207.2	36758.4	6436.27	43194.6	30322.1
5	43958.8	73027.2	30386.2	37172.5	9597.31	46769.8	27575.2
5.5	46823	94027.6	31917	39370	10540.2	49910.2	28829.8
6	48726.4	45990.3	33529.1	41127.7	10746.1	51873.8	30381.6
6.5	51399.3	56143	37746.4	44572.8	9654.11	54226.9	34918.7
7	53537.9	55476.2	41443.8	47490.8	8551.83	56042.7	38939
7.5	54974.5	54754.6	44804.2	49889.4	7191.45	57080.8	42697.9
8	56602.3	42455.2	47431.1	52016.7	6485.05	58501.7	45531.6
8.5	58041.5	42722.1	47535.4	52788.4	7428.91	60217.3	45359.5
9	59470.5	38138.1	48316.7	53893.6	7886.89	61780.5	46006.7
9.5	60665.9	31095.3	49771.8	55218.9	7703.31	62922.2	47515.6
10	61636.9	28080.6	51903.2	56770	6882.79	63652.8	49887.2
10.5	63380.9	26847.4	51127.7	57254.3	8664.28	65918.6	48590
11	62436.6	26167.7	51951.9	57194.2	7413.77	64608	49780.5
11.5	66075.3	26507.8	52847.9	59461.6	9353.17	68814.7	50108.4
12	67028.2	21954	54999.3	61013.8	8505.7	69519.5	52508.1
12.5	68010.3	26968.5	53672.1	60841.2	10138.6	70979.8	50702.5
13	68411.3	27186.6	53962.3	61186.8	10217	71403.8	50969.8
13.5	69322.6	28005.6	55294.7	62308.6	9919.19	72227.8	52389.5
14	69996.4	29370.4	56249.6	63123	9720.46	72843.5	53402.6
14.5	70924	28391.9	55576.8	63250.4	10852.1	74102.4	52398.3
15	71788.7	30633.7	55547.1	63667.9	11484.6	75152.4	52183.3
15.5	72312.8	30043.1	56581.5	64447.2	11123.7	75570.9	53323.5
16	73023.2	31855.5	57727.4	65375.3	10815.7	76191.1	54559.6
16.5	74020.4	33173	56120.8	65070.6	12656.9	77727.5	52413.7
17	74791.1	36174.6	56153.2	65472.1	13179	78651.1	52293.1
17.5	75361.4	36162	58367.2	66864.3	12016.7	78881	54847.6
18	76460.8	37860.4	58126.9	67293.9	12964	80257.9	54329.8
18.5	77063.5	39877.9	58454.6	67759	13158.5	80917.6	54600.5
19	77202.1	42186.8	56736.9	66969.5	14471.1	81440.6	52498.5
19.5	77683	43709.4	59034	68358.5	13186.8	81545.3	55171.6
20	78723.3	45657.6	59012.5	68867.9	13937.6	82805.5	54930.3
20.5	79424.3	42511.7	58277	68850.7	14953.4	83804	53897.3
21	79571.8	43658.8	58324.9	68948.4	15023.8	83972.2	53924.5
21.5	79921	45487.3	58906.7	69413.9	14859.3	84273.2	54554.5
22	79591.4	52025.1	59686.7	69639.1	14074.7	83713.8	55564.3
22.5	80167.7	53900.3	58502.4	69335.1	15319.7	84654.7	54015.4
23	80288.1	51350.2	56964.2	68626.1	16492.5	85118.6	52133.7
23.5	81791	52470.9	58571.5	70181.3	16418.7	86600	53762.6
24	81795.1	53982.3	58303.5	70049.3	16611.1	86660.4	53438.2

## Sheet: PAO1 (1. replicate)
Filename	Ncells	Timepoint	Architecture_LocalDensity_range30_max	Architecture_LocalDensity_range30_mean	Architecture_LocalDensity_range30_mean_biovolume	Architecture_LocalDensity_range30_median	Architecture_LocalDensity_range30_min	Architecture_LocalDensity_range30_p25	Architecture_LocalDensity_range30_p75	Architecture_LocalDensity_range30_std	Architecture_LocalDensity_range30_std_biovolume	Architecture_LocalNumberDensity_range30_max	Architecture_LocalNumberDensity_range30_mean	Architecture_LocalNumberDensity_range30_mean_biovolume	Architecture_LocalNumberDensity_range30_median	Architecture_LocalNumberDensity_range30_min	Architecture_LocalNumberDensity_range30_p25	Architecture_LocalNumberDensity_range30_p75	Architecture_LocalNumberDensity_range30_std	Architecture_LocalNumberDensity_range30_std_biovolume	Biofilm_AspectRatio_HeightToLength	Biofilm_AspectRatio_HeightToWidth	Biofilm_AspectRatio_LengthToWidth	Biofilm_BaseArea	Biofilm_BaseEccentricity	Biofilm_Height	Biofilm_Length	Biofilm_MeanThickness	Biofilm_OuterSurface	Biofilm_OuterSurfaceIgnoreSubstratePerSubstrate	Biofilm_OuterSurfaceIgnoreSubstratePerVolume	Biofilm_OuterSurfacePerSubstrate	Biofilm_OuterSurfacePerVolume	Biofilm_OuterSurface_ignoreSubstrate	Biofilm_Roughness	Biofilm_Volume	Biofilm_VolumePerSubstrate	Biofilm_Width	Cube_Surface_max	Cube_Surface_mean	Cube_Surface_mean_biovolume	Cube_Surface_median	Cube_Surface_min	Cube_Surface_p25	Cube_Surface_p75	Cube_Surface_std	Cube_Surface_std_biovolume	Cube_VolumeFraction_max	Cube_VolumeFraction_mean
			\rho_{cells}_{max} (range=30vox) ((biovolume\cdot\mum^{-3}))	\rho_{cells}_{mean} (range=30vox) ((biovolume\cdot\mum^{-3}))	\rho_{cells}_{mean} (range=30vox) ((biovolume\cdot\mum^{-3}))	\rho_{cells}_{median} (range=30vox) ((biovolume\cdot\mum^{-3}))	\rho_{cells}_{min} (range=30vox) ((biovolume\cdot\mum^{-3}))	\rho_{cells}_{p25} (range=30vox) ((biovolume\cdot\mum^{-3}))	\rho_{cells}_{p75} (range=30vox) ((biovolume\cdot\mum^{-3}))	\rho_{cells}_{std}_{std} (range=30vox) ((biovolume\cdot\mum^{-3}))	\rho_{cells}_{std}_{std} (range=30vox) ((biovolume\cdot\mum^{-3}))	\rho_{cells}_{max} (range=30vox) ((cells\cdot\mum^{-3}))	\rho_{cells}_{mean} (range=30vox) ((cells\cdot\mum^{-3}))	\rho_{cells}_{mean} (range=30vox) ((cells\cdot\mum^{-3}))	\rho_{cells}_{median} (range=30vox) ((cells\cdot\mum^{-3}))	\rho_{cells}_{min} (range=30vox) ((cells\cdot\mum^{-3}))	\rho_{cells}_{p25} (range=30vox) ((cells\cdot\mum^{-3}))	\rho_{cells}_{p75} (range=30vox) ((cells\cdot\mum^{-3}))	\rho_{cells}_{std}_{std} (range=30vox) ((cells\cdot\mum^{-3}))	\rho_{cells}_{std}_{std} (range=30vox) ((cells\cdot\mum^{-3}))	Biofilm height/length ()	Biofilm AspectRatio HeightToWidth ((a.u.))	Biofilm AspectRatio LengthToWidth ((a.u.))	Biofilm substrate area ((\mum^2))	Biofilm substrate eccentricity ()	Height_{biofilm} ((\mum))	Length_{biofilm} ((\mum))	\langleThickness_{biofilm}\rangle ((\mum^2))	A_{biofilm} ((\mum^2))	A_{biofilm} ((\mum^2))	A_{biofilm} ((\mum^2))	A_{biofilm} ((\mum^2))	A_{biofilm} ((\mum^2))	A_{biofilm} ((\mum^2))	Biofilm Roughness ((a.u.))	V_{biofilm} ((\mum^3))	V_{biofilm} ((\mum^3))	Width_{biofilm} ((\mum))	A_{cube}_{max} ((\mum^2))	A_{cube}_{mean} ((\mum^2))	A_{cube}_{mean} ((\mum^2))	A_{cube}_{median} ((\mum^2))	A_{cube}_{min} ((\mum^2))	A_{cube}_{p25} ((\mum^2))	A_{cube}_{p75} ((\mum^2))	A_{cube}_{std}_{std} ((\mum^2))	A_{cube}_{std}_{std} ((\mum^2))	A_{cube}/A_{0}_{max} ()	A_{cube}/A_{0}_{mean} ()
0	2211	2025-01-04 10:31:41	0.13423	0.041141	0.04782	0.039115	0.0013105	0.027392	0.051911	0.01915	0.021542	0.038683	0.020838	0.021827	0.021	0.0022105	0.016579	0.025421	0.006473	0.0062444	0.048257	0.037994	0.78732	165289609	0.61654	62118	1287224	13566	8553.88	0.37886	26372	0.51751	36023	6262.2	0.30469	2374.54	0.14366	1634939	328	817499	1424762	67	1	27	121	654728	689786	0.54245	0.10116
0.5	4209	2025-01-04 10:31:46	0.099796	0.044317	0.049344	0.043402	0.0034977	0.033809	0.054058	0.015884	0.016355	0.064104	0.038671	0.039417	0.039789	0.0055262	0.033157	0.045315	0.0093254	0.0087954	0.038123	0.02701	0.70849	165242628	0.70572	46544	1220909	45834	13586.84	0.59828	23538	0.82224	32349	9886.16	0.082836	4200.14	0.25418	1723252	312	680589	1262141	52	1	21	103	58051	609708	0.61382	0.093957
1	4462	2025-01-04 10:31:51	0.14361	0.06724	0.072836	0.06712	0.0010183	0.052144	0.081553	0.022955	0.022586	0.068525	0.039265	0.040877	0.039789	0.0011052	0.033157	0.045315	0.0097836	0.0091626	0.056268	0.03968	0.7052	167036911	0.70901	68909	1224667	6195	20023.08	0.86563	20966	11987	29033	14459.24	0.048991	6896.57	0.41288	1736619	338	944825	190821	65	1	14	165	884378	725296	0.88655	0.1456
1.5	6713	2025-01-04 10:31:56	0.23431	0.13448	0.14799	0.13794	0.0011511	0.10485	0.16362	0.041203	0.0393	0.085104	0.056118	0.058481	0.057473	0.0033157	0.049736	0.064104	0.011015	0.0096146	0.054843	0.040686	0.74186	173870295	0.67056	70284	1281529	89472	35025.64	15075	17756	20145	23727	26210.96	0.044503	14761.8	0.84901	1727456	360	1095802	2045991	80	1	25	190	944579	74583	0.97446	0.20717
2	7232	2025-01-04 10:32:01	0.26649	0.15678	0.16942	0.16005	0.0053307	0.12779	0.18689	0.041132	0.039286	0.088419	0.05977	0.062261	0.061894	0.0066315	0.055262	0.06742	0.010419	0.0089019	0.041343	0.04538	10976	171229341	0.41231	63955	1546942	85732	36873.76	15487	15328	21535	21313	26518.72	0.038014	17301.1	10104	1409335	372	1072188	2004173	74	1	28	190	917222	69979	0.98723	0.22553
2.5	8089	2025-01-04 10:32:06	0.36349	0.19735	0.22306	0.20369	0.0010183	0.14614	0.24856	0.066369	0.061162	0.086209	0.063833	0.067213	0.06742	0.0033157	0.060788	0.070736	0.011097	0.0080392	0.069923	0.063298	0.90525	171282452	0.42487	98247	1405065	110921	48368.52	2229	16778	28239	21256	38178.32	0.04493	22755.2	13285	1552125	424	1256338	1858423	121	1	56	180	828426	70405	1	0.26497
3	7586	2025-01-04 10:32:11	0.30561	0.157	0.17158	0.16148	0.0012663	0.12485	0.19044	0.045211	0.042656	0.09063	0.060962	0.063899	0.062999	0.0011052	0.056367	0.06742	0.010915	0.009399	0.05848	0.048813	0.8347	167834731	0.55071	78102	1335551	93184	40026.52	17794	16778	23849	22486	29865.16	0.12668	17800.6	10606	1600042	408	1108651	2050554	77	1	29	194	941006	726706	0.96243	0.2211
3.5	7831	2025-01-04 10:32:17	0.32758	0.17532	0.196	0.18309	0.0010537	0.13258	0.21978	0.05723	0.052128	0.087314	0.062844	0.065864	0.066315	0.0011052	0.060788	0.06963	0.011154	0.0083646	0.067624	0.05042	0.74559	173978707	0.6664	86907	1285152	108739	46622.88	21536	18721	26798	23295	37467.64	0.040168	20013.8	11504	1723661	403	125.44	1935981	120	1	49	188	862018	703102	0.99699	0.24075
4	6417	2025-01-04 10:32:22	0.24007	0.13025	0.14384	0.13531	0.0010095	0.10094	0.16118	0.041377	0.037663	0.086209	0.053184	0.055462	0.053052	0.0022105	0.048631	0.059683	0.010688	0.0088086	0.098973	0.036938	0.37321	255627792	0.92775	109082	1102141	92731	35996	10901	19383	14081	25037	27866.68	0.035401	14377.1	0.56242	295312	377	1180059	1965249	105	1	38	187	89.53	736706	0.95642	0.2111
4.5	8332	2025-01-04 10:32:27	0.28606	0.14727	0.16731	0.14936	0.001346	0.11001	0.18412	0.050172	0.048233	0.097261	0.065757	0.070036	0.068525	0.0022105	0.060788	0.072946	0.011767	0.0094881	0.05578	0.043241	0.77521	168978374	0.6317	72038	1291459	116576	45530.2	22422	22211	26944	26691	37887.88	0.043109	17058.3	10095	1665945	405	1149539	1949883	94	1	40	179	887031	801963	0.99249	0.1928
5	6153	2025-01-04 10:32:32	0.18933	0.099355	0.10853	0.10099	0.001148	0.079524	0.12041	0.029351	0.027263	0.083998	0.051616	0.052427	0.050841	0.0022105	0.047525	0.055262	0.0095878	0.0084384	0.060992	0.037987	0.62283	189381038	0.78236	74744	1225485	8297	30537.92	12229	2098	16125	27665	23159.36	0.13878	11038.6	0.58288	1967608	412	1043923	1519343	104	1	51	150	648362	569208	0.76935	0.16906
5.5	5483	2025-01-04 10:32:37	0.17049	0.094524	0.10176	0.095651	0.0012131	0.077412	0.11223	0.026165	0.024735	0.064104	0.047239	0.047831	0.048631	0.0011052	0.045315	0.050841	0.0064931	0.0055282	0.030382	0.021359	0.703	17647597	0.71119	38185	1256825	71821	28071.24	11687	20294	15907	27621	20624.92	0.030898	10163.2	0.57589	1787808	318	1077301	1437181	107	1	64	150	56434	481113	0.79865	0.17455
6	7089	2025-01-04 10:32:42	0.20873	0.11009	0.11969	0.11179	0.0023111	0.090458	0.13028	0.031205	0.030777	0.086209	0.060565	0.063086	0.062999	0.0055262	0.055262	0.068525	0.010804	0.009436	0.042273	0.029025	0.6866	172823251	0.72704	5196	1229157	87801	32701.36	1467	2125	18922	27408	25353.56	0.031473	11931.1	0.69037	1790213	430	970285	2136996	50	1	18	175	986704	843903	0.90909	0.15853
6.5	7978	2025-01-04 10:32:47	0.32554	0.13904	0.15539	0.1391	0.0013692	0.10552	0.16962	0.046581	0.047109	0.088419	0.063994	0.067025	0.06742	0.0011052	0.060788	0.071841	0.011787	0.010214	0.064258	0.049539	0.77093	175661277	0.63692	84378	1313108	109925	44171.76	20657	22649	25146	27571	36286.6	0.062635	16021	0.91204	1703278	407	1164674	1905816	99	1	48	170	852041	820389	0.98948	0.18907
7	5876	2025-01-04 10:32:53	0.20398	0.10205	0.11156	0.10135	0.015932	0.081563	0.12301	0.030774	0.030159	0.06963	0.050042	0.051518	0.050841	0.015473	0.047525	0.054157	0.0075281	0.0064174	0.034722	0.026864	0.77371	168116332	0.63355	44684	1286909	78077	30356.64	1344	20599	18057	27674	22595.32	0.032567	10969.2	0.65248	1663306	328	1085478	1600638	107	1	54	156	676188	578126	0.86927	0.17577
7.5	6826	2025-01-04 10:32:58	0.23935	0.11475	0.12628	0.11619	0.0010006	0.091011	0.13946	0.03535	0.034447	0.081788	0.058213	0.060613	0.059683	0.0011052	0.053052	0.066315	0.010881	0.0095982	0.042239	0.033491	0.79288	168272136	0.60938	55053	1303361	89952	34622.24	1603	21683	20575	27832	26973.52	0.033083	12439.7	0.73926	1643832	402	1066757	2120286	69.5	1	21	186	989208	839219	0.93614	0.17159
8	6319	2025-01-04 10:33:03	0.24371	0.12729	0.14079	0.12837	0.00092092	0.10131	0.15409	0.039303	0.037395	0.078472	0.052599	0.054498	0.053052	0.0033157	0.048631	0.058578	0.0089115	0.0076423	0.045276	0.043406	0.9587	166776532	0.28442	64599	1426802	94192	38378.96	18193	21577	23012	27292	30342.24	0.032981	14062.2	0.84317	1488269	388	1272309	1978829	120	1	51	194	890382	727258	0.91585	0.20956
8.5	7152	2025-01-04 10:33:08	0.21814	0.116	0.1282	0.11843	0.0010006	0.092791	0.14071	0.036162	0.034857	0.083998	0.060657	0.063359	0.062999	0.0022105	0.055262	0.068525	0.011109	0.0094159	0.042193	0.036298	0.86028	168806127	0.50982	57373	1359784	88933	35041.84	16176	21645	20759	27777	27306.44	0.035644	12615.4	0.74733	1580624	436	1027391	2171036	58	1	20	181	100601	861747	0.95868	0.16613
9	5700	2025-01-04 10:33:13	0.18526	0.095146	0.10368	0.096988	0.0011689	0.075502	0.11485	0.028608	0.026875	0.068525	0.048612	0.049741	0.049736	0.0033157	0.04642	0.053052	0.0072985	0.0060599	0.031042	0.02788	0.89814	171022423	0.43972	43412	1398469	75604	29196.48	12748	21257	17072	28466	21802.4	0.033178	10256.7	0.59973	1557078	334	1077689	1473047	110	1	63	151	594626	493186	0.73328	0.16939
9.5	5703	2025-01-04 10:33:19	0.17915	0.094507	0.10313	0.096723	0.0010449	0.075719	0.11444	0.028314	0.026079	0.066315	0.048535	0.049647	0.049736	0.0011052	0.04642	0.053052	0.0074155	0.0058389	0.033758	0.040395	11966	182238783	0.54921	5625	1666307	75064	29121.32	11947	21302	1598	28493	21771.72	0.036276	10220.5	0.56083	1392502	323	1074427	1464034	111	1	61	153	593374	479485	0.73779	0.16864
10	5618	2025-01-04 10:33:24	0.16729	0.086149	0.094243	0.089362	0.00096519	0.067351	0.10502	0.027873	0.026016	0.071841	0.047614	0.049394	0.048631	0.0033157	0.043104	0.053052	0.0092983	0.0078737	0.065761	0.046701	0.71016	164095908	0.70404	80103	1218099	75507	27830.84	12809	22663	1696	30008	21019	0.20908	9274.38	0.56518	1715241	369	1042385	1965962	83	1	18	178	919159	747252	0.81292	0.1553
10.5	6189	2025-01-04 10:33:29	0.21647	0.10309	0.11608	0.10501	0.00090321	0.077415	0.12819	0.036061	0.03469	0.078472	0.051876	0.054278	0.053052	0.0011052	0.047525	0.058578	0.010638	0.0086501	0.080508	0.069452	0.86267	160149908	0.50577	106778	1326298	93549	33041.36	16437	23363	20632	29325	26323.88	0.037453	11267.2	0.70354	1537431	409	1122939	1915425	98	1	34	175	880289	775438	0.79113	0.1713
11	6601	2025-01-04 10:33:34	0.19812	0.095638	0.10617	0.09589	0.00090321	0.073659	0.11726	0.032211	0.031415	0.082893	0.055656	0.058576	0.057473	0	0.050841	0.062999	0.011313	0.0094213	0.075478	0.055591	0.73652	17549327	0.67642	96827	1282855	84212	30323.44	13415	22738	17279	29288	23541.56	0.043821	10353.6	0.58997	1741779	418	96589	1968202	63	1	22	159	905428	832265	0.90083	0.1476
11.5	6309	2025-01-04 10:33:39	0.22843	0.10165	0.11598	0.10397	0.00095634	0.076007	0.12815	0.038423	0.036289	0.083998	0.050933	0.053818	0.051946	0.0011052	0.047525	0.057473	0.011525	0.0089528	0.10374	0.078893	0.76046	173866509	0.64939	134606	1297481	96615	34173	15943	24276	19655	29928	27719.32	0.046506	11418.5	0.65674	170618	402	1141412	1836814	104	1	41	174	834338	723732	0.86176	0.17036
12	6546	2025-01-04 10:33:44	0.18183	0.083686	0.094028	0.085535	0.00095634	0.062507	0.10483	0.030472	0.029575	0.085104	0.055522	0.058859	0.058578	0.0011052	0.050841	0.062999	0.012161	0.010222	0.074892	0.078695	10508	168236214	0.3071	112358	1500273	85411	27732.08	1297	24258	16484	30832	21819.64	0.04578	8994.66	0.53464	1427774	388	890646	1959885	52	1	18	145	898296	868747	0.92562	0.12928
12.5	3784	2025-01-04 10:33:49	0.16619	0.063659	0.078899	0.060994	0.0008855	0.040277	0.086857	0.031883	0.031439	0.06963	0.032165	0.033327	0.030394	0.0011052	0.024315	0.038683	0.011934	0.011175	0.067727	0.084176	12429	180532365	0.59383	114475	1690229	32827	17520.52	0.6967	2554	0.97049	35577	12577.76	0.90311	4924.71	0.27279	135994	390	97459	1745077	78	1	25	155	814053	756745	0.76784	0.12248
13	3661	2025-01-04 10:33:54	0.1899	0.0822	0.096157	0.08328	0.0010449	0.061269	0.1049	0.031454	0.02931	0.059683	0.032	0.032577	0.032052	0.0011052	0.026526	0.037578	0.0087077	0.0077277	0.052825	0.07123	13484	189315122	0.67082	95236	1802837	16159	19040.96	0.70419	23606	10058	33716	13331.44	0.25151	5647.54	0.29831	1337023	344	1094701	1829052	99	1	29	178	840552	695087	0.71375	0.14513
13.5	5026	2025-01-04 10:33:59	0.17032	0.085981	0.097921	0.087407	0.00091206	0.06693	0.10675	0.029139	0.0272	0.06963	0.043977	0.044589	0.04642	0	0.040894	0.049736	0.0085911	0.0074823	0.05003	0.042606	0.85161	165270294	0.52418	66973	1338664	23919	21332.56	0.90115	22358	12908	32024	14893.36	0.1564	6661.34	0.40306	157193	324	892382	1460998	79	1	31	136	663528	608985	0.61382	0.12469
14	4642	2025-01-04 10:34:05	0.16677	0.080721	0.093508	0.080653	0.00097405	0.060156	0.10169	0.028845	0.028162	0.061894	0.041329	0.041797	0.043104	0.0022105	0.036473	0.047525	0.0091994	0.0083593	0.05135	0.038069	0.74137	167764295	0.6711	64619	1258408	21984	19873.76	0.82901	22953	11846	32799	13907.84	0.16464	6059.24	0.36118	1697416	327	902324	1564606	73	1	27	142	720546	660901	0.59204	0.12281
14.5	4741	2025-01-04 10:34:10	0.14424	0.068441	0.078473	0.068498	0.001036	0.050329	0.085819	0.024763	0.024492	0.064104	0.042136	0.042721	0.04421	0.0022105	0.037578	0.048631	0.0094238	0.008629	0.059156	0.041132	0.69531	172543327	0.71871	73113	1235925	23916	17827.44	0.73775	24301	10332	34033	12729.4	0.17762	5238.23	0.30359	1777527	305	789738	1379075	65	1	26	119	636631	641811	0.58753	0.10393
15	5128	2025-01-04 10:34:15	0.1302	0.057412	0.063774	0.057524	0.0010095	0.042224	0.072432	0.021208	0.020505	0.068525	0.044511	0.046116	0.04642	0.0011052	0.039789	0.050841	0.0099482	0.0086035	0.060624	0.052413	0.86456	168690728	0.50252	82612	1362697	29698	16048.2	0.68599	2499	0.95134	34656	11571.96	0.16276	4630.67	0.27451	1576166	269	658926	1091424	56	1	26	97	497543	515314	0.47333	0.084953
15.5	4942	2025-01-04 10:34:20	0.11668	0.050219	0.055925	0.049536	0.00091206	0.036489	0.063931	0.019772	0.01947	0.072946	0.043192	0.044828	0.045315	0.0011052	0.037578	0.050841	0.01089	0.0095021	0.068438	0.061041	0.89192	15633058	0.4522	91188	1332413	29631	14261.12	0.66555	25926	0.91224	35536	10404.6	0.17149	4013.17	0.25671	1493878	285	608248	1012751	51.5	1	23	90	465147	489602	0.5432	0.076463
16	4916	2025-01-04 10:34:25	0.1105	0.045793	0.050706	0.044886	0.0010803	0.033154	0.0581	0.018398	0.018244	0.076262	0.04239	0.044171	0.04421	0.0011052	0.036473	0.049736	0.011245	0.010058	0.066946	0.064476	0.96311	168360174	0.26913	96191	1436851	31906	13494.76	0.58765	26319	0.80154	35898	9893.64	0.17179	3759.16	0.22328	1491894	331	577258	1021389	46	1	21	82	473316	538021	0.54545	0.072042
16.5	4676	2025-01-04 10:34:30	0.1093	0.043161	0.047309	0.042088	0.0008855	0.030434	0.05558	0.018165	0.017709	0.070736	0.041068	0.042893	0.043104	0	0.034263	0.049736	0.011785	0.010969	0.081894	0.064865	0.79206	168401777	0.61045	106724	1303188	34878	12866.76	0.56371	26673	0.76405	36152	9492.96	0.17208	3559.06	0.21134	1645318	316	577536	1127306	41	1	17	84	52847	625241	0.55898	0.071615
17	4166	2025-01-04 10:34:35	0.098584	0.038712	0.042357	0.037241	0.0010095	0.027303	0.049574	0.016609	0.01616	0.070736	0.035769	0.037373	0.036473	0.0011052	0.028736	0.043104	0.011462	0.010936	0.082941	0.053175	0.64112	179386134	0.76744	100367	1210093	39438	12434.96	0.51389	26863	0.6932	36236	9218.56	0.1489	3431.65	0.1913	1887471	320	62.76	1318247	41	1	13	96	620529	68314	0.50864	0.077522
17.5	4330	2025-01-04 10:34:41	0.083387	0.036484	0.040812	0.036847	0.00090321	0.025402	0.047507	0.015414	0.014722	0.06742	0.036129	0.037971	0.037578	0.0011052	0.028736	0.045315	0.011696	0.010625	0.10403	0.084902	0.81609	166705744	0.57792	136923	1316135	45453	12911.6	0.58222	27274	0.77451	36283	9705.96	0.16257	3558.62	0.21347	1612725	311	628201	1278376	43	1	14	96	600178	660346	0.48911	0.077369
18	4216	2025-01-04 10:34:46	0.088424	0.035947	0.039351	0.035533	0.00090321	0.025131	0.046714	0.015554	0.014891	0.062999	0.034833	0.036234	0.036473	0	0.027631	0.043104	0.011454	0.010794	0.10093	0.063292	0.62709	173397923	0.77895	118757	1176633	40333	11995.44	0.51615	2025-07-02	0.69179	36188	8949.88	0.18837	3314.72	0.19116	1876347	304	604611	1231533	41	1	14	92	579471	663651	0.4831	0.074045
18.5	4163	2025-01-04 10:34:51	0.078253	0.033866	0.037591	0.033975	0.00090321	0.023395	0.044674	0.01509	0.014193	0.072946	0.033618	0.03537	0.035368	0.0011052	0.026526	0.041999	0.011554	0.010684	0.095433	0.085349	0.89433	155418909	0.4474	126956	1330321	43316	11862	0.57272	27362	0.76323	36463	8901.2	0.20233	3253.13	0.20931	1487502	302	60269	1240427	40	1	14	91.75	582882	657781	0.58527	0.073585
19	4078	2025-01-04 10:34:56	0.077476	0.032892	0.036438	0.033072	0.00089435	0.023023	0.043259	0.014494	0.013682	0.076262	0.033236	0.034845	0.034263	0.0011052	0.025421	0.041999	0.011645	0.010864	0.096056	0.08169	0.85044	162663348	0.52606	127481	1327159	43589	11557.68	0.53401	27494	0.71053	36583	8686.36	0.20408	3159.32	0.19422	1560547	311	599142	1234011	40	1	13	92	580825	650673	0.56349	0.072901
19.5	4469	2025-01-04 10:35:01	0.072232	0.030811	0.03404	0.03084	0.00095634	0.020721	0.040837	0.014165	0.013433	0.065209	0.034819	0.037013	0.036473	0	0.027631	0.043104	0.011791	0.011111	0.10168	0.087502	0.86057	168133998	0.50933	138009	135.73	40252	10762.48	0.48323	28102	0.64011	37225	8124.76	0.25886	2891.17	0.17196	1577211	323	50823	1039924	35	1	13	74	489543	599024	0.51841	0.060873
20	4044	2025-01-04 10:35:06	0.097383	0.031812	0.039757	0.030571	0.00092092	0.015472	0.045201	0.019532	0.019973	0.074051	0.027194	0.02886	0.026526	0.0011052	0.018789	0.035368	0.012168	0.011314	0.12411	0.11284	0.9092	162892539	0.41635	170424	1373207	31644	11422.76	0.53117	28633	0.70125	1978-03-01	8652.36	0.60735	3021.86	0.18551	1510342	322	595658	118036	42	1	15	89	558598	640375	0.57551	0.070371
20.5	4186	2025-01-04 10:35:12	0.096568	0.030035	0.037882	0.028226	0.0008855	0.013434	0.04287	0.018936	0.020135	0.064104	0.026879	0.028357	0.026526	0	0.018789	0.034263	0.011151	0.010513	0.13241	0.11757	0.88799	156000363	0.45987	175844	1328072	34651	11609.92	0.5652	28811	0.74422	37937	8817.08	0.60123	3060.3	0.19617	1495596	323	587317	1138611	43	1	16	87	537633	621953	0.50864	0.068784
21	4350	2025-01-04 10:35:17	0.087516	0.028277	0.03506	0.026041	0.00090321	0.013553	0.0408	0.01782	0.018567	0.065209	0.026724	0.028204	0.026526	0.0011052	0.018789	0.034263	0.011736	0.011131	0.14724	0.13031	0.88505	160586507	0.4655	198069	1345218	38865	11643.64	0.55592	29056	0.72507	37897	8927.4	0.62537	3072.45	0.19133	151994	292	567522	1100965	41	1	15	85	521269	593584	0.46506	0.066486
21.5	4845	2025-01-04 10:35:22	0.097581	0.027579	0.033949	0.025724	0.0008855	0.013214	0.03938	0.017208	0.018088	0.065209	0.028247	0.02939	0.027631	0	0.019894	0.037578	0.012207	0.011528	0.1586	0.13547	0.85416	157272952	0.52002	207427	1307828	42722	12438.6	0.60965	2939	0.79089	38127	9588.12	0.63352	3262.39	0.20744	1531135	318	541684	1063218	39	1	14	82	502265	584702	0.48986	0.063328
22	6059	2025-01-04 10:35:27	0.09709	0.027015	0.03369	0.023767	0.00092092	0.013657	0.03702	0.017429	0.018985	0.071841	0.029423	0.030427	0.028736	0.0011052	0.021	0.037578	0.012334	0.011751	0.18318	0.16495	0.90044	164024407	0.43498	251203	1371315	54788	15519.96	0.7365	3002	0.9462	38568	12080.4	0.62346	4024.07	0.24533	1522935	314	538992	1072146	38	1	14	80	505884	601615	0.53193	0.062504
22.5	5369	2025-01-04 10:35:32	0.088264	0.025759	0.031378	0.022942	0.00092977	0.012884	0.036394	0.016249	0.017223	0.076262	0.027967	0.028966	0.027631	0.0011052	0.018789	0.036473	0.012667	0.012232	0.17632	0.14112	0.80038	159585383	0.59949	224852	1275267	51669	13662.96	0.66424	29812	0.85615	38425	10600.24	0.63125	3555.73	0.22281	1593317	331	536549	1053173	38	1	15	81	496466	593552	0.58903	0.062309
23	5098	2025-01-04 10:35:37	0.10186	0.024308	0.029997	0.022079	0.00092977	0.011529	0.033902	0.015626	0.01713	0.065209	0.0269	0.02801	0.026526	0	0.018789	0.034263	0.011227	0.01095	0.14367	0.13447	0.93597	16839139	0.35207	203528	1416598	2025-07-05	12609.52	0.58096	29977	0.74882	38638	9782.88	0.61967	3263.5	0.1938	1513503	319	522379	1027474	37	1	14	78	486096	584417	0.46732	0.060172
23.5	6562	2025-01-04 10:35:42	0.13059	0.027096	0.033519	0.02423	0.00092092	0.013893	0.037296	0.017388	0.019474	0.076262	0.030787	0.031987	0.029842	0	0.021	0.039789	0.013521	0.013035	0.18253	0.15151	0.83008	160996225	0.55765	238096	1304434	63142	16542.4	0.81267	30026	10275	37963	13083.64	0.5784	4357.46	0.27066	1571461	330	532153	1060423	38	1	14	78	497746	605205	0.58377	0.062413
[truncated: 106 more columns]

[truncated: 3 more sheets: PAO1 (2. replicate), PAO1 (3. replicate), PAO1 (Average)]
