# Supplementary material for: Species interactions are key to spatiotemporal gene expression and multilayer formation in Stenotrophomonas maltophilia K279a dual species biofilms
Source: Biofilm. 2026 Jun 16;12:100374. doi: 10.1016/j.bioflm.2026.100374 (PMC13311295; doi:10.1016/j.bioflm.2026.100374)
Supplement: Multimedia component 3 — Dual-species biofilms (biofilm volume). [file mmc3.xlsx]

## Sheet: K+S_K (1. replicate)
Filename	Ncells	Timepoint	Architecture_LocalDensity_range30_max	Architecture_LocalDensity_range30_mean	Architecture_LocalDensity_range30_mean_biovolume	Architecture_LocalDensity_range30_median	Architecture_LocalDensity_range30_min	Architecture_LocalDensity_range30_p25	Architecture_LocalDensity_range30_p75	Architecture_LocalDensity_range30_std	Architecture_LocalDensity_range30_std_biovolume	Architecture_LocalNumberDensity_range30_max	Architecture_LocalNumberDensity_range30_mean	Architecture_LocalNumberDensity_range30_mean_biovolume	Architecture_LocalNumberDensity_range30_median	Architecture_LocalNumberDensity_range30_min	Architecture_LocalNumberDensity_range30_p25	Architecture_LocalNumberDensity_range30_p75	Architecture_LocalNumberDensity_range30_std	Architecture_LocalNumberDensity_range30_std_biovolume	Biofilm_AspectRatio_HeightToLength	Biofilm_AspectRatio_HeightToWidth	Biofilm_AspectRatio_LengthToWidth	Biofilm_BaseArea	Biofilm_BaseEccentricity	Biofilm_Height	Biofilm_Length	Biofilm_MeanThickness	Biofilm_OuterSurface	Biofilm_OuterSurfaceIgnoreSubstratePerSubstrate	Biofilm_OuterSurfaceIgnoreSubstratePerVolume	Biofilm_OuterSurfacePerSubstrate	Biofilm_OuterSurfacePerVolume	Biofilm_OuterSurface_ignoreSubstrate	Biofilm_Roughness	Biofilm_Volume	Biofilm_VolumePerSubstrate	Biofilm_Width	Cube_Surface_max	Cube_Surface_mean	Cube_Surface_mean_biovolume	Cube_Surface_median	Cube_Surface_min	Cube_Surface_p25	Cube_Surface_p75	Cube_Surface_std	Cube_Surface_std_biovolume	Cube_VolumeFraction_max	Cube_VolumeFraction_mean
K+S_K (1. replicate)			\rho_{cells}_{max} (range=30vox) ((biovolume\cdot\mum^{-3}))	\rho_{cells}_{mean} (range=30vox) ((biovolume\cdot\mum^{-3}))	\rho_{cells}_{mean} (range=30vox) ((biovolume\cdot\mum^{-3}))	\rho_{cells}_{median} (range=30vox) ((biovolume\cdot\mum^{-3}))	\rho_{cells}_{min} (range=30vox) ((biovolume\cdot\mum^{-3}))	\rho_{cells}_{p25} (range=30vox) ((biovolume\cdot\mum^{-3}))	\rho_{cells}_{p75} (range=30vox) ((biovolume\cdot\mum^{-3}))	\rho_{cells}_{std}_{std} (range=30vox) ((biovolume\cdot\mum^{-3}))	\rho_{cells}_{std}_{std} (range=30vox) ((biovolume\cdot\mum^{-3}))	\rho_{cells}_{max} (range=30vox) ((cells\cdot\mum^{-3}))	\rho_{cells}_{mean} (range=30vox) ((cells\cdot\mum^{-3}))	\rho_{cells}_{mean} (range=30vox) ((cells\cdot\mum^{-3}))	\rho_{cells}_{median} (range=30vox) ((cells\cdot\mum^{-3}))	\rho_{cells}_{min} (range=30vox) ((cells\cdot\mum^{-3}))	\rho_{cells}_{p25} (range=30vox) ((cells\cdot\mum^{-3}))	\rho_{cells}_{p75} (range=30vox) ((cells\cdot\mum^{-3}))	\rho_{cells}_{std}_{std} (range=30vox) ((cells\cdot\mum^{-3}))	\rho_{cells}_{std}_{std} (range=30vox) ((cells\cdot\mum^{-3}))	Biofilm height/length ()	Biofilm AspectRatio HeightToWidth ((a.u.))	Biofilm AspectRatio LengthToWidth ((a.u.))	Biofilm substrate area ((\mum^2))	Biofilm substrate eccentricity ()	Height_{biofilm} ((\mum))	Length_{biofilm} ((\mum))	\langleThickness_{biofilm}\rangle ((\mum^2))	A_{biofilm} ((\mum^2))	A_{biofilm} ((\mum^2))	A_{biofilm} ((\mum^2))	A_{biofilm} ((\mum^2))	A_{biofilm} ((\mum^2))	A_{biofilm} ((\mum^2))	Biofilm Roughness ((a.u.))	V_{biofilm} ((\mum^3))	V_{biofilm} ((\mum^3))	Width_{biofilm} ((\mum))	A_{cube}_{max} ((\mum^2))	A_{cube}_{mean} ((\mum^2))	A_{cube}_{mean} ((\mum^2))	A_{cube}_{median} ((\mum^2))	A_{cube}_{min} ((\mum^2))	A_{cube}_{p25} ((\mum^2))	A_{cube}_{p75} ((\mum^2))	A_{cube}_{std}_{std} ((\mum^2))	A_{cube}_{std}_{std} ((\mum^2))	A_{cube}/A_{0}_{max} ()	A_{cube}/A_{0}_{mean} ()
0	1453	2024-04-28 15:52:34	0.66223	0.039585	0.17504	0.0098748	0.0010113	0.005862	0.015729	0.10139	0.21123	0.098367	0.014273	0.031108	0.011052	0	0.0066315	0.015473	0.013802	0.026456	0.2683	0.25411	0.94711	161682801	0.3209	374635	1396328	131618	3924.28	0.19384	2064	0.24271	25844	3134.08	0.89897	1518.47	0.093917	1474302	272	567639	106003	39	0	14	85	52921	61774	1	0.098989
0.5	2021	2024-04-28 15:52:42	0.67583	0.052681	0.15182	0.025977	0.0010321	0.012665	0.046485	0.093654	0.19124	0.096156	0.01926	0.03189	0.016579	0	0.011052	0.02321	0.013756	0.023637	0.27331	0.25597	0.93653	158836984	0.35059	376141	1376232	4912	7027.72	0.33127	21995	0.44245	29377	5261.84	12277	2392.24	0.15061	1469501	340	732014	1319742	54	0	18	112	665178	739966	1	0.11228
1	2538	2024-04-28 15:52:47	0.64781	0.052737	0.12472	0.034196	0.00091206	0.011337	0.063267	0.076807	0.15657	0.086209	0.020179	0.029292	0.019894	0	0.011052	0.025421	0.012057	0.01862	0.22317	0.28049	12568	17804412	0.60576	376705	1687942	47883	9547.76	0.37976	22675	0.53626	32018	6761.44	12885	2981.95	0.16748	1343013	375	791844	1440721	61	0	21	122	695326	733109	1	0.11177
1.5	4035	2024-04-28 15:52:51	0.45385	0.036162	0.064781	0.020375	0.00092092	0.0090918	0.049857	0.044669	0.080873	0.077367	0.018839	0.023478	0.017684	0	0.011052	0.025421	0.010503	0.013104	0.25615	0.24948	0.97395	174405951	0.22677	37.67	1470631	80735	13738.36	0.58348	25825	0.78772	34865	10176.28	11076	3940.4	0.22593	1509968	400	720027	1441557	52	1	17	108	680509	767625	1	0.09343
2	4922	2024-04-28 15:52:55	0.23301	0.028219	0.041714	0.016161	0.00094748	0.0088638	0.039957	0.029111	0.040354	0.059683	0.018557	0.021569	0.017684	0	0.011052	0.024315	0.0095749	0.01088	0.25295	0.2499	0.98793	17609967	0.15492	376478	1488321	92734	15097.16	0.64615	27064	0.85731	35909	11378.76	0.9978	4204.32	0.23875	150651	312	64617	1284797	47	1	16	98	603253	682713	0.93539	0.081816
2.5	3710	2024-04-28 15:52:59	0.19831	0.023007	0.031132	0.016058	0.0010775	0.0085362	0.031015	0.021481	0.029579	0.048631	0.016368	0.018364	0.015473	0	0.0099472	0.022105	0.0083718	0.0091245	0.27494	0.23675	0.8611	171545813	0.50843	377056	1371428	103228	10854.56	0.4785	26437	0.63275	3496	8208.4	10049	3104.88	0.18099	1592639	341	617046	122572	44	1	16	93	569761	652188	0.92036	0.081001
3	5874	2024-04-28 15:53:04	0.17385	0.022953	0.031135	0.015325	0.00089435	0.0089524	0.029717	0.021397	0.028178	0.058578	0.01931	0.021627	0.017684	0	0.011052	0.025421	0.010368	0.011241	0.28021	0.22943	0.81881	173021674	0.57407	376333	1343063	11854	15886.48	0.70902	27153	0.91818	35163	12267.6	0.81101	4517.93	0.26112	1640266	329	571129	1186929	39	1	14	85	55077	66103	0.94891	0.07413
3.5	7527	2024-04-28 15:53:08	0.20255	0.023883	0.03555	0.016417	0.00091206	0.0094416	0.028373	0.024535	0.037762	0.081788	0.021641	0.024594	0.019894	0.0011052	0.013263	0.027631	0.010832	0.012796	0.25767	0.24296	0.94291	177544576	0.33304	37619	1459971	126993	19833.24	0.87412	27818	11171	3555	15519.6	0.69419	5578.9	0.31423	1548365	397	554372	1163683	38	1	13	83	540493	665219	0.94065	0.070737
4	7995	2024-04-28 15:53:12	0.12735	0.022461	0.028106	0.017628	0.00116	0.0099627	0.029563	0.017367	0.020981	0.064104	0.022871	0.02445	0.022105	0.0011052	0.014368	0.029842	0.010728	0.010813	0.26835	0.24885	0.92734	165712447	0.37422	375364	139879	127494	20620.08	0.97536	28415	12443	36251	16162.96	0.65515	5688.14	0.34325	1508387	357	543916	111231	38	1	14	81	520667	635362	0.83321	0.067578
4.5	10465	2024-04-28 15:52:38	0.16538	0.024797	0.030477	0.019667	0.0010062	0.012223	0.031553	0.018266	0.022353	0.086209	0.027502	0.029261	0.026526	0	0.017684	0.035368	0.013046	0.01341	0.26488	0.23373	0.88241	178536427	0.47048	375142	1416295	138724	26720.12	1199	29044	14966	36254	21406.28	0.55542	7370.19	0.41281	160503	343	537015	1104708	37	1	14	79	515676	632971	0.8565	0.066784
5	13518	2024-04-28 15:57:53	0.17679	0.028958	0.034672	0.024502	0.0011001	0.015793	0.037244	0.01892	0.023469	0.077367	0.032191	0.033779	0.032052	0.0011052	0.022105	0.040894	0.013348	0.013254	0.28522	0.2019	0.70788	19153814	0.70634	374753	1313898	149639	35504.08	15189	29565	18536	36081	29092.28	0.48657	9840.11	0.51374	1856111	331	552261	1115966	39	1	14	82	52143	633314	0.86401	0.069083
5.5	15888	2024-04-28 15:57:58	0.1465	0.031716	0.0377	0.027216	0.0012485	0.017917	0.040574	0.019493	0.02328	0.09063	0.036506	0.038203	0.036473	0.0011052	0.026526	0.04642	0.014149	0.013993	0.25331	0.23495	0.92753	185432828	0.37375	37485	1479832	155521	41779.2	18595	30327	22531	36745	34482.16	0.44049	11370.1	0.61316	1595455	363	551367	110301	39	1	15	81	517384	634832	0.91435	0.067982
6	20948	2024-04-28 15:58:02	0.20641	0.04395	0.052714	0.038749	0.0016564	0.025397	0.05649	0.02598	0.030638	0.096156	0.045434	0.048037	0.045315	0.0011052	0.034263	0.057473	0.016273	0.015736	0.25351	0.23562	0.92943	183839164	0.369	373918	1474966	166286	61202.76	28235	30634	33291	3612	51906.72	0.37882	16944.2	0.92169	1586961	372	614923	1193785	45	1	17	91	560939	659333	0.84072	0.076567
6.5	24846	2024-04-28 15:58:06	0.2475	0.056305	0.068584	0.048676	0.0011853	0.032161	0.07347	0.03314	0.038516	0.1061	0.053023	0.056537	0.053052	0	0.040894	0.065209	0.017456	0.01674	0.25693	0.22649	0.88155	188081287	0.4721	373299	1452949	175401	79374.88	36524	30958	42202	35771	68695.2	0.32974	22190	11798	1648183	398	67182	1276736	50	1	19	100	597582	687022	0.80616	0.084614
7	27473	2024-04-28 15:58:11	0.25679	0.061812	0.073557	0.056433	0.0015087	0.038059	0.079731	0.032817	0.036762	0.1061	0.057941	0.061421	0.059683	0.0011052	0.04642	0.070736	0.017841	0.016716	0.2677	0.21741	0.81216	187751259	0.58344	37.3	1393369	187496	90267	42021	31301	48078	35813	78894.52	0.29505	25205.2	13425	1715643	378	690748	1287375	53	1	21	102	599338	676313	0.83847	0.086991
7.5	29246	2024-04-28 15:58:15	0.23038	0.065293	0.077328	0.060121	0.0015338	0.040963	0.083821	0.033237	0.036743	0.105	0.061053	0.064612	0.062999	0	0.049736	0.074051	0.017537	0.016463	0.26845	0.22126	0.82424	183169432	0.56624	372193	1386462	194875	98220.56	4725	31798	53623	36087	86547.4	0.2704	27217.5	14859	1682113	365	705529	1302776	55	1	21	105	605643	674265	0.78588	0.088391
8	31352	2024-04-28 15:58:19	0.33831	0.074636	0.090646	0.067435	0.0021727	0.046152	0.097338	0.039423	0.04558	0.1061	0.064513	0.068639	0.06742	0.0011052	0.053052	0.077367	0.017674	0.016238	0.26236	0.22336	0.85135	18453034	0.52459	371059	1414306	202616	111701.96	53889	31596	60533	35491	99441.8	0.24914	31473.2	17056	1661248	386	74875	1363603	59	1	24	111	629756	696007	0.90533	0.095317
8.5	32514	2024-04-28 15:58:24	0.23908	0.078526	0.093219	0.074878	0.0018668	0.048888	0.10182	0.038486	0.041147	0.10942	0.067064	0.071343	0.070736	0.0011052	0.055262	0.080683	0.018017	0.016298	0.2474	0.23211	0.93819	188375908	0.34611	371118	1500079	210021	118679.72	56421	31892	63002	35612	106283.04	0.23835	33325.6	17691	1598901	404	767475	1370744	62	1	25	114	63139	685903	0.84598	0.097518
9	34860	2024-04-28 15:58:28	0.28415	0.089015	0.10591	0.085599	0.0013421	0.056993	0.11448	0.042629	0.046073	0.10721	0.070144	0.074401	0.075157	0.0022105	0.058578	0.083998	0.018024	0.016009	0.23769	0.2485	10455	182858777	0.29175	370831	156017	220462	137107.56	67821	31981	7498	35357	124017.04	0.23803	38777.9	21206	1492293	388	826593	1448747	68	1	28	123	664885	706058	0.8024	0.10613
9.5	35830	2024-04-28 15:58:33	0.30164	0.091475	0.10713	0.090423	0.0026855	0.059514	0.1189	0.041466	0.04342	0.10721	0.07135	0.07557	0.076262	0.0011052	0.059683	0.085104	0.018028	0.015916	0.2507	0.24666	0.98387	174725018	0.1789	370902	1479452	224611	143378	74395	32194	82059	35511	129986.72	0.23063	40376	23108	1503711	392	840211	1444756	70	1	29	125	662632	692326	0.80616	0.10771
10	34650	2024-04-28 16:11:10	0.26796	0.086881	0.10129	0.084554	0.0011282	0.05808	0.11168	0.039265	0.041329	0.1061	0.070644	0.074975	0.075157	0.0011052	0.059683	0.083998	0.0181	0.015848	0.26102	0.22439	0.8597	182621244	0.5108	369037	1413852	224057	135409.72	67035	32544	74148	35997	122419.48	0.22345	37616.7	20598	164459	367	822244	1413386	68	1	29	121	649011	685577	0.79715	0.10363
10.5	35844	2024-04-28 16:11:14	0.30262	0.090662	0.10506	0.090561	0.0020465	0.061424	0.11585	0.039285	0.040732	0.1061	0.072145	0.076337	0.077367	0.0033157	0.061894	0.085104	0.017861	0.015466	0.24921	0.23221	0.9318	184507035	0.36298	368712	1479524	230269	143297.4	70491	32664	77665	35989	130061.56	0.21679	39817.4	2158	1587819	380	840249	1440505	70	1	30	124	660042	694076	0.8858	0.10635
11	36551	2024-04-28 16:11:19	0.30172	0.096853	0.11316	0.09466	0.0011703	0.064721	0.12516	0.043237	0.045086	0.10721	0.073428	0.077858	0.078472	0.0011052	0.062999	0.087314	0.018019	0.015459	0.23504	0.245	10424	185308591	0.28217	368602	1568236	231985	151973.96	74732	32532	82011	1957-03-01	138485.12	0.22224	42569.3	22972	1504508	426	874077	1474422	74	1	32	129	673383	696658	0.74155	0.11158
11.5	37571	2024-04-28 16:11:23	0.38786	0.099951	0.11503	0.099804	0.0014788	0.071064	0.12654	0.041768	0.044348	0.11163	0.074486	0.078538	0.079577	0.0022105	0.064104	0.087314	0.017626	0.015067	0.25876	0.24057	0.9297	17149.44	0.36832	368686	1424791	237644	159245.72	84816	32584	92858	35673	145454.84	0.21066	44640	2603	153253	392	891341	1481695	76	1	33	132	673347	689578	0.86026	0.11415
12	37544	2024-04-28 16:11:28	0.27257	0.10161	0.1165	0.10393	0.0022739	0.069195	0.13255	0.042207	0.040474	0.10831	0.074325	0.078607	0.080683	0.0022105	0.064104	0.087314	0.01796	0.015333	0.25093	0.22607	0.90091	188387884	0.43402	368876	1470013	239862	161280.72	78346	32603	85611	35626	147594.04	0.21473	45270.5	2403	1631706	380	903187	1495518	77	1	34	134	680193	688155	0.82945	0.11612
12.5	36070	2024-04-28 16:11:32	0.26622	0.094303	0.10904	0.094474	0.002264	0.063632	0.12208	0.041114	0.041256	0.11163	0.073095	0.077736	0.078472	0.0011052	0.061894	0.087314	0.018539	0.015907	0.24794	0.24045	0.96979	179258863	0.24395	36888	1487762	236166	148475.16	75415	32885	82827	36117	135188.08	0.21262	41109	22933	1534113	374	864365	1463174	73	1	31	128	669145	68966	0.84298	0.10938
13	38043	2024-04-28 16:11:36	0.31636	0.1078	0.12462	0.10895	0.0019691	0.072482	0.1397	0.045986	0.045471	0.10831	0.074839	0.079316	0.080683	0	0.064104	0.088419	0.017969	0.015244	0.26026	0.2313	0.88874	177673708	0.45841	369025	1417927	24385	169306.08	87447	32298	9529	35195	155370.8	0.22173	48105.5	27075	1595436	383	935763	1544013	81	1	35	139	701114	700606	0.91736	0.12208
13.5	39056	2024-04-28 16:11:41	0.28976	0.11462	0.13115	0.11711	0.0019282	0.077708	0.15005	0.047192	0.045128	0.10831	0.075987	0.080284	0.081788	0.0011052	0.065209	0.089525	0.017492	0.014862	0.24192	0.23617	0.97623	187228216	0.21675	369055	1525514	250919	180309.96	8872	32109	96305	34854	166109.04	0.22139	51733.4	27631	1562662	401	97045	1574006	85	1	38	143	71056	701655	0.87153	0.12837
14	31262	2024-04-28 16:11:45	0.29673	0.079375	0.099691	0.069644	0.0017654	0.046196	0.10182	0.046159	0.053008	0.1061	0.065597	0.070854	0.068525	0.0011052	0.053052	0.080683	0.019285	0.017658	0.25325	0.22937	0.90572	185041765	0.42388	369942	1460786	208326	115848.76	56042	3178	62607	35503	103701.88	0.25827	32630.7	17634	1612847	410	778792	1417762	61	1	25	116	651757	713259	0.79414	0.099337
14.5	33392	2024-04-28 16:11:50	0.33844	0.081316	0.097186	0.077029	0.0014733	0.052231	0.1037	0.040191	0.046116	0.10721	0.067362	0.071323	0.070736	0.0011052	0.056367	0.081788	0.01816	0.016302	0.22656	0.25372	11199	187128743	0.45011	370083	1633453	211362	124752.4	59663	31774	66667	35504	111645.72	0.26049	35138	18777	1458626	391	784371	1412426	63	1	25	116	649997	706703	0.88129	0.10039
15	35881	2024-04-28 16:16:49	0.31915	0.093093	0.10988	0.087638	0.0012483	0.061241	0.11977	0.043428	0.046981	0.10831	0.070725	0.074434	0.075157	0.0011052	0.059683	0.083998	0.017566	0.01573	0.25136	0.24241	0.96441	176918839	0.26439	370478	147392	223109	144956.08	73926	31642	81934	35069	130788.84	0.25293	41334.4	23363	1528306	395	848717	1481961	70	1	28	127	680673	714489	0.8272	0.10999
15.5	35320	2024-04-28 16:16:54	0.30029	0.087311	0.10349	0.082657	0.0019486	0.056233	0.11202	0.041828	0.04526	0.1061	0.069895	0.07357	0.074051	0.0033157	0.058578	0.082893	0.017794	0.015829	0.25879	0.23065	0.89124	180993648	0.45354	370883	1433121	220694	136857.2	67832	3185	75614	35504	122771.84	0.25865	38547.4	21298	1608017	370	815121	1446339	65.5	1	27	122	665972	706208	0.86251	0.10409
16	8884	2024-04-30 10:55:10	0.21129	0.046904	0.067446	0.036859	0.00092977	0.016866	0.067307	0.037705	0.045138	0.098367	0.032866	0.036713	0.032052	0.0011052	0.022105	0.041999	0.015355	0.015357	0.23463	0.19236	0.81984	168171853	0.57259	310876	1324943	64941	31590.28	14691	28633	18785	36611	24706.36	0.7607	8628.73	0.51309	1616092	398	745654	150886	51	1	18	111	716029	81126	0.83772	0.091571
16.5	39390	2024-04-28 16:17:02	0.47412	0.11355	0.13723	0.10767	0.0019949	0.07285	0.14481	0.05479	0.062056	0.1061	0.074463	0.077804	0.079577	0.0022105	0.064104	0.087314	0.016817	0.014862	0.22403	0.26223	11705	18372868	0.51969	370713	165472	245067	179503.56	89363	3136	1977-09-01	34286	164186.16	0.25088	52355.3	28496	1413717	405	958065	1610161	81	1	35	144	731466	73197	0.99023	0.12783
17	40547	2024-04-28 16:17:06	0.52374	0.12788	0.15584	0.12023	0.0037614	0.08176	0.16191	0.062147	0.070672	0.11163	0.076203	0.079295	0.080683	0.0033157	0.066315	0.088419	0.016217	0.014364	0.21321	0.26187	12282	19305001	0.58062	370455	1737526	249773	197875.52	94337	30712	2025-10-01	33369	182117.76	0.26662	59299.5	30717	1414649	385	1025853	1686748	89	1	39	154	757527	737543	0.99925	0.14088
17.5	42053	2024-04-28 16:17:11	0.6558	0.13913	0.169	0.13046	0.0052792	0.092121	0.17229	0.066128	0.07754	0.1061	0.077819	0.080355	0.082893	0.0033157	0.06963	0.089525	0.015712	0.013992	0.22174	0.25265	11394	191922186	0.47928	370003	1668608	260933	217501.92	104931	30595	113328	33043	201386.12	0.24338	65823.8	34297	1464471	398	1086826	1739801	96	1	44	162	773692	741036	0.99098	0.15089
18	43139	2024-04-28 16:17:15	0.583	0.14868	0.18005	0.1398	0.006177	0.098204	0.18524	0.069225	0.078319	0.10942	0.079017	0.081314	0.083998	0.0033157	0.070736	0.09063	0.015349	0.01381	0.22669	0.25782	11373	183858875	0.47633	369895	163169	265414	232590.44	117606	30409	126505	3271	216228.96	0.24422	71107.6	38675	1434687	402	1132531	1792191	100	1	46	168.75	79357	748496	1	0.15936
18.5	43663	2024-04-28 16:17:20	0.65408	0.16064	0.1933	0.15117	0.009998	0.10824	0.20042	0.073123	0.082288	0.10721	0.0799	0.082274	0.085104	0.0077367	0.072946	0.09063	0.01523	0.013452	0.21074	0.25869	12275	195544061	0.57995	368419	1748197	269522	247918.16	118397	30161	126784	32298	231518.56	0.23597	76759.8	39255	1424178	409	1193494	1849276	109	1	51	178	81307	745168	0.97821	0.16974
19	44532	2024-04-28 16:17:24	0.70437	0.17598	0.21206	0.16912	0.014095	0.11698	0.21635	0.079682	0.089533	0.10831	0.080705	0.082782	0.086209	0.013263	0.074051	0.091735	0.014778	0.013238	0.21161	0.25332	11971	198655577	0.54973	368218	1740097	276403	267754.04	126389	29578	134783	31542	251079.36	0.22775	84888.1	42731	1453575	418	1263684	1903736	118	1	57	187	823111	737202	0.99925	0.18521
19.5	45475	2024-04-28 16:17:28	0.70736	0.18628	0.22201	0.17746	0.0069679	0.12803	0.22744	0.081078	0.089619	0.10831	0.081656	0.083356	0.087314	0.0066315	0.076262	0.091735	0.014571	0.01312	0.22679	0.24457	10784	193434364	0.37436	369607	1629731	283704	285950.28	139155	29549	147828	31391	269172.64	0.22018	91092.6	47092	151122	403	1321221	1943335	125	1	63	194	828712	73466	1	0.19442
20	45653	2024-04-28 16:22:24	0.76534	0.19269	0.2311	0.18351	0.013886	0.13154	0.23446	0.085232	0.095727	0.10721	0.081933	0.083472	0.087314	0.013263	0.076262	0.091735	0.014481	0.0131	0.23873	0.24071	10083	186493288	0.12814	369394	1547335	284408	293851.44	14854	29354	157567	31137	277017.96	0.21867	94372.9	50604	1534578	424	1352977	1975516	128	1	66	198	839136	740476	1	0.20076
20.5	46378	2024-04-28 16:22:28	0.77167	0.21721	0.25832	0.2058	0.01588	0.15021	0.26603	0.092881	0.10166	0.10721	0.082417	0.083757	0.088419	0.016579	0.077367	0.091735	0.014092	0.012923	0.22212	0.23705	10672	203407946	0.34923	369275	1662496	292975	322178.04	15002	28484	15839	30073	305152.68	0.21293	107133	52669	1557821	418	1460514	2060181	142	1	76	212	851513	723938	1	0.22503
21	46698	2024-04-28 16:22:33	0.72839	0.22284	0.26413	0.21157	0.021927	0.1518	0.27526	0.094314	0.10185	0.10831	0.082818	0.084095	0.088419	0.013263	0.078472	0.09284	0.014008	0.012874	0.23512	0.23061	0.98081	197496297	0.19499	369253	1570457	295634	329959.88	158433	28385	167071	29932	312899.96	0.20671	110236	55817	160119	437	1485409	207205	145	1	79	215	849334	718466	1	0.23002
21.5	46914	2024-04-28 16:22:37	0.70204	0.2259	0.2648	0.21385	0.014945	0.16242	0.27583	0.092055	0.10012	0.10942	0.082967	0.084041	0.088419	0.012158	0.078472	0.09284	0.013901	0.012826	0.25428	0.2142	0.84239	196371049	0.53887	36903	1451275	295802	335123.04	161951	28374	170658	1999-02-01	318024.44	0.20509	112083	57077	1722812	418	1500703	2080724	147	1	81	216	848743	716418	1	0.23283
22	47221	2024-04-28 16:22:41	0.80093	0.23968	0.28026	0.22784	0.024752	0.16999	0.29274	0.096478	0.10387	0.10721	0.083329	0.084191	0.089525	0.018789	0.078472	0.09284	0.013717	0.012798	0.19463	0.26686	13711	205853614	0.68417	368963	1895723	300456	351519.4	16.24	2801	170762	29452	334306.92	0.19928	119352	57979	1382591	424	1565772	2129639	156	1	87	223	855046	711534	1	0.24663
22.5	47431	2024-04-28 16:22:46	0.8147	0.25253	0.29432	0.24039	0.021417	0.18127	0.30791	0.09977	0.10708	0.10721	0.083467	0.08425	0.089525	0.015473	0.078472	0.09284	0.013708	0.012851	0.23528	0.23208	0.98637	195799911	0.16453	368952	1568129	302468	363422.44	176754	27485	185609	28862	346085.08	0.19738	125919	6431	1589794	431	1611326	2157162	161	1	93	229	854182	702364	0.9985	0.25939
23	47725	2024-04-28 16:22:50	0.75207	0.26979	0.31318	0.25801	0.021269	0.19426	0.32546	0.105	0.11269	0.10721	0.083747	0.084413	0.089525	0.011052	0.079577	0.09284	0.013505	0.012672	0.20514	0.25717	12536	202443771	0.60305	368762	1797575	30711	379463.52	178866	26876	187441	28165	362103.96	0.19254	134730	66552	1433928	445	1671934	2192709	168	1	101	235	850953	689716	0.9985	0.27625
23.5	47834	2024-04-28 16:22:55	0.77117	0.28053	0.32564	0.2681	0.039715	0.19978	0.34336	0.10936	0.11513	0.10831	0.0838	0.084477	0.089525	0.017684	0.079577	0.09284	0.013511	0.012638	0.17607	0.27346	15531	221802596	0.76514	368748	2094309	30901	390835.92	168393	26613	176209	27848	373500.12	0.18901	140346	63275	1348453	441	1716962	2229478	175	1	105	239	853959	683524	0.9985	0.28708
24	47911	2024-04-28 16:22:59	0.68584	0.28431	0.32953	0.26882	0.055313	0.20582	0.34126	0.10985	0.11824	0.11163	0.083892	0.084485	0.089525	0.018789	0.079577	0.09284	0.013469	0.012688	0.24026	0.22344	0.92999	198869451	0.36759	368692	1534539	310407	394005.84	189371	26466	198123	27689	376600.68	0.18866	142298	71553	1650062	430	172858	2232702	176	1	108	240	848423	67738	0.9985	0.29077
[truncated: 124 more columns]

## Sheet: K+S_S (1. replicate)
Filename	Ncells	Timepoint	Architecture_LocalDensity_range30_max	Architecture_LocalDensity_range30_mean	Architecture_LocalDensity_range30_mean_biovolume	Architecture_LocalDensity_range30_median	Architecture_LocalDensity_range30_min	Architecture_LocalDensity_range30_p25	Architecture_LocalDensity_range30_p75	Architecture_LocalDensity_range30_std	Architecture_LocalDensity_range30_std_biovolume	Architecture_LocalNumberDensity_range30_max	Architecture_LocalNumberDensity_range30_mean	Architecture_LocalNumberDensity_range30_mean_biovolume	Architecture_LocalNumberDensity_range30_median	Architecture_LocalNumberDensity_range30_min	Architecture_LocalNumberDensity_range30_p25	Architecture_LocalNumberDensity_range30_p75	Architecture_LocalNumberDensity_range30_std	Architecture_LocalNumberDensity_range30_std_biovolume	Biofilm_AspectRatio_HeightToLength	Biofilm_AspectRatio_HeightToWidth	Biofilm_AspectRatio_LengthToWidth	Biofilm_BaseArea	Biofilm_BaseEccentricity	Biofilm_Height	Biofilm_Length	Biofilm_MeanThickness	Biofilm_OuterSurface	Biofilm_OuterSurfaceIgnoreSubstratePerSubstrate	Biofilm_OuterSurfaceIgnoreSubstratePerVolume	Biofilm_OuterSurfacePerSubstrate	Biofilm_OuterSurfacePerVolume	Biofilm_OuterSurface_ignoreSubstrate	Biofilm_Roughness	Biofilm_Volume	Biofilm_VolumePerSubstrate	Biofilm_Width	Cube_Surface_max	Cube_Surface_mean	Cube_Surface_mean_biovolume	Cube_Surface_median	Cube_Surface_min	Cube_Surface_p25	Cube_Surface_p75	Cube_Surface_std	Cube_Surface_std_biovolume	Cube_VolumeFraction_max	Cube_VolumeFraction_mean
K+S_S (1. replicate)			\rho_{cells}_{max} (range=30vox) ((biovolume\cdot\mum^{-3}))	\rho_{cells}_{mean} (range=30vox) ((biovolume\cdot\mum^{-3}))	\rho_{cells}_{mean} (range=30vox) ((biovolume\cdot\mum^{-3}))	\rho_{cells}_{median} (range=30vox) ((biovolume\cdot\mum^{-3}))	\rho_{cells}_{min} (range=30vox) ((biovolume\cdot\mum^{-3}))	\rho_{cells}_{p25} (range=30vox) ((biovolume\cdot\mum^{-3}))	\rho_{cells}_{p75} (range=30vox) ((biovolume\cdot\mum^{-3}))	\rho_{cells}_{std}_{std} (range=30vox) ((biovolume\cdot\mum^{-3}))	\rho_{cells}_{std}_{std} (range=30vox) ((biovolume\cdot\mum^{-3}))	\rho_{cells}_{max} (range=30vox) ((cells\cdot\mum^{-3}))	\rho_{cells}_{mean} (range=30vox) ((cells\cdot\mum^{-3}))	\rho_{cells}_{mean} (range=30vox) ((cells\cdot\mum^{-3}))	\rho_{cells}_{median} (range=30vox) ((cells\cdot\mum^{-3}))	\rho_{cells}_{min} (range=30vox) ((cells\cdot\mum^{-3}))	\rho_{cells}_{p25} (range=30vox) ((cells\cdot\mum^{-3}))	\rho_{cells}_{p75} (range=30vox) ((cells\cdot\mum^{-3}))	\rho_{cells}_{std}_{std} (range=30vox) ((cells\cdot\mum^{-3}))	\rho_{cells}_{std}_{std} (range=30vox) ((cells\cdot\mum^{-3}))	Biofilm height/length ()	Biofilm AspectRatio HeightToWidth ((a.u.))	Biofilm AspectRatio LengthToWidth ((a.u.))	Biofilm substrate area ((\mum^2))	Biofilm substrate eccentricity ()	Height_{biofilm} ((\mum))	Length_{biofilm} ((\mum))	\langleThickness_{biofilm}\rangle ((\mum^2))	A_{biofilm} ((\mum^2))	A_{biofilm} ((\mum^2))	A_{biofilm} ((\mum^2))	A_{biofilm} ((\mum^2))	A_{biofilm} ((\mum^2))	A_{biofilm} ((\mum^2))	Biofilm Roughness ((a.u.))	V_{biofilm} ((\mum^3))	V_{biofilm} ((\mum^3))	Width_{biofilm} ((\mum))	A_{cube}_{max} ((\mum^2))	A_{cube}_{mean} ((\mum^2))	A_{cube}_{mean} ((\mum^2))	A_{cube}_{median} ((\mum^2))	A_{cube}_{min} ((\mum^2))	A_{cube}_{p25} ((\mum^2))	A_{cube}_{p75} ((\mum^2))	A_{cube}_{std}_{std} ((\mum^2))	A_{cube}_{std}_{std} ((\mum^2))	A_{cube}/A_{0}_{max} ()	A_{cube}/A_{0}_{mean} ()
0	882	2024-04-28 15:24:18	0.062237	0.016574	0.019595	0.013655	0.001546	0.0086513	0.021435	0.011009	0.012734	0.028736	0.010892	0.011243	0.0099472	0	0.0066315	0.014368	0.0060039	0.0065365	0.27244	0.25259	0.92715	160037561	0.3747	374468	1374487	57004	2701.36	0.1393	2614	0.1688	31675	2229.32	10474	852.832	0.053289	1482489	322	655068	1283859	49	1	18	97	591274	670969	0.7562	0.09287
0.5	1198	2024-04-28 15:24:26	0.0726	0.018356	0.020811	0.01586	0.0019218	0.010657	0.023829	0.010924	0.011944	0.033157	0.012038	0.012331	0.011052	0	0.0077367	0.015473	0.005886	0.0060623	0.28155	0.25547	0.90737	153498257	0.42033	374935	1331677	3898	3683.44	0.19107	2654	0.23997	33332	2932.88	10329	1105.06	0.071992	1467623	350	65419	1325029	46	1	18	99	61077	731241	0.76409	0.088033
1	1512	2024-04-28 15:24:30	0.072266	0.01701	0.020972	0.012729	0.0013473	0.0079194	0.022303	0.013078	0.015216	0.033157	0.012183	0.01317	0.011052	0	0.0077367	0.015473	0.0063425	0.0066757	0.29097	0.2256	0.77535	16897901	0.63153	37581	1291576	59582	4407.2	0.20764	26092	0.26081	32773	3508.72	0.99869	1344.76	0.079581	166.58	321	615562	1218515	46	1	16	91	558204	631756	0.62359	0.084716
1.5	2790	2024-04-28 15:24:34	0.14439	0.027636	0.035393	0.022717	0.00092536	0.012052	0.036727	0.021474	0.027399	0.057473	0.021237	0.022808	0.019894	0	0.013263	0.027631	0.011004	0.01139	0.25637	0.18329	0.71493	158385945	0.69919	307833	1200731	57394	8171.32	0.42295	2603	0.51591	31751	6698.96	0.71228	2573.54	0.16249	1679503	337	61847	129081	44	1	15	91	588176	713282	0.80391	0.086711
2	4199	2024-04-28 15:24:38	0.22633	0.047611	0.065444	0.035271	0.0011301	0.018912	0.066088	0.038826	0.047646	0.080683	0.030247	0.034608	0.028736	0	0.018789	0.039789	0.015309	0.015857	0.22814	0.20267	0.88839	166467926	0.4591	313053	1372212	54906	13771.08	0.68303	25119	0.82725	30423	11370.28	0.56001	4526.5	0.27191	1544612	343	690569	1419622	49	1	17	104	64591	726581	0.99549	0.10152
2.5	4281	2024-04-28 15:24:42	0.23453	0.042812	0.058139	0.03301	0.001036	0.018505	0.057777	0.034594	0.044212	0.079577	0.029459	0.033037	0.027631	0	0.017684	0.039789	0.014945	0.015305	0.18431	0.16037	0.87012	182345159	0.49284	261967	1421318	58226	13501.56	0.60505	24735	0.74044	30269	11032.88	0.5535	4460.52	0.24462	1633478	331	662464	1360054	48	1	17	99	611634	69529	0.95868	0.098053
3	4897	2024-04-28 15:24:46	0.37542	0.03689	0.052347	0.029935	0.0011423	0.01628	0.046965	0.034102	0.056665	0.086209	0.028099	0.031409	0.026526	0	0.017684	0.036473	0.014167	0.015268	0.19751	0.20478	10368	171427648	0.26414	297125	1504346	72953	14637.96	0.6915	25091	0.85389	30983	11854.28	0.57897	4724.49	0.2756	1450919	335	632234	1303291	45	1	16	96	594468	685757	1	0.090874
3.5	4692	2024-04-28 15:24:51	0.37237	0.040827	0.062384	0.028717	0.00092977	0.015666	0.051441	0.041042	0.065206	0.09063	0.029674	0.034536	0.027631	0	0.017684	0.039789	0.016119	0.017879	0.22153	0.2259	10197	154880074	0.19578	314141	1418065	7376	14073.12	0.73695	24866	0.90865	3066	11413.84	0.56235	4590.09	0.29636	1390623	311	633252	1320179	45	0	15	95	598045	679248	1	0.092032
4	5774	2024-04-28 15:24:55	0.25198	0.035314	0.047947	0.028513	0.00097405	0.016453	0.043603	0.029353	0.040994	0.091735	0.029692	0.032354	0.028736	0.0011052	0.018789	0.039789	0.014608	0.015215	0.17819	0.1826	10247	163798241	0.21841	260499	1461896	78584	16691.28	0.8225	25818	1019	31986	13472.4	0.54236	5218.32	0.31858	1426602	357	608363	1279991	43	1	15	88	581606	688411	0.95718	0.085441
4.5	4511	2024-04-28 15:24:22	0.21787	0.036694	0.051146	0.027238	0.00093863	0.01411	0.049215	0.032202	0.040296	0.081788	0.027232	0.031121	0.025421	0	0.015473	0.036473	0.01453	0.015403	0.24168	0.18575	0.76857	175383615	0.63977	316616	1310056	84434	13335.08	0.61686	24699	0.76034	30444	10818.72	0.56672	4380.17	0.24975	1704548	324	623897	1306081	43	1	15	94	589874	663702	0.98873	0.09152
5	4745	2024-04-28 15:30:35	0.21638	0.034185	0.048675	0.026686	0.00092092	0.015301	0.042541	0.030216	0.043543	0.072946	0.027186	0.03009	0.025421	0	0.016579	0.036473	0.013918	0.014716	0.21367	0.18752	0.87764	181363738	0.47932	304176	1423601	80286	13617.44	0.60691	24772	0.75084	30647	11007.2	0.55571	4443.34	0.245	162208	390	604845	1269145	42	1	15	91	574962	668988	0.98648	0.088347
5.5	5202	2024-04-28 15:30:39	0.22008	0.034181	0.048424	0.025033	0.0008855	0.01401	0.04385	0.029936	0.040063	0.083998	0.028489	0.032112	0.026526	0	0.017684	0.038683	0.014435	0.015586	0.1842	0.19744	10719	16546121	0.36003	27.68	1502713	8558	14645.2	0.7214	25566	0.88511	31368	11936.32	0.51707	4668.83	0.28217	1401943	368	591286	1269381	41	1	14	87	570281	68622	0.90533	0.084381
6	6528	2024-04-28 15:30:43	0.23557	0.040328	0.054244	0.031944	0.00095286	0.016315	0.053283	0.033145	0.04104	0.091735	0.033547	0.037845	0.032052	0	0.019894	0.045315	0.017769	0.018224	0.2211	0.17449	0.78923	184371372	0.6141	300941	136114	92052	19142.88	0.85495	26494	10383	32175	15762.8	0.4901	5949.62	0.3227	1724649	322	615587	1261475	44	1	16	90	573787	666618	0.83997	0.085886
6.5	7419	2024-04-28 15:30:47	0.25117	0.043636	0.055632	0.037899	0.00090321	0.019157	0.059118	0.032117	0.038232	0.10058	0.03603	0.040677	0.035368	0.0011052	0.02321	0.047525	0.017362	0.017905	0.20544	0.1697	0.82602	16152682	0.56364	267771	1303385	89553	22281.76	11404	26598	13794	32172	18421	0.46619	6925.74	0.42877	1577909	352	632872	1259337	46	1	17	94.75	57.64	650232	0.98873	0.087891
7	7215	2024-04-28 15:30:51	0.23256	0.043136	0.057577	0.034127	0.00089435	0.018038	0.058459	0.034686	0.041852	0.1061	0.035666	0.041054	0.034263	0	0.022105	0.047525	0.017813	0.018663	0.21622	0.19268	0.89116	174680626	0.45368	304401	1407849	90056	21351.92	10137	26897	12223	32433	17707.52	0.46236	6583.43	0.37688	1579788	330	621308	1268233	45	1	16	92	57834	665309	0.77836	0.085841
7.5	7674	2024-04-28 15:30:55	0.35331	0.045387	0.064289	0.034038	0.00099176	0.018392	0.059696	0.040711	0.057111	0.099472	0.036556	0.042285	0.034263	0	0.022105	0.048631	0.019137	0.02057	0.20233	0.17915	0.88542	172890887	0.4648	282473	1396094	90589	23162.64	11133	27113	13397	32626	19248.36	0.46775	7099.41	0.41063	1576767	370	633206	1298469	45	1	17	93	59235	700858	0.82795	0.087192
8	7823	2024-04-28 15:30:59	0.21726	0.045697	0.058947	0.037967	0.0009829	0.019926	0.062748	0.033974	0.039024	0.093946	0.037221	0.041838	0.036473	0	0.024315	0.049736	0.017861	0.017904	0.17226	0.17907	10396	180585947	0.27329	266318	1546056	85021	23889.12	11016	27238	13229	32708	19894	0.47324	7303.66	0.40444	1487198	344	643271	1293784	47	1	17	96	592826	680855	0.76108	0.087914
8.5	7738	2024-04-28 15:31:03	0.29564	0.051371	0.069444	0.042942	0.00092092	0.020774	0.070725	0.040593	0.051183	0.095051	0.0396	0.04534	0.038683	0	0.024315	0.053052	0.019393	0.019587	0.18902	0.1697	0.8978	167989718	0.4404	26193	1385757	82415	24548.16	12241	2741	14613	3272	20563.92	0.45261	7502.46	0.4466	1543497	336	66969	1339349	49	1	18	99	614744	69436	0.77836	0.091199
9	7887	2024-04-28 15:31:07	0.19233	0.047238	0.061452	0.038501	0.00090321	0.020616	0.06479	0.035513	0.041132	0.098367	0.038211	0.043387	0.037578	0	0.024315	0.050841	0.018545	0.01913	0.18436	0.18125	0.98311	172971248	0.18301	271277	1471442	81717	24449.4	11841	27871	14135	33269	20482.36	0.47867	7348.91	0.42486	1496721	318	650032	1308379	48	1	18	95.75	598454	697246	0.78738	0.087681
9.5	7913	2024-04-28 15:31:11	0.29448	0.050915	0.070811	0.040246	0.00097405	0.020769	0.070621	0.041104	0.050719	0.10389	0.038294	0.044511	0.037578	0	0.024315	0.050841	0.018652	0.019018	0.17754	0.18879	10634	16507845	0.34002	265421	1494995	80342	24835.88	12554	27047	15045	32414	20723.64	0.4825	7662.12	0.46415	1405921	347	66194	1342665	48	1	17	99	615326	699231	0.83696	0.091251
10	6562	2024-04-28 15:35:45	0.28145	0.047317	0.063577	0.039547	0.0011511	0.019364	0.065943	0.036681	0.044283	0.096156	0.035938	0.041237	0.035368	0.0011052	0.022105	0.048631	0.017923	0.018227	0.17623	0.1909	10833	157926918	0.38447	260092	1475877	71904	20500.92	10852	2744	12981	32823	17138.56	0.50251	6245.82	0.39549	1362436	357	658888	1348069	47	1	17	98	615061	719351	0.82494	0.089558
10.5	5668	2024-04-28 15:35:49	0.27762	0.049496	0.070389	0.037205	0.00091206	0.017361	0.067987	0.04308	0.054099	0.096156	0.035093	0.041444	0.034263	0	0.019894	0.047525	0.019159	0.019999	0.20981	0.19598	0.9341	168076117	0.35701	296637	1413856	69137	18229.2	0.90505	27138	10846	32521	15211.72	0.53683	5605.42	0.33351	1513599	364	677842	1382913	49	1	17	101	632115	722882	0.86251	0.093064
11	5583	2024-04-28 15:35:53	0.19573	0.044577	0.058442	0.038251	0.0010394	0.017356	0.064033	0.03336	0.037514	0.091735	0.033929	0.038567	0.033157	0	0.021	0.04642	0.017379	0.017058	0.16591	0.19964	12033	17383225	0.55622	270757	1631965	67548	17315.36	0.8264	27576	0.9961	33239	14365.52	0.54283	5209.36	0.29968	1356219	360	652506	1328688	47	1	17	97	607953	726197	0.80917	0.087812
11.5	5207	2024-04-28 15:35:57	0.2547	0.0401	0.055245	0.031355	0.00091206	0.016798	0.053821	0.033205	0.045377	0.09063	0.030392	0.034694	0.029842	0	0.019894	0.039789	0.015339	0.016735	0.20963	0.17347	0.8275	161389597	0.56147	273363	1303995	64415	15961.16	0.82176	27388	0.98898	32961	13262.4	0.54497	4842.37	0.30004	1575831	351	647659	1309628	47	1	18	94	598228	711391	0.83997	0.087584
12	5423	2024-04-28 15:36:02	0.24906	0.043295	0.058474	0.035366	0.00089435	0.017672	0.059592	0.034451	0.042268	0.093946	0.032786	0.037504	0.032052	0	0.019894	0.04421	0.017096	0.017586	0.18633	0.14977	0.8038	165550358	0.59491	242531	1301646	66616	16922.64	0.85467	2779	10222	33237	14149.04	0.54064	5091.5	0.30755	1619374	372	657133	1327183	48	1	18	97	606324	703436	0.94666	0.088294
12.5	5548	2024-04-28 15:36:06	0.23465	0.041255	0.05886	0.03064	0.00089435	0.014046	0.0564	0.036746	0.047162	0.096156	0.032123	0.037252	0.029842	0.0011052	0.017684	0.043104	0.017595	0.018421	0.20597	0.17096	0.83003	164965114	0.55772	27196	1320374	67604	16626.84	0.83744	27862	10079	33533	13814.76	0.55722	4958.3	0.30057	1590762	373	63197	1297651	45	1	17	93	594304	707147	0.99098	0.084008
13	5711	2024-04-28 15:36:10	0.26306	0.042689	0.060366	0.030983	0.0008855	0.016005	0.057817	0.037364	0.047395	0.096156	0.032741	0.037781	0.030947	0	0.019894	0.04421	0.017202	0.018126	0.17887	0.23349	13054	187751897	0.64279	315974	1766527	70937	17514.64	0.77864	27744	0.93286	3324	14619.08	0.5293	5269.22	0.28065	1353238	335	648363	1312138	48	1	17	95	599917	698941	0.86176	0.086833
13.5	6360	2024-04-28 15:36:15	0.22849	0.044857	0.05997	0.037833	0.0010006	0.018052	0.064395	0.034142	0.040953	0.097261	0.035463	0.03998	0.035368	0	0.022105	0.047525	0.016933	0.017054	0.17571	0.15899	0.90486	17345756	0.4257	248391	1413655	67866	19585.32	0.94503	28177	11291	33666	16392.2	0.51965	5817.58	0.33539	1562283	405	648044	134478	46	1	16	94	617269	748804	0.80466	0.086082
14	6480	2024-04-28 15:36:19	0.31169	0.048037	0.066777	0.036932	0.00091206	0.016959	0.068923	0.040493	0.051619	0.099472	0.034855	0.040441	0.033157	0	0.019894	0.048631	0.018668	0.019271	0.20538	0.179	0.87155	177402755	0.49031	288167	1403074	71264	20882.96	0.98381	28005	11771	33508	17453.12	0.55934	6232.14	0.3513	1609867	375	679293	1364909	49	1	19	100	625816	729569	0.89782	0.09047
14.5	6762	2024-04-28 15:36:23	0.38973	0.046189	0.066771	0.035956	0.00092977	0.017126	0.065246	0.039996	0.056776	0.093946	0.035239	0.04031	0.034263	0	0.021	0.047525	0.018166	0.018284	0.19769	0.20411	10324	174905939	0.24874	299764	1516322	75957	21094.84	10044	27911	12061	33513	17568.32	0.55266	6294.46	0.35988	1468666	377	657007	1357491	47	1	17	96	621155	737866	0.98347	0.087591
15	6627	2024-04-28 15:40:53	0.27841	0.048127	0.071177	0.03596	0.0010183	0.016694	0.066733	0.041961	0.053923	0.097261	0.03592	0.041982	0.035368	0	0.022105	0.048631	0.01808	0.018488	0.18475	0.20745	11228	172669759	0.45479	290278	1571166	71785	20439.52	0.98187	27355	11837	32979	16953.96	0.53158	6197.77	0.35894	1399279	373	648713	1355358	46	1	16	96	617196	732229	0.87002	0.088048
15.5	5795	2024-04-28 15:40:58	0.24421	0.041252	0.060338	0.027557	0.00092977	0.012303	0.060995	0.038257	0.047462	0.097261	0.032197	0.038059	0.029842	0	0.017684	0.04421	0.018532	0.019752	0.22343	0.1675	0.74969	177426403	0.66179	290767	1301379	78254	16945.4	0.78722	27368	0.95507	33203	13967.32	0.54154	5103.54	0.28764	1735899	355	617191	1285957	44	1	16	91	583299	701821	0.92562	0.082924
16	5805	2024-04-28 15:41:02	0.27207	0.04423	0.066249	0.03109	0.00092092	0.014447	0.06008	0.041506	0.053479	0.09063	0.032268	0.037809	0.030947	0	0.018789	0.04421	0.017352	0.018105	0.19219	0.22626	11773	183116305	0.5277	318406	1656742	7259	17766.28	0.79755	27211	0.97022	33102	14604.36	0.56115	5367.1	0.2931	1407286	371	644725	1367163	45	1	16	95	621546	754321	0.95116	0.087206
16.5	5603	2024-04-28 15:41:06	0.20708	0.036258	0.049982	0.027131	0.0008941	0.013073	0.052587	0.03041	0.037019	0.09063	0.029407	0.03337	0.027631	0	0.016579	0.040894	0.01611	0.016075	0.23402	0.21007	0.89766	161913892	0.44069	318355	1360356	75523	16073.88	0.81006	27273	0.99274	33423	13116.04	0.60157	4809.22	0.29702	151545	343	604678	1265506	43	1	15	89	574602	698148	0.88805	0.080908
17	4846	2024-04-28 15:41:10	0.26895	0.038606	0.059706	0.027671	0.0008855	0.012202	0.051654	0.037726	0.051997	0.085104	0.028737	0.034354	0.026526	0	0.016579	0.039789	0.015993	0.017372	0.24941	0.19091	0.76544	167097718	0.64351	318277	1276132	70573	14233.48	0.6966	26614	0.85181	32544	11640.08	0.5944	4373.65	0.26174	1667189	382	622392	1334013	43	1	15	90	60206	744266	0.97521	0.085021
17.5	5282	2024-04-28 15:41:14	0.26066	0.040268	0.059462	0.0292	0.00093881	0.01191	0.055655	0.037426	0.047644	0.085104	0.030057	0.035301	0.028736	0	0.016579	0.041999	0.016552	0.016892	0.19555	0.215	10995	170756616	0.41564	302343	1546091	74529	15697	0.75237	2692	0.91926	32891	12847.24	0.60976	4772.43	0.27949	1406218	366	627681	1334657	43	1	15	91	606396	735267	0.96995	0.085018
18	5357	2024-04-28 15:41:19	0.22974	0.039681	0.058631	0.029153	0.00097405	0.012563	0.053523	0.037089	0.047531	0.079577	0.029391	0.034615	0.027631	0	0.016579	0.039789	0.015994	0.01644	0.25225	0.19461	0.77152	16220731	0.63621	318413	1262302	74411	15849.68	0.79851	26776	0.97712	32766	12952.48	0.60139	4837.3	0.29822	1636128	406	624598	1334945	44	1	15	92	603789	733939	0.84072	0.084984
18.5	5190	2024-04-28 15:41:23	0.34113	0.046432	0.072127	0.031568	0.00095634	0.014584	0.063735	0.045952	0.062681	0.09063	0.032914	0.038411	0.032052	0	0.018789	0.045315	0.018013	0.018247	0.22383	0.19998	0.89341	165177368	0.44924	306819	1370742	7066	16212.84	0.80387	26848	0.98154	32782	13278.16	0.60372	4945.71	0.29942	1534281	346	65779	1412004	45	1	16	98	641368	774848	0.855	0.089606
19	5116	2024-04-28 15:41:27	0.28058	0.042689	0.06523	0.031516	0.00091206	0.013486	0.058088	0.040598	0.055644	0.085104	0.030946	0.036466	0.029842	0	0.017684	0.043104	0.016484	0.016891	0.21903	0.19033	0.86895	172927361	0.49491	302964	1383195	66667	15395.48	0.72944	27067	0.89029	33035	12614.08	0.59892	4660.38	0.2695	1591807	372	63407	1356247	44	1	16	93	613464	768529	0.89106	0.085686
19.5	4934	2024-04-28 15:41:31	0.2433	0.039842	0.056852	0.028913	0.0008855	0.0133	0.056354	0.034943	0.043176	0.086209	0.029421	0.033744	0.028736	0.0011052	0.017684	0.039789	0.015203	0.015557	0.21258	0.20066	0.94394	157962605	0.33012	292901	1377857	64286	14825.88	0.76913	27051	0.93857	3301	12149.44	0.5929	4491.31	0.28433	1459689	365	634491	1333616	45	1	16	94	604593	740366	0.83396	0.085693
20	4744	2024-04-28 15:46:56	0.23181	0.043339	0.063558	0.032695	0.00096519	0.014481	0.061171	0.038361	0.048726	0.087314	0.030885	0.035887	0.029842	0	0.017684	0.043104	0.017117	0.01753	0.23246	0.18837	0.81033	168257545	0.58597	306277	1317573	62664	14652.52	0.71444	26971	0.87084	32875	12021.04	0.63925	4457.02	0.26489	1625961	340	649197	1352614	46	1	17	94	612199	73518	0.83246	0.088397
20.5	4181	2024-04-28 15:47:00	0.33131	0.045294	0.073166	0.031705	0.0008855	0.012501	0.0605	0.047194	0.066196	0.096156	0.029736	0.036376	0.028736	0	0.015473	0.040894	0.017401	0.018829	0.19392	0.20746	10698	157094803	0.35539	283673	1462836	61503	13074.84	0.68389	26492	0.83229	3224	10743.48	0.61679	4055.44	0.25815	1367339	356	660361	140749	47	1	16	95	634144	763997	0.94515	0.091256
21	4182	2024-04-28 15:47:04	0.33432	0.04551	0.073019	0.029832	0.0008855	0.013438	0.060559	0.046764	0.064518	0.091735	0.030101	0.036596	0.027631	0	0.016579	0.041999	0.01801	0.018924	0.21123	0.17436	0.82545	162582585	0.56447	276122	1307188	54795	13043.56	0.65724	26551	0.80227	3241	10685.6	0.61058	4024.54	0.24754	1583602	365	655361	1379611	47	1	17	96	625533	749958	0.87228	0.090562
21.5	4169	2024-04-28 15:47:08	0.28129	0.042997	0.066595	0.029952	0.00089435	0.012747	0.060222	0.041077	0.055695	0.089525	0.029355	0.035102	0.027631	0	0.016579	0.039789	0.01605	0.017159	0.16913	0.17985	10634	176518082	0.34008	26146	1545946	5436	12862.16	0.59599	27253	0.72866	33319	10520.24	0.65575	3860.26	0.21869	1453801	395	649338	138351	46	1	17	94	625866	784812	0.96469	0.087031
22	4215	2024-04-28 15:47:12	0.1807	0.038112	0.056805	0.026762	0.0010095	0.012079	0.053869	0.034042	0.041737	0.080683	0.027234	0.031416	0.025421	0	0.016579	0.036473	0.014335	0.014555	0.19056	0.18019	0.94561	16120393	0.32532	265472	139315	55424	12664.64	0.64284	27054	0.78563	33063	10362.84	0.64524	3830.47	0.23762	1473289	373	633791	1359049	44	1	16	93	614553	770231	0.84523	0.085818
22.5	4126	2024-04-28 15:47:16	0.32839	0.043084	0.064567	0.034107	0.0008855	0.014416	0.060733	0.038197	0.055121	0.080683	0.03043	0.034839	0.030947	0	0.018789	0.041999	0.015387	0.01526	0.16849	0.16382	0.97229	178694855	0.23379	250597	1487333	52713	12689.32	0.58337	27184	0.71011	3309	10424.44	0.58325	3834.78	0.2146	1529727	339	644952	1365559	45	1	16	96	620118	749295	0.83772	0.087811
23	4028	2024-04-28 15:47:20	0.25175	0.039804	0.057764	0.028495	0.0010006	0.012852	0.056419	0.035717	0.043587	0.083998	0.027504	0.031966	0.025421	0	0.016579	0.037578	0.01491	0.015155	0.21028	0.17518	0.8331	162891511	0.55312	276406	1314478	54431	12411.64	0.62538	27059	0.76196	32968	10186.92	0.63861	3764.77	0.23112	1577812	366	651236	1394818	45	1	17	94	633314	781212	0.86777	0.088014
23.5	3658	2024-04-28 15:47:24	0.22931	0.03831	0.056536	0.028007	0.00092092	0.012126	0.052672	0.035354	0.045647	0.06963	0.026941	0.031332	0.025421	0	0.015473	0.037578	0.014571	0.014831	0.18378	0.16596	0.90303	168700843	0.42957	255956	1392725	51827	11082.16	0.53909	27617	0.65691	33653	9094.44	0.6274	3293.06	0.1952	1542275	362	63.64	136152	45	1	16	93	616442	763315	0.81668	0.084999
24	3787	2024-04-28 15:47:29	0.27237	0.037112	0.053257	0.029316	0.00098986	0.013752	0.04783	0.034338	0.047546	0.085104	0.026221	0.02995	0.024315	0	0.015473	0.035368	0.014532	0.01538	0.13693	0.19827	14479	206267684	0.72319	267021	1950032	51271	11589.6	0.46122	27427	0.56187	33412	9513.4	0.64044	3468.67	0.16816	1346789	348	648952	1345803	46	1	16	97	613314	738221	0.858	0.086403
[truncated: 124 more columns]

## Sheet: K+S_K (2. replicate)
Filename	Ncells	Timepoint	Architecture_LocalDensity_range30_max	Architecture_LocalDensity_range30_mean	Architecture_LocalDensity_range30_mean_biovolume	Architecture_LocalDensity_range30_median	Architecture_LocalDensity_range30_min	Architecture_LocalDensity_range30_p25	Architecture_LocalDensity_range30_p75	Architecture_LocalDensity_range30_std	Architecture_LocalDensity_range30_std_biovolume	Architecture_LocalNumberDensity_range30_max	Architecture_LocalNumberDensity_range30_mean	Architecture_LocalNumberDensity_range30_mean_biovolume	Architecture_LocalNumberDensity_range30_median	Architecture_LocalNumberDensity_range30_min	Architecture_LocalNumberDensity_range30_p25	Architecture_LocalNumberDensity_range30_p75	Architecture_LocalNumberDensity_range30_std	Architecture_LocalNumberDensity_range30_std_biovolume	Biofilm_AspectRatio_HeightToLength	Biofilm_AspectRatio_HeightToWidth	Biofilm_AspectRatio_LengthToWidth	Biofilm_BaseArea	Biofilm_BaseEccentricity	Biofilm_Height	Biofilm_Length	Biofilm_MeanThickness	Biofilm_OuterSurface	Biofilm_OuterSurfaceIgnoreSubstratePerSubstrate	Biofilm_OuterSurfaceIgnoreSubstratePerVolume	Biofilm_OuterSurfacePerSubstrate	Biofilm_OuterSurfacePerVolume	Biofilm_OuterSurface_ignoreSubstrate	Biofilm_Roughness	Biofilm_Volume	Biofilm_VolumePerSubstrate	Biofilm_Width	Cube_Surface_max	Cube_Surface_mean	Cube_Surface_mean_biovolume	Cube_Surface_median	Cube_Surface_min	Cube_Surface_p25	Cube_Surface_p75	Cube_Surface_std	Cube_Surface_std_biovolume	Cube_VolumeFraction_max	Cube_VolumeFraction_mean
K+S_K (2. replicate)			\rho_{cells}_{max} (range=30vox) ((biovolume\cdot\mum^{-3}))	\rho_{cells}_{mean} (range=30vox) ((biovolume\cdot\mum^{-3}))	\rho_{cells}_{mean} (range=30vox) ((biovolume\cdot\mum^{-3}))	\rho_{cells}_{median} (range=30vox) ((biovolume\cdot\mum^{-3}))	\rho_{cells}_{min} (range=30vox) ((biovolume\cdot\mum^{-3}))	\rho_{cells}_{p25} (range=30vox) ((biovolume\cdot\mum^{-3}))	\rho_{cells}_{p75} (range=30vox) ((biovolume\cdot\mum^{-3}))	\rho_{cells}_{std}_{std} (range=30vox) ((biovolume\cdot\mum^{-3}))	\rho_{cells}_{std}_{std} (range=30vox) ((biovolume\cdot\mum^{-3}))	\rho_{cells}_{max} (range=30vox) ((cells\cdot\mum^{-3}))	\rho_{cells}_{mean} (range=30vox) ((cells\cdot\mum^{-3}))	\rho_{cells}_{mean} (range=30vox) ((cells\cdot\mum^{-3}))	\rho_{cells}_{median} (range=30vox) ((cells\cdot\mum^{-3}))	\rho_{cells}_{min} (range=30vox) ((cells\cdot\mum^{-3}))	\rho_{cells}_{p25} (range=30vox) ((cells\cdot\mum^{-3}))	\rho_{cells}_{p75} (range=30vox) ((cells\cdot\mum^{-3}))	\rho_{cells}_{std}_{std} (range=30vox) ((cells\cdot\mum^{-3}))	\rho_{cells}_{std}_{std} (range=30vox) ((cells\cdot\mum^{-3}))	Biofilm height/length ()	Biofilm AspectRatio HeightToWidth ((a.u.))	Biofilm AspectRatio LengthToWidth ((a.u.))	Biofilm substrate area ((\mum^2))	Biofilm substrate eccentricity ()	Height_{biofilm} ((\mum))	Length_{biofilm} ((\mum))	\langleThickness_{biofilm}\rangle ((\mum^2))	A_{biofilm} ((\mum^2))	A_{biofilm} ((\mum^2))	A_{biofilm} ((\mum^2))	A_{biofilm} ((\mum^2))	A_{biofilm} ((\mum^2))	A_{biofilm} ((\mum^2))	Biofilm Roughness ((a.u.))	V_{biofilm} ((\mum^3))	V_{biofilm} ((\mum^3))	Width_{biofilm} ((\mum))	A_{cube}_{max} ((\mum^2))	A_{cube}_{mean} ((\mum^2))	A_{cube}_{mean} ((\mum^2))	A_{cube}_{median} ((\mum^2))	A_{cube}_{min} ((\mum^2))	A_{cube}_{p25} ((\mum^2))	A_{cube}_{p75} ((\mum^2))	A_{cube}_{std}_{std} ((\mum^2))	A_{cube}_{std}_{std} ((\mum^2))	A_{cube}/A_{0}_{max} ()	A_{cube}/A_{0}_{mean} ()
0	3651	2024-08-22 14:47:16	0.24742	0.088979	0.11549	0.086109	0.0014168	0.055318	0.11709	0.047602	0.049839	0.056367	0.02972	0.031747	0.029842	0.0011052	0.025421	0.035368	0.0085783	0.0074047	0.10422	0.09584	0.91962	162948089	0.39281	143954	1381287	1443	20479.52	0.88647	23791	12568	3373	14444.8	0.42958	6071.66	0.37261	1502019	394	1181197	2039346	103	1	33	189	930446	814862	0.8009	0.1564
0.5	6018	2024-08-22 14:47:16	0.4087	0.17953	0.23771	0.18071	0.0013991	0.12217	0.2404	0.087782	0.079677	0.078472	0.043849	0.045964	0.04642	0.0033157	0.038683	0.051946	0.012009	0.0088657	0.12882	0.11013	0.85497	17127737	0.51867	175893	1365467	22126	39827.92	16776	18523	23253	25675	28733.68	0.3195	15512.2	0.90568	1597088	400	1392921	2367335	116	1	39	238	1067926	789958	0.97446	0.24245
1	5343	2024-08-22 14:47:16	0.33967	0.13481	0.18581	0.13393	0.0008855	0.07926	0.18638	0.075849	0.070849	0.06963	0.03703	0.039377	0.038683	0.0011052	0.030947	0.045315	0.011694	0.0089385	0.11559	0.097776	0.84589	17078641	0.53336	156767	1356247	17364	35156.28	14655	21949	20585	3083	25029.48	0.45682	11403.4	0.6677	1603337	419	1384106	2457089	111	1	30	245	1130459	833197	0.89932	0.20078
1.5	7611	2024-08-22 14:47:16	0.42898	0.19839	0.2694	0.21119	0.0012397	0.12447	0.28001	0.10762	0.08793	0.081788	0.04702	0.050045	0.050841	0.0011052	0.041999	0.055262	0.013467	0.0089606	0.18148	0.15612	0.86024	168873235	0.50989	246819	1360019	30035	46478.92	19403	15875	27523	22519	32767.08	0.31325	20640	12222	1580978	365	128646	202837	124	1	46	199	888164	662735	0.96469	0.25505
2	8376	2024-08-22 14:47:16	0.37863	0.17306	0.21551	0.18009	0.00089435	0.10932	0.24458	0.087272	0.075425	0.095051	0.051909	0.055674	0.055262	0.0011052	0.04642	0.061894	0.014552	0.011003	0.17493	0.13991	0.79978	167481995	0.6003	228452	1305941	37981	45695.84	19203	16651	27284	23658	32161.92	0.27117	19315.5	11533	1632882	370	1148793	1773349	117	1	41	174	781508	588551	0.82044	0.21687
2.5	8847	2024-08-22 14:47:16	0.35609	0.15638	0.19182	0.16179	0.0010803	0.089373	0.22309	0.080575	0.070493	0.095051	0.052885	0.056511	0.054157	0.0011052	0.045315	0.062999	0.015065	0.012164	0.22324	0.11682	0.52327	201421709	0.85216	258608	1158439	45052	47378.52	16847	17576	23522	2454	33933.16	0.31797	19306.9	0.95853	2213825	348	1126533	1891382	102	1	36	177	847485	67694	0.89557	0.20521
3	11335	2024-08-22 14:47:16	0.55216	0.20979	0.27387	0.20792	0.0011954	0.1214	0.29995	0.11191	0.10364	0.11052	0.056593	0.05937	0.057473	0.0011052	0.048631	0.066315	0.016473	0.013648	0.19669	0.13668	0.69493	171550975	0.71907	242325	1232035	50414	67013.48	30434	16904	39063	21698	52209.56	0.54334	30885.2	18004	1772884	370	1245286	1844002	129	1	49	187	805675	575334	0.99699	0.25622
3.5	9313	2024-08-22 14:47:16	0.4256	0.15291	0.20554	0.147	0.0012485	0.085112	0.21641	0.086563	0.084934	0.10831	0.050542	0.052667	0.049736	0.0011052	0.038683	0.062999	0.018258	0.017065	0.1228	0.15062	12265	18526682	0.57904	208874	1700969	38373	55389.24	23477	2123	29897	27036	43494.92	0.73951	20487	11058	1386792	398	1250717	2191809	101	1	32	214	1005547	775433	0.97746	0.20675
4	9694	2024-08-22 14:47:16	0.41584	0.13163	0.17831	0.12471	0.00092977	0.064965	0.18813	0.081578	0.082195	0.10942	0.050544	0.056108	0.048631	0.0011052	0.035368	0.066315	0.020909	0.020183	0.15462	0.13575	0.87798	172678167	0.4787	214818	1389364	4461	53605.2	25428	24044	31043	29354	43908.12	0.76897	18261.8	10576	1582456	396	1161676	2048775	95	1	31	190	944396	810348	0.97145	0.17701
4.5	12062	2024-08-22 14:47:16	0.53594	0.16241	0.23538	0.14749	0.00094469	0.071238	0.24182	0.10749	0.10763	0.10389	0.055214	0.058554	0.055262	0	0.04421	0.068525	0.01918	0.01677	0.18513	0.16018	0.86523	168435067	0.50137	25218	1362191	52341	66214.12	31421	20353	39311	25465	52923.44	0.61501	26002.4	15438	1574362	379	1154248	2042624	94	1	32	189	924823	757029	0.96619	0.20262
5	12444	2024-08-22 14:47:16	0.5161	0.15761	0.24168	0.13457	0.00089435	0.060847	0.24678	0.11153	0.11318	0.11384	0.05475	0.057302	0.055262	0.0011052	0.045315	0.06742	0.017991	0.014215	0.16133	0.19915	12345	178321272	0.58633	270086	1674153	52015	65360.08	29088	19885	36653	25057	51870.16	0.55485	26084.7	14628	1356183	387	1102599	2017937	85	1	29	180	909682	757259	0.93839	0.19702
5.5	10417	2024-08-22 14:47:16	0.4698	0.13375	0.20498	0.11774	0.00090321	0.045964	0.21389	0.096929	0.098163	0.099472	0.049406	0.053626	0.053052	0.0011052	0.038683	0.060788	0.017242	0.012869	0.19597	0.14864	0.75845	174368243	0.65173	254304	1297638	43134	51556.2	22611	20559	29567	26883	39427.04	0.51802	19177.8	10998	1710898	391	1040748	1916266	83	1	28	167	864667	76178	0.92036	0.17306
6	9231	2024-08-22 14:47:16	0.34397	0.11492	0.16815	0.10727	0.00089435	0.04535	0.17843	0.078764	0.078709	0.088419	0.048236	0.052768	0.051946	0	0.038683	0.059683	0.016441	0.012036	0.15856	0.12812	0.80799	171985078	0.5892	210913	1330155	39245	41983.84	18225	21154	24411	28334	31344.4	0.43452	14817.3	0.86155	1646261	348	957806	173319	76	1	28	152	781231	70122	0.89932	0.15093
6.5	8252	2024-08-22 14:47:16	0.31993	0.10205	0.14116	0.097883	0.00092092	0.045023	0.15491	0.065661	0.064609	0.086209	0.046783	0.051549	0.050841	0.0011052	0.037578	0.057473	0.016257	0.012343	0.12927	0.14566	11268	17531175	0.46094	205011	1585963	37429	35510	14959	21723	20255	29414	26225.36	0.39956	12072.5	0.68863	1407434	340	906735	1633283	73	1	27	142	738133	701483	0.79715	0.1375
7	8042	2024-08-22 14:47:18	0.30135	0.10252	0.14553	0.098514	0.00097405	0.044675	0.15533	0.067419	0.066497	0.080683	0.045064	0.049771	0.049736	0.0011052	0.036473	0.056367	0.015887	0.011653	0.18398	0.14855	0.80742	177427801	0.58997	248474	1350567	35665	35382.72	14859	22011	19942	2954	26364.28	0.45048	11977.8	0.67508	1672691	358	925622	1708137	72	1	26	145	776115	733187	0.84974	0.14009
7.5	7658	2024-08-22 14:47:18	0.24944	0.093549	0.12199	0.092901	0.00089435	0.048988	0.13424	0.054799	0.053513	0.081788	0.046831	0.051413	0.050841	0	0.038683	0.057473	0.015582	0.011932	0.12471	0.10721	0.85969	163767042	0.51082	166974	1338871	36652	31352.52	14136	22399	19145	30335	23150.28	0.35631	10335.6	0.63111	1557391	313	862034	1476728	73	1	29	133	666076	625432	0.69572	0.12691
8	6651	2024-08-22 14:47:18	0.21267	0.083506	0.10215	0.084202	0.00090321	0.050739	0.11592	0.043731	0.041938	0.078472	0.046826	0.051118	0.050841	0	0.039789	0.057473	0.014976	0.011993	0.11827	0.13574	11477	179626671	0.49071	191619	1620131	35473	25391.96	10331	22825	14136	31232	18556.4	0.27654	8130.01	0.45261	1411662	322	80453	1394452	67	1	26	123	636763	621783	0.74155	0.11493
8.5	6999	2024-08-22 14:47:18	0.2362	0.089789	0.11064	0.089027	0.0008855	0.052718	0.12419	0.049477	0.047464	0.089525	0.047639	0.052866	0.051946	0.0011052	0.039789	0.058578	0.015778	0.012765	0.12043	0.1124	0.93334	168717911	0.35898	170528	1415978	39889	28111.04	12172	22222	16662	30419	20535.64	0.26104	9241.34	0.54774	1517102	353	845995	1568145	66	1	22	132	721001	698447	0.73028	0.12414
9	6520	2024-08-22 14:47:18	0.21029	0.083347	0.097943	0.086108	0.00089435	0.051111	0.11215	0.041539	0.039053	0.081788	0.047275	0.051585	0.050841	0	0.039789	0.057473	0.014647	0.012141	0.13664	0.11929	0.87303	164076155	0.48767	184533	1350493	3777	25347.48	11184	22726	15449	31391	18350.6	0.22181	8074.81	0.49214	1546904	363	816695	1506247	63	1	23	126.5	696795	689653	0.68445	0.11646
9.5	6322	2024-08-22 14:47:18	0.27713	0.0979	0.13376	0.10175	0.00092977	0.053494	0.13676	0.056727	0.055447	0.070736	0.041851	0.044853	0.045315	0	0.035368	0.050841	0.013378	0.010022	0.11058	0.099211	0.89716	173199833	0.4417	155544	1406581	2626	29188.92	1244	22834	16853	30934	21545.84	0.36444	9435.91	0.5448	1567808	396	970769	1903747	68	1	24	156	873753	843311	0.89106	0.14033
10	6577	2024-08-22 14:47:18	0.29239	0.11035	0.14377	0.10712	0.00093863	0.067049	0.14931	0.060449	0.060725	0.083998	0.046205	0.049765	0.049736	0	0.043104	0.054157	0.013268	0.0093534	0.1399	0.094642	0.6765	182735421	0.73644	175515	1254589	31462	30037.64	11802	20822	16438	29002	21565.68	0.23403	10357.2	0.56679	185452	332	96113	1539406	87	1	39	143	674104	619358	0.82344	0.14809
10.5	6529	2024-08-22 14:47:18	0.30356	0.12821	0.15338	0.12449	0.00092092	0.086637	0.17093	0.060883	0.056799	0.075157	0.04837	0.051537	0.050841	0.0011052	0.045315	0.056367	0.012584	0.0091925	0.10101	0.080093	0.79294	166997302	0.6093	131154	1298463	3619	32942.24	13785	19058	19726	27271	23021.24	0.17201	12079.6	0.72334	1637532	344	1062493	1740534	100	1	31.75	167	792731	635248	0.77611	0.174
11	6894	2024-08-22 14:47:18	0.30872	0.16355	0.18617	0.16956	0.00099176	0.12416	0.21366	0.065943	0.052376	0.080683	0.050234	0.053734	0.053052	0.0011052	0.047525	0.058578	0.013446	0.0096876	0.11884	0.094533	0.79547	15942914	0.606	151012	127072	37539	37786.28	16102	16424	23701	24175	25671.16	0.14691	15630.4	0.9804	1597452	348	1153757	192541	105	1	31	188	882228	666136	0.87228	0.21325
11.5	7374	2024-08-22 14:47:18	0.30793	0.1786	0.19853	0.19031	0.0010272	0.14734	0.22656	0.066998	0.047487	0.080683	0.053512	0.057527	0.057473	0.0011052	0.049736	0.062999	0.014973	0.010523	0.12014	0.083192	0.69246	168011354	0.72146	146221	1217085	41511	39577	15614	14719	23556	22206	26233.36	0.12351	17822.8	10608	1757632	350	1130034	2166972	72	1	22	217	1002536	678731	0.90158	0.2274
12	7496	2024-08-22 14:47:18	0.32625	0.18672	0.21022	0.20309	0.0008855	0.1539	0.2357	0.072164	0.047944	0.091735	0.052905	0.05686	0.056367	0.0011052	0.047525	0.064104	0.015466	0.010999	0.10728	0.098949	0.92231	158304278	0.38646	146277	1363449	44985	40675.12	1673	13426	25694	20621	26483.52	0.11869	19725.4	1246	1478304	356	1142053	2109419	85	1	24	208	967201	649627	0.90458	0.24762
12.5	7444	2024-08-22 14:47:18	0.32857	0.18291	0.2135	0.20527	0.00091206	0.15096	0.2353	0.077154	0.048908	0.087314	0.04829	0.05264	0.050841	0.0011052	0.045315	0.057473	0.014711	0.010018	0.13519	0.10826	0.8008	172334316	0.59893	179211	1325575	51104	41828.24	15708	12669	24272	19575	27069.88	0.14582	21367.7	12399	1655303	365	1183434	1849652	125	1	41	176	811428	57783	0.90458	0.27015
13	8400	2024-08-22 14:47:18	0.34064	0.18436	0.22889	0.21479	0.00090321	0.14409	0.25232	0.092714	0.056844	0.087314	0.048263	0.053607	0.050841	0.0011052	0.041999	0.058578	0.015707	0.010629	0.16071	0.12624	0.78552	179047191	0.61883	21506	1338193	54022	44293.48	16299	12246	24738	18586	29182.76	0.19367	23831.3	1331	1703566	351	1108814	1797888	117	1	32	166	795073	563766	0.95041	0.26709
13.5	9084	2024-08-22 14:47:18	0.34158	0.17615	0.23097	0.21113	0.00092092	0.075719	0.25475	0.098648	0.062957	0.085104	0.046483	0.052504	0.050841	0.0011052	0.038683	0.056367	0.015209	0.0098511	0.20407	0.19182	0.93996	170467367	0.34129	291479	1428334	59204	46495.04	18364	12268	27275	18221	31304.84	0.23614	25517.8	14969	1519573	349	1076895	1645167	123	1	36	158	711606	475187	0.9722	0.26459
14	10336	2024-08-22 14:47:18	0.36059	0.17461	0.24044	0.2118	0.00094748	0.048906	0.26751	0.10769	0.070808	0.085104	0.047402	0.053905	0.051946	0.0011052	0.038683	0.057473	0.015897	0.010394	0.24476	0.18113	0.74001	17997858	0.6726	318736	130222	66303	50197.04	19386	12365	27891	17789	34890.68	0.31323	28218.2	15679	1759732	371	1021728	1576584	121	1	30	153	692805	442267	0.94515	0.25728
14.5	12166	2024-08-22 14:47:18	0.33596	0.16309	0.22857	0.20582	0.00092092	0.042203	0.25719	0.10511	0.073744	0.093946	0.050085	0.057979	0.054157	0.0011052	0.038683	0.062999	0.017846	0.012371	0.21888	0.1945	0.88861	176744504	0.45865	309517	1414115	85045	55059.12	22366	13003	31152	1811	39531.44	0.36408	30401.9	17201	159137	359	952228	1654018	87	1	27	149	726814	537532	1	0.23591
15	13543	2024-08-22 14:47:18	0.34016	0.15809	0.23205	0.19106	0.001069	0.038459	0.26285	0.10987	0.080531	0.095051	0.050742	0.058588	0.055262	0	0.038683	0.064104	0.017965	0.012262	0.20815	0.20387	0.97941	174669221	0.20187	307206	1475863	88702	59942.24	25445	13665	34318	1843	44445.2	0.36549	32524.4	18621	1506886	347	930399	1607718	86	1	26	146	708672	516923	1	0.22658
15.5	16277	2024-08-22 14:47:18	0.33992	0.14987	0.22517	0.14401	0.00090321	0.039706	0.25994	0.10846	0.085769	0.10279	0.05508	0.063389	0.059683	0.0011052	0.043104	0.068525	0.018356	0.01319	0.22615	0.20268	0.89623	170548378	0.44358	315488	1395048	105327	67616.04	30468	14865	39646	19342	51963.36	0.40524	34957.7	20497	155657	356	873116	1685424	68	1	23	138	733477	605547	1	0.20292
16	18487	2024-08-22 14:47:18	0.34046	0.13925	0.21939	0.098264	0.00099748	0.036741	0.25459	0.10764	0.089688	0.10721	0.056235	0.064192	0.060788	0.0011052	0.04421	0.06963	0.018175	0.013255	0.23531	0.19122	0.8126	173501654	0.58282	315276	1339819	121615	73957.12	33545	15885	42626	20186	58200.44	0.43116	36637.9	21117	1648798	373	839596	1671234	64	1	21	133	72569	621368	1	0.18769
16.5	20793	2024-08-22 14:47:18	0.34131	0.13185	0.21102	0.08654	0.0009357	0.039509	0.24505	0.10265	0.090559	0.105	0.057738	0.064592	0.060788	0.0011052	0.04642	0.070736	0.018049	0.013496	0.22993	0.19597	0.85228	173001716	0.52309	315046	1370158	139111	83028.64	38844	17258	47993	21323	67200.36	0.42179	38938.7	22508	1607644	380	839145	1648237	65	1	21	135	719383	613979	1	0.17801
17	23779	2024-08-22 14:47:18	0.34225	0.13102	0.20791	0.088904	0.0010727	0.047553	0.23853	0.099545	0.095395	0.11273	0.061052	0.066173	0.064104	0.0011052	0.050841	0.072946	0.017655	0.01339	0.24208	0.17289	0.7142	187563946	0.69994	316152	1305993	15611	96243.52	42781	18666	51312	22388	80241.12	0.43955	42988.6	22919	1828599	350	850286	1637802	67	1	23	134	71252	626033	1	0.17248
17.5	26980	2024-08-22 14:47:18	0.47611	0.14425	0.24215	0.087195	0.0011069	0.049127	0.25969	0.1237	0.12846	0.1061	0.063454	0.068356	0.066315	0.0011052	0.053052	0.076262	0.017608	0.013579	0.23411	0.203	0.86711	188630659	0.49812	337844	1443105	159264	108693.12	49074	19523	57622	22924	92567.72	0.47024	47414.8	25136	1664272	388	847436	1612644	67	1	24	130	707159	641697	1	0.16774
18	28378	2024-08-22 14:47:18	0.45749	0.14471	0.22872	0.096245	0.00089971	0.057672	0.24417	0.1143	0.11884	0.10831	0.06606	0.070555	0.06963	0	0.056367	0.078472	0.017537	0.01326	0.21161	0.23221	10974	181424888	0.41182	33691	1592137	170589	117060.88	55632	20413	64523	23676	100930.56	0.45769	49443.1	27253	1450863	388	867494	1627291	69	1	25	134	717719	65128	1	0.16674
18.5	29449	2024-08-22 14:47:18	0.46643	0.14194	0.21933	0.10206	0.0010232	0.059521	0.22301	0.10708	0.11239	0.11052	0.066942	0.070759	0.06963	0.0011052	0.057473	0.079577	0.017463	0.013495	0.23235	0.21379	0.92014	179172178	0.3916	336633	1448826	178854	123750.52	59997	2122	69068	24428	107497.04	0.44564	50658.6	28274	1574579	364	883402	1626778	72	1	25	139	721274	635459	1	0.16552
19	32004	2024-08-22 14:47:20	0.46309	0.14722	0.21882	0.11238	0.00090321	0.068228	0.20884	0.10462	0.11186	0.10831	0.069902	0.073147	0.072393	0.0011052	0.060788	0.082893	0.017224	0.013583	0.2218	0.22331	10068	18008.2	0.11626	33.7	1519385	195936	139301.88	68259	22236	77355	25199	122922.88	0.41013	55280.4	30697	1509081	391	914975	1656397	75	1	29	141	73119	663708	1	0.16688
19.5	33424	2024-08-22 14:47:20	0.49436	0.15367	0.22379	0.12261	0.00099706	0.077515	0.2115	0.10386	0.1125	0.10721	0.071838	0.074397	0.074051	0.0011052	0.061894	0.085104	0.017148	0.013823	0.21812	0.22292	1022	184213408	0.20644	337706	1548261	20389	151566.28	73344	22852	82278	25636	135109.68	0.40906	59122.8	32095	1514911	394	95308	1679858	80	1	31	146	742512	664548	1	0.17165
20	34063	2024-08-22 14:47:20	0.4585	0.15266	0.21617	0.12477	0.0015983	0.077366	0.21057	0.098948	0.10528	0.10942	0.072519	0.075287	0.075157	0.0011052	0.062999	0.085104	0.017131	0.013761	0.22388	0.2177	0.97239	183079755	0.23335	337065	1505554	209959	155880.72	7613	23383	85144	26151	139378.84	0.39309	59607.1	32558	1548296	370	961836	1695659	81	1	32	147	748653	675638	1	0.16991
20.5	35082	2024-08-22 14:47:20	0.44279	0.15649	0.21125	0.1354	0.0017356	0.086092	0.21608	0.091809	0.09519	0.11163	0.073781	0.076156	0.076262	0.0033157	0.064104	0.087314	0.016653	0.013695	0.23064	0.19591	0.84942	19635631	0.52771	336102	1457268	22097	167610.16	7691	23906	8536	26532	151017.68	0.36072	63171.9	32172	1715598	384	1004584	170395	87	1	34	155	757261	654784	1	0.17553
21	36435	2024-08-22 14:47:20	0.47011	0.16065	0.21805	0.13545	0.0013621	0.088795	0.21908	0.095225	0.10204	0.10831	0.074816	0.076792	0.077367	0.0011052	0.066315	0.087314	0.01603	0.013546	0.22821	0.20978	0.91927	186990738	0.39363	337612	1479402	225706	176462.08	85462	24223	94369	26747	159806.92	0.34508	65974.4	35282	1609326	371	1019224	1736257	88	1	36	155	766761	681432	1	0.17693
21.5	36912	2024-08-22 14:47:20	0.44635	0.16341	0.21594	0.14544	0.0029663	0.092703	0.22633	0.092447	0.09405	0.11052	0.075584	0.078182	0.078472	0.0022105	0.066315	0.088419	0.016104	0.013421	0.22221	0.21962	0.98833	182618075	0.15232	33686	1515926	228094	181864.6	90464	24601	99587	27082	165203.84	0.34566	67154.3	36773	1533825	379	1035783	1765971	88	1	36	159	779841	693156	1	0.17815
22	37357	2024-08-22 14:47:20	0.4461	0.16827	0.2185	0.15409	0.0012116	0.096207	0.23666	0.091514	0.090567	0.10831	0.07589	0.078815	0.078472	0.0033157	0.066315	0.088419	0.016371	0.013477	0.23949	0.19212	0.80224	193642553	0.59701	336812	1406392	233611	190425.24	89716	24971	98339	27371	173728.88	0.33705	69571.8	35928	1753091	405	1072275	1798368	93	1	39	164	792773	697237	1	0.18314
22.5	38798	2024-08-22 14:47:20	0.47752	0.18036	0.22516	0.17177	0.0016155	0.1113	0.24469	0.088724	0.086395	0.10942	0.077807	0.080257	0.080683	0.0011052	0.068525	0.089525	0.015398	0.012985	0.21546	0.22497	10441	183231484	0.28758	336279	1560729	247928	210230.16	105539	25221	114735	27419	193380.84	0.30333	76674	41845	1494799	394	1138685	1833612	102	1	44	174	806213	68663	1	0.19492
23	39627	2024-08-22 14:47:20	0.43558	0.1828	0.22606	0.17435	0.0046429	0.11155	0.25109	0.088752	0.084567	0.10942	0.078579	0.081297	0.081788	0.0033157	0.06963	0.09063	0.015154	0.012548	0.22547	0.21382	0.94831	184380915	0.31734	336419	1492069	249424	216393	108213	25502	117362	27658	199524.56	0.29578	78239.4	42434	1573393	379	1147608	1859616	102	1	44	176	815692	700954	1	0.19492
23.5	40559	2024-08-22 14:47:20	0.50554	0.19316	0.23155	0.18924	0.0032466	0.12709	0.25734	0.085347	0.08078	0.10831	0.079614	0.082012	0.082893	0.0033157	0.070736	0.09063	0.014711	0.012345	0.23029	0.20716	0.89953	186155529	0.43685	336265	1460165	260533	232632.68	115832	25657	124967	27681	215626.84	0.26781	84041.6	45146	1623245	390	1205874	1882959	111	1	50	184	81.84	68648	1	0.20567
24	40545	2024-08-22 14:47:20	0.46644	0.19674	0.23154	0.20051	0.0042483	0.13379	0.25718	0.081646	0.074314	0.10942	0.079948	0.082287	0.083998	0.0066315	0.070736	0.091735	0.01467	0.012392	0.21449	0.23072	10757	178654584	0.36842	335515	1564228	264045	239085.24	124283	25866	133825	27852	222036.4	0.26592	85840.5	48048	1454201	389	1240007	1903616	116	1	52	189	827257	681329	1	0.21101
[truncated: 133 more columns]

## Sheet: K+S_S (2. replicate)
Filename	Ncells	Timepoint	Architecture_LocalDensity_range30_max	Architecture_LocalDensity_range30_mean	Architecture_LocalDensity_range30_mean_biovolume	Architecture_LocalDensity_range30_median	Architecture_LocalDensity_range30_min	Architecture_LocalDensity_range30_p25	Architecture_LocalDensity_range30_p75	Architecture_LocalDensity_range30_std	Architecture_LocalDensity_range30_std_biovolume	Architecture_LocalNumberDensity_range30_max	Architecture_LocalNumberDensity_range30_mean	Architecture_LocalNumberDensity_range30_mean_biovolume	Architecture_LocalNumberDensity_range30_median	Architecture_LocalNumberDensity_range30_min	Architecture_LocalNumberDensity_range30_p25	Architecture_LocalNumberDensity_range30_p75	Architecture_LocalNumberDensity_range30_std	Architecture_LocalNumberDensity_range30_std_biovolume	Biofilm_AspectRatio_HeightToLength	Biofilm_AspectRatio_HeightToWidth	Biofilm_AspectRatio_LengthToWidth	Biofilm_BaseArea	Biofilm_BaseEccentricity	Biofilm_Height	Biofilm_Length	Biofilm_MeanThickness	Biofilm_OuterSurface	Biofilm_OuterSurfaceIgnoreSubstratePerSubstrate	Biofilm_OuterSurfaceIgnoreSubstratePerVolume	Biofilm_OuterSurfacePerSubstrate	Biofilm_OuterSurfacePerVolume	Biofilm_OuterSurface_ignoreSubstrate	Biofilm_Roughness	Biofilm_Volume	Biofilm_VolumePerSubstrate	Biofilm_Width	Cube_Surface_max	Cube_Surface_mean	Cube_Surface_mean_biovolume	Cube_Surface_median	Cube_Surface_min	Cube_Surface_p25	Cube_Surface_p75	Cube_Surface_std	Cube_Surface_std_biovolume	Cube_VolumeFraction_max	Cube_VolumeFraction_mean
K+S_S (2. replicate)			\rho_{cells}_{max} (range=30vox) ((biovolume\cdot\mum^{-3}))	\rho_{cells}_{mean} (range=30vox) ((biovolume\cdot\mum^{-3}))	\rho_{cells}_{mean} (range=30vox) ((biovolume\cdot\mum^{-3}))	\rho_{cells}_{median} (range=30vox) ((biovolume\cdot\mum^{-3}))	\rho_{cells}_{min} (range=30vox) ((biovolume\cdot\mum^{-3}))	\rho_{cells}_{p25} (range=30vox) ((biovolume\cdot\mum^{-3}))	\rho_{cells}_{p75} (range=30vox) ((biovolume\cdot\mum^{-3}))	\rho_{cells}_{std}_{std} (range=30vox) ((biovolume\cdot\mum^{-3}))	\rho_{cells}_{std}_{std} (range=30vox) ((biovolume\cdot\mum^{-3}))	\rho_{cells}_{max} (range=30vox) ((cells\cdot\mum^{-3}))	\rho_{cells}_{mean} (range=30vox) ((cells\cdot\mum^{-3}))	\rho_{cells}_{mean} (range=30vox) ((cells\cdot\mum^{-3}))	\rho_{cells}_{median} (range=30vox) ((cells\cdot\mum^{-3}))	\rho_{cells}_{min} (range=30vox) ((cells\cdot\mum^{-3}))	\rho_{cells}_{p25} (range=30vox) ((cells\cdot\mum^{-3}))	\rho_{cells}_{p75} (range=30vox) ((cells\cdot\mum^{-3}))	\rho_{cells}_{std}_{std} (range=30vox) ((cells\cdot\mum^{-3}))	\rho_{cells}_{std}_{std} (range=30vox) ((cells\cdot\mum^{-3}))	Biofilm height/length ()	Biofilm AspectRatio HeightToWidth ((a.u.))	Biofilm AspectRatio LengthToWidth ((a.u.))	Biofilm substrate area ((\mum^2))	Biofilm substrate eccentricity ()	Height_{biofilm} ((\mum))	Length_{biofilm} ((\mum))	\langleThickness_{biofilm}\rangle ((\mum^2))	A_{biofilm} ((\mum^2))	A_{biofilm} ((\mum^2))	A_{biofilm} ((\mum^2))	A_{biofilm} ((\mum^2))	A_{biofilm} ((\mum^2))	A_{biofilm} ((\mum^2))	Biofilm Roughness ((a.u.))	V_{biofilm} ((\mum^3))	V_{biofilm} ((\mum^3))	Width_{biofilm} ((\mum))	A_{cube}_{max} ((\mum^2))	A_{cube}_{mean} ((\mum^2))	A_{cube}_{mean} ((\mum^2))	A_{cube}_{median} ((\mum^2))	A_{cube}_{min} ((\mum^2))	A_{cube}_{p25} ((\mum^2))	A_{cube}_{p75} ((\mum^2))	A_{cube}_{std}_{std} ((\mum^2))	A_{cube}_{std}_{std} ((\mum^2))	A_{cube}/A_{0}_{max} ()	A_{cube}/A_{0}_{mean} ()
0	2879	2024-08-22 14:32:44	0.19645	0.048404	0.057482	0.043895	0.0014876	0.0302	0.062719	0.026581	0.030112	0.058578	0.025545	0.027178	0.025421	0	0.018789	0.032052	0.0095953	0.0091019	0.15651	0.11635	0.7434	178185114	0.66884	203263	1298684	27624	10685.96	0.48717	24348	0.59971	29972	8680.64	0.45604	3565.29	0.20009	174694	372	78406	1518781	59	1	22	117	690243	740304	0.8302	0.11656
0.5	4828	2024-08-22 14:32:44	0.26926	0.07043	0.088404	0.061124	0.00090321	0.038309	0.093016	0.043624	0.049124	0.098367	0.036354	0.041346	0.035368	0	0.026526	0.045315	0.013711	0.014418	0.12273	0.11998	0.9776	167893436	0.21048	177416	1445613	1993-04-01	17765.44	0.87775	21694	10581	26153	14736.84	0.4289	6792.93	0.4046	147874	341	774532	1519054	58	1	21	118	681862	67685	0.97295	0.1324
1	5789	2024-08-22 14:32:44	0.30953	0.097361	0.12685	0.089417	0.0010272	0.048613	0.13555	0.060214	0.065087	0.096156	0.040425	0.047921	0.039789	0.0011052	0.027631	0.053052	0.017081	0.017173	0.11713	0.13293	11349	173361605	0.47293	185387	1582776	65565	24256	11899	20169	13992	23717	20627.8	0.4583	10227.2	0.58994	1394581	322	885358	1644483	69	1	24	142	741424	651922	0.99098	0.1664
1.5	7574	2024-08-22 14:32:44	0.41103	0.12677	0.16881	0.1189	0.00092977	0.065934	0.1763	0.07635	0.080951	0.1061	0.04699	0.057065	0.047525	0.0011052	0.033157	0.060788	0.019021	0.018355	0.17125	0.14565	0.8505	171010057	0.52597	233047	1360828	95934	33948.04	17228	1875	19851	21605	29462.16	0.37304	15713.3	0.91885	1600032	353	944712	1683317	78	1	25	151	765639	63796	0.9985	0.19537
2	9370	2024-08-22 14:32:44	0.54707	0.16122	0.21711	0.14947	0.0012964	0.08938	0.22131	0.094725	0.099896	0.10831	0.053266	0.06416	0.053052	0.0011052	0.038683	0.06742	0.019995	0.018277	0.14497	0.15475	10674	178748239	0.34973	225959	1558624	112011	45351.76	22186	17759	25372	20309	39656.52	0.32564	22330.6	12493	1460194	354	1018819	1722289	88	0	29	163	79547	645926	1	0.22426
2.5	10294	2024-08-22 14:32:44	0.59012	0.17888	0.23963	0.16709	0.00097405	0.10262	0.2434	0.10334	0.10793	0.11163	0.055955	0.06687	0.056367	0.0011052	0.041999	0.070736	0.020263	0.01826	0.17191	0.15045	0.87515	166073748	0.48386	233859	1360336	123363	52359.76	27745	17565	31528	19961	46076.44	0.3019	26231.4	15795	1554408	378	1071089	1753546	95	1	33	173	806918	626575	1	0.23994
3	11102	2024-08-22 14:32:44	0.58861	0.1865	0.24871	0.17647	0.0011511	0.106	0.25358	0.10622	0.10992	0.11495	0.057909	0.06924	0.058578	0.0011052	0.043104	0.074051	0.020962	0.018623	0.15058	0.16886	11215	170253771	0.45264	234773	1559179	120169	57485.04	29851	17964	33764	20319	50822.44	0.31443	28290.7	16617	1390307	372	1089348	178236	99	1	32	175	821092	635087	1	0.23987
3.5	12374	2024-08-22 14:32:44	0.62417	0.18763	0.24686	0.17657	0.0017626	0.10747	0.25629	0.10449	0.10813	0.11495	0.060328	0.071119	0.061341	0.0011052	0.045315	0.076262	0.020981	0.018334	0.15768	0.16571	10509	173762184	0.30739	240435	1524788	114677	64777.96	32969	18844	3728	21307	57288.16	0.33216	30401.6	17496	1450962	377	1101801	1802837	100	1	35	176	818855	639791	0.99549	0.23118
4	13077	2024-08-22 14:32:44	0.57979	0.18249	0.249	0.16828	0.00116	0.092319	0.25743	0.11202	0.11465	0.11052	0.060719	0.071833	0.061894	0.0011052	0.045315	0.078472	0.021578	0.018802	0.15897	0.14713	0.92555	164768468	0.37863	221514	1393449	104354	68767.56	36718	19933	41736	22657	60499.24	0.33729	30351.9	18421	1505543	380	1104904	1849357	99	1	33	178	837548	651944	0.99624	0.21814
4.5	14252	2024-08-22 14:32:44	0.70874	0.16906	0.25051	0.1457	0.00095634	0.072963	0.24025	0.11929	0.13325	0.11163	0.062584	0.075468	0.064104	0.0011052	0.04642	0.080683	0.02223	0.018871	0.17423	0.15072	0.86505	169366988	0.50168	237971	136581	114427	70301.92	36215	20648	41509	23667	61335.84	0.3242	29705	17539	1578879	370	1035575	1822421	85	1	29	169	829324	676541	0.98648	0.19601
5	15842	2024-08-22 14:32:44	0.68297	0.15715	0.23034	0.13549	0.00094748	0.070911	0.22182	0.10911	0.12496	0.11052	0.064938	0.076472	0.06742	0.0011052	0.049736	0.082893	0.021824	0.018334	0.16238	0.14964	0.92153	184797416	0.3883	239112	147251	114661	76955.4	36183	22128	41643	25467	66864.84	0.31099	30217.1	16351	1597893	384	1020504	1804958	83	1	29	165	816312	699461	0.99399	0.17926
5.5	15349	2024-08-22 14:32:44	0.41492	0.12492	0.17145	0.11298	0.0009357	0.060384	0.177	0.080561	0.086279	0.10831	0.062884	0.073259	0.065209	0.0011052	0.048631	0.079577	0.021514	0.018471	0.15678	0.17547	11192	162376077	0.44908	238482	1521146	108739	68619.4	36165	24227	4226	2831	58723.48	0.3093	24238.5	14927	1359131	372	939809	1731651	73	1	25	150	78522	719721	0.95642	0.14841
6	16641	2024-08-22 14:32:44	0.38686	0.10913	0.1487	0.098538	0.0014345	0.051145	0.15429	0.070642	0.076206	0.10831	0.062909	0.072425	0.064104	0.0011052	0.048631	0.079577	0.020954	0.018149	0.17546	0.16619	0.94716	17305828	0.32077	253484	1444648	113735	69636.64	34198	25586	40239	30106	59182.6	0.30612	23130.6	13366	1525248	370	879982	1667594	67	1	24	137	756914	737104	0.99399	0.13067
6.5	17292	2024-08-22 14:32:44	0.41904	0.11415	0.1597	0.098333	0.00095634	0.05364	0.15909	0.078019	0.08736	0.11163	0.064589	0.074599	0.06742	0.0011052	0.049736	0.082893	0.021687	0.018475	0.16085	0.17606	10946	18572114	0.40659	258784	1608811	121832	75123.48	3483	2612	4045	30333	64687.56	0.32	24765.9	13335	1469828	371	913226	1701791	71	1	26	142	773066	750074	0.93163	0.13458
7	17787	2024-08-22 14:32:44	0.34127	0.09809	0.12765	0.088886	0.0010537	0.051916	0.13497	0.059556	0.064522	0.10831	0.063833	0.072122	0.066315	0.0022105	0.050841	0.079577	0.02055	0.018177	0.19861	0.15298	0.77026	184852977	0.63773	267409	1346437	117114	71186.52	32744	27007	3851	31763	60528.44	0.3156	22412	12124	1748037	401	841923	1578814	65	1	24	129	720254	731674	0.90233	0.11842
7.5	20095	2024-08-22 14:32:44	0.45346	0.11093	0.14544	0.10219	0.00093863	0.059992	0.15225	0.066114	0.07321	0.11384	0.067703	0.075936	0.070736	0	0.054157	0.083998	0.020348	0.017052	0.19355	0.16407	0.84769	17869.89	0.53049	26.88	1388786	126457	86833.76	41802	27092	48592	31493	74698.84	0.28455	27572.4	1543	1638313	401	909337	1675168	71	1	26	141	763191	744572	0.90533	0.12896
8	18679	2024-08-22 14:32:44	0.38903	0.1033	0.1394	0.092323	0.00093863	0.051992	0.14223	0.065816	0.072712	0.10942	0.065123	0.074078	0.068525	0.0011052	0.050841	0.081788	0.02109	0.017903	0.19456	0.17212	0.88463	178282456	0.46629	275707	1417067	124817	78033.04	37556	27257	43769	31766	66955.44	0.30946	24564.7	13779	1601874	369	877894	1653043	68	1	24	136	753899	746242	0.93238	0.12358
8.5	19778	2024-08-22 14:32:44	0.49105	0.12375	0.16895	0.11008	0.00094748	0.064579	0.16865	0.078735	0.088028	0.10942	0.068234	0.077185	0.071841	0	0.055262	0.085104	0.020938	0.017062	0.18203	0.17983	0.98792	176973994	0.15494	271589	1492009	131503	92811.8	45657	26766	52444	30744	80801.12	0.28708	30188.2	17058	1510248	361	986287	1751404	81	1	30	153	793836	741632	0.98122	0.14344
9	19374	2024-08-22 14:32:46	0.45429	0.12791	0.17545	0.11309	0.00092977	0.065308	0.17729	0.080965	0.087057	0.10942	0.06865	0.077564	0.071841	0.0011052	0.055262	0.085104	0.02055	0.0164	0.1818	0.18093	0.99522	175833565	0.097623	271364	1492678	127109	91871.88	45495	26374	52249	3029	79996.12	0.30895	30331	1725	1499842	376	996752	1766755	82	1	29	157	799116	728467	0.96619	0.14714
9.5	22400	2024-08-22 14:32:46	0.56004	0.16119	0.21834	0.14505	0.00091206	0.083036	0.22608	0.099316	0.10415	0.11163	0.072466	0.080809	0.076262	0.0011052	0.060788	0.088419	0.019613	0.015208	0.19503	0.16739	0.85824	173991232	0.51325	268925	137887	128042	119263.88	60793	25836	68546	29131	105774.52	0.31972	40940.9	2353	1606624	397	1119796	1879126	97	1	38	176	841287	732582	0.95342	0.17184
10	19309	2024-08-22 14:32:46	0.51246	0.13175	0.18235	0.11787	0.00095634	0.065445	0.18121	0.08528	0.09506	0.10721	0.068641	0.077583	0.071841	0.0011052	0.056367	0.085104	0.02004	0.016032	0.17842	0.16793	0.9412	168469963	0.33785	25352	142088	11631	91034.44	46783	25935	54036	29956	78814.6	0.32586	30388.9	18038	1509646	375	990453	1793509	79	1	28	157	813147	739373	0.92111	0.14794
10.5	18317	2024-08-22 14:32:46	0.45013	0.11319	0.15429	0.10251	0.0011486	0.057533	0.15533	0.071891	0.080075	0.10831	0.066236	0.074552	0.068525	0	0.053052	0.081788	0.020335	0.016771	0.18883	0.16589	0.87851	178167968	0.47773	266571	1411701	116581	81093.04	3884	26333	45515	30859	69199.68	0.31221	26278.8	14749	1606931	384	92958	1704414	75	1	26	144	772282	739371	0.9414	0.13486
11	17655	2024-08-22 14:32:46	0.47988	0.11101	0.15273	0.09802	0.0010257	0.056539	0.15485	0.072206	0.08169	0.10942	0.066116	0.074485	0.06963	0.0011052	0.054157	0.081788	0.020486	0.016669	0.20392	0.15429	0.75663	176748201	0.65385	26609	1304888	115887	76409.04	36866	26014	4323	30504	65160.24	0.31365	25048.6	14172	1724614	346	909357	167853	72	1	26	141	758805	731763	0.96319	0.13331
11.5	16360	2024-08-22 14:32:46	0.35669	0.10108	0.13622	0.090075	0.00090321	0.051545	0.14137	0.064108	0.070071	0.10831	0.064071	0.072655	0.066315	0	0.050841	0.080683	0.020912	0.017564	0.16023	0.17256	1077	182985139	0.37124	253807	158403	116045	67829.68	31217	26177	37068	31084	57121.84	0.30795	21821.6	11925	147083	360	871789	1666063	66	1	24	134	754731	75378	0.95943	0.12534
12	15931	2024-08-22 14:32:46	0.32793	0.097093	0.13399	0.08538	0.00089435	0.043566	0.13945	0.06503	0.070145	0.11052	0.062275	0.071706	0.065209	0.0011052	0.048631	0.079577	0.021626	0.018382	0.18444	0.1648	0.89351	172178396	0.44904	258139	1399571	121428	65236	31934	26421	37889	31348	54983.04	0.31222	20810.3	12086	1566368	366	862036	1658766	64	1	23	133	752949	757419	0.93088	0.12278
12.5	18015	2024-08-22 14:32:46	0.33668	0.096464	0.12813	0.086602	0.00116	0.049234	0.13755	0.059807	0.064477	0.10721	0.063695	0.071845	0.066315	0.0011052	0.050841	0.079577	0.020697	0.017545	0.20492	0.16158	0.78854	184196929	0.61498	278665	1359904	136218	73755.44	33982	2671	40042	31473	62592.92	0.28985	23434.6	12723	1724583	364	860708	1628165	67	1	23	132	742628	74.15	0.93764	0.12228
13	17428	2024-08-22 14:32:46	0.31849	0.085679	0.11146	0.078149	0.0010282	0.046024	0.11771	0.052352	0.057806	0.11052	0.062076	0.06976	0.065209	0.0011052	0.048631	0.078472	0.020847	0.018148	0.2017	0.17889	0.8869	174643256	0.46197	283258	1404324	134119	67171.96	32337	27256	38462	32419	56474.24	0.27315	20720.2	11864	1583415	369	810728	1549622	62	1	22	124	707672	730809	0.92863	0.1118
13.5	17646	2024-08-22 14:32:46	0.31702	0.089308	0.11602	0.084329	0.00090871	0.048065	0.12172	0.053683	0.057508	0.10721	0.062753	0.07063	0.065209	0.0011052	0.049736	0.078472	0.020948	0.017898	0.19126	0.17223	0.90051	177385494	0.43483	272765	1426131	137562	69857.2	3328	2726	39382	32257	59034.32	0.26398	21656.3	12209	1583685	363	832133	1573282	64	1	23	129	718726	728627	0.82419	0.11535
14	15283	2024-08-22 14:32:46	0.27432	0.077822	0.097671	0.073293	0.00092977	0.043859	0.10549	0.044129	0.046809	0.11163	0.060694	0.067675	0.062999	0	0.047525	0.076262	0.02028	0.017847	0.18544	0.16127	0.86965	176172467	0.49368	2025-09-25	1396675	126641	56954.28	26795	27563	32329	33256	47204.76	0.243	17125.9	0.97211	1606027	342	783037	1490229	60	1	22	118	68126	722914	0.89632	0.1053
14.5	15986	2024-08-22 14:32:46	0.30001	0.084558	0.10676	0.079735	0.0008941	0.047533	0.11684	0.047379	0.049949	0.1061	0.062451	0.069714	0.065209	0	0.049736	0.078472	0.020398	0.01771	0.15758	0.17339	11003	180467779	0.41722	250562	1590083	138563	61859.4	28637	27376	34277	32768	51679.68	0.23364	18877.8	1046	1445073	369	812713	1546209	62	1	23	124	706147	736761	0.86101	0.11103
15	16418	2024-08-22 14:32:46	0.31165	0.087156	0.11005	0.084379	0.00099176	0.047709	0.12058	0.048787	0.050362	0.105	0.063496	0.071177	0.066315	0.0011052	0.050841	0.079577	0.020824	0.01798	0.18848	0.15626	0.82904	169910677	0.55919	252418	1339224	140585	64258.72	31837	27523	37819	32694	54093.88	0.23713	19654.4	11567	161539	354	821738	1559679	62	1	23	124	712461	747962	0.78362	0.11252
15.5	17284	2024-08-22 14:32:46	0.31486	0.092178	0.11813	0.086929	0.00090321	0.050173	0.12799	0.052925	0.055167	0.10942	0.063969	0.07181	0.06742	0.0011052	0.050841	0.079577	0.020524	0.01761	0.15905	0.18124	11395	191392607	0.47945	265047	1666389	146727	70036.68	30998	27418	36593	32367	59328.08	0.21796	21638.2	11306	1462375	357	851342	1602096	65.5	1	24	130	73258	746438	0.81668	0.11774
16	17331	2024-08-22 14:32:46	0.30734	0.092719	0.11769	0.088992	0.00092092	0.05243	0.12854	0.051474	0.052316	0.10942	0.064875	0.072607	0.068525	0.0011052	0.051946	0.080683	0.02063	0.017255	0.1538	0.18746	12189	189988317	0.57176	264088	1717117	148501	70087.64	31238	27487	36891	32461	59348.64	0.21486	21591.3	11365	140876	383	849346	1582923	66	1	24	131	724455	729189	0.88881	0.1171
16.5	17153	2024-08-22 14:32:46	0.31894	0.090752	0.1159	0.084441	0.00092977	0.051472	0.12558	0.051708	0.054698	0.10721	0.0644	0.071992	0.06742	0.0011052	0.051946	0.080683	0.020747	0.01765	0.16554	0.18776	11342	172416795	0.47189	261221	1577956	152238	68734.8	33741	27541	39865	3254	58174.8	0.21308	21123.2	12251	1391216	346	841509	1576205	65	1	24	129	719529	72.85	0.86401	0.11575
17	16339	2024-08-22 14:32:46	0.29942	0.092582	0.11897	0.086389	0.0008855	0.051152	0.12725	0.053474	0.056439	0.10831	0.064082	0.072198	0.06742	0.0011052	0.050841	0.080683	0.020966	0.01811	0.15859	0.16501	10405	177794109	0.27619	243395	1534718	142526	66322.04	31467	2734	37303	3241	55946.64	0.20986	20463.2	11509	1475023	359	853192	1601152	66	1	24	131	731069	740444	0.88655	0.1177
17.5	15480	2024-08-22 14:32:46	0.28602	0.084805	0.10798	0.08027	0.0011689	0.045511	0.11762	0.048904	0.051764	0.10831	0.062345	0.070289	0.065209	0.0022105	0.048631	0.078472	0.020974	0.018514	0.18001	0.1457	0.80941	169903989	0.58725	238198	1323246	120029	59949.32	29496	27699	35284	33136	50114.12	0.24116	18092.1	10648	1634832	379	813656	1550043	61.5	1	23	124	710349	743192	0.82569	0.10984
18	15658	2024-08-22 14:32:46	0.27611	0.089354	0.11191	0.086172	0.0010272	0.05127	0.12257	0.048452	0.049249	0.1061	0.063683	0.071209	0.066315	0	0.050841	0.079577	0.020379	0.017361	0.16919	0.13817	0.81665	182708549	0.57713	233204	1378327	121259	62657.56	28712	2751	34294	32858	52459.72	0.23046	19069.3	10437	1687784	354	841705	1570499	65	1	24	128	718277	737422	0.86251	0.11448
18.5	16680	2024-08-22 14:32:46	0.32575	0.098599	0.12524	0.095793	0.0009645	0.055698	0.13558	0.054786	0.055992	0.11163	0.065371	0.07343	0.068525	0.0011052	0.051946	0.081788	0.021028	0.017651	0.19196	0.14694	0.76548	174926493	0.64346	25065	1305718	127423	70497.4	34152	27442	40301	32383	59741.36	0.23487	21769.7	12445	1705753	372	887461	162722	70	1	26	137	745045	740845	0.8873	0.12263
19	15726	2024-08-22 14:32:46	0.36047	0.094371	0.12112	0.0892	0.0009829	0.053617	0.12943	0.053608	0.057182	0.10831	0.064216	0.0721	0.06742	0.0022105	0.050841	0.079577	0.020336	0.01731	0.16841	0.15235	0.90461	173333339	0.42624	23796	141295	118822	64945.72	31442	27322	37469	32559	54498.92	0.2246	19947.1	11508	1561944	371	868541	1601013	68	1	25	133	731926	735391	0.82269	0.11923
19.5	14757	2024-08-22 14:32:46	0.3228	0.090986	0.11567	0.087345	0.0008855	0.051525	0.12259	0.050843	0.054621	0.10942	0.063839	0.071598	0.066315	0.0011052	0.050841	0.079577	0.020449	0.017766	0.16012	0.12156	0.75921	181687461	0.65084	212195	1325256	112667	59327.36	27193	27209	32654	32673	49405.64	0.21567	18157.9	0.9994	1745562	369	844716	1587586	66	1	23	129	72718	738865	0.90759	0.11567
20	15607	2024-08-22 14:32:46	0.40159	0.096735	0.12358	0.092526	0.0010715	0.057244	0.131	0.05394	0.058248	0.10721	0.064646	0.072622	0.06742	0	0.051946	0.080683	0.020441	0.017164	0.16715	0.14675	0.87799	171365946	0.47869	231342	138408	116839	65348.6	32073	27314	38134	32476	54961.64	0.22684	20122.1	11742	1576426	378	880693	1627689	69	1	25	135	74491	741362	0.81968	0.12119
20.5	13858	2024-08-22 14:32:46	0.32396	0.086738	0.10989	0.083656	0.00096677	0.049659	0.11825	0.048107	0.049818	0.10721	0.062228	0.069993	0.064104	0	0.049736	0.077367	0.019965	0.017228	0.1575	0.13783	0.87507	16865464	0.48399	215904	1370807	11308	54932.88	26979	27266	32571	32917	45501.36	0.21646	16688.2	0.98949	1566506	350	833259	1568403	64	1	23	127	718207	739901	0.88129	0.11319
21	14615	2024-08-22 14:32:46	0.32588	0.09131	0.115	0.087204	0.00090321	0.055042	0.12235	0.049623	0.052735	0.10721	0.064195	0.071821	0.06742	0.0011052	0.051946	0.079577	0.020322	0.01746	0.16146	0.13827	0.85639	170622111	0.51633	220232	1363981	11048	59296.16	28958	27489	34753	32991	49408.24	0.2261	17973.5	10534	1592712	368	852353	1594907	66	1	24	131	731501	740783	0.89932	0.11557
21.5	14235	2024-08-22 14:32:48	0.28965	0.091157	0.11741	0.084538	0.00088695	0.050546	0.1232	0.052487	0.056622	0.10831	0.063311	0.071289	0.065209	0.0011052	0.050841	0.078472	0.020257	0.017818	0.15769	0.12952	0.82136	177545865	0.57041	214876	1362628	110472	57878.76	27192	27392	32599	32839	48278.24	0.21574	17625.1	0.9927	1658988	377	854069	1593601	66	1	24	131	729483	738261	0.93914	0.1164
22	13979	2024-08-22 14:32:48	0.35311	0.091606	0.12075	0.083246	0.0010482	0.050372	0.12329	0.055166	0.062225	0.10831	0.06323	0.071435	0.065209	0.0011052	0.050841	0.078472	0.020423	0.017866	0.14732	0.13711	0.93074	176832345	0.36568	213254	1447605	108764	56676.6	26698	27234	32051	32694	47210.52	0.22542	17335.4	0.98033	1555327	370	851417	1615144	65	1	23	131	739301	752394	0.84147	0.11657
22.5	13831	2024-08-22 14:32:48	0.30766	0.092419	0.11719	0.088381	0.0010272	0.052373	0.12558	0.051199	0.053271	0.11384	0.063488	0.071256	0.066315	0.0011052	0.050841	0.079577	0.020379	0.017595	0.14274	0.13994	0.98037	174632351	0.19716	210752	147643	110453	56823.92	27051	27121	32539	32623	47240.4	0.22358	17418.2	0.99742	150599	366	863426	1605389	67	1	24	134	733851	73.79	0.80316	0.11839
23	13672	2024-08-22 14:32:48	0.36456	0.094191	0.12297	0.087853	0.00090321	0.050482	0.13053	0.055332	0.060512	0.11052	0.063571	0.07193	0.066315	0	0.050841	0.079577	0.020531	0.017827	0.16853	0.1145	0.67939	180066516	0.73378	210336	1248044	107467	56407.56	26073	27059	31326	3251	46949.56	0.22187	17350.9	0.96358	1837017	382	866833	162619	67	1	25	133	742234	750706	0.85274	0.11928
23.5	13914	2024-08-22 14:32:48	0.39873	0.097719	0.12817	0.091357	0.00095634	0.05398	0.13232	0.057748	0.063648	0.10942	0.063935	0.07234	0.066315	0.0011052	0.051946	0.079577	0.020387	0.017447	0.1606	0.13859	0.86295	159346632	0.50528	212498	1323185	108772	58793.96	30826	26962	36897	32272	49120.12	0.2226	18218.1	11433	1533319	356	889191	1660731	69	1	24	137	759875	753922	0.8302	0.12306
24	14077	2024-08-22 14:32:48	0.36099	0.097649	0.12739	0.091419	0.0008855	0.054332	0.13214	0.056798	0.061858	0.10831	0.064149	0.07218	0.06742	0.0011052	0.051946	0.079577	0.020588	0.017384	0.16008	0.1481	0.92521	163344273	0.37945	222051	1387164	11214	59848.24	30625	27098	36639	32419	50023.68	0.21547	18460.6	11302	1499292	357	893032	1645881	71	1	25	137	751895	749681	0.85725	0.12328
[truncated: 133 more columns]

## Sheet: K+S_K (3. replicate)
Filename	Ncells	Timepoint	Architecture_LocalDensity_range30_max	Architecture_LocalDensity_range30_mean	Architecture_LocalDensity_range30_mean_biovolume	Architecture_LocalDensity_range30_median	Architecture_LocalDensity_range30_min	Architecture_LocalDensity_range30_p25	Architecture_LocalDensity_range30_p75	Architecture_LocalDensity_range30_std	Architecture_LocalDensity_range30_std_biovolume	Architecture_LocalNumberDensity_range30_max	Architecture_LocalNumberDensity_range30_mean	Architecture_LocalNumberDensity_range30_mean_biovolume	Architecture_LocalNumberDensity_range30_median	Architecture_LocalNumberDensity_range30_min	Architecture_LocalNumberDensity_range30_p25	Architecture_LocalNumberDensity_range30_p75	Architecture_LocalNumberDensity_range30_std	Architecture_LocalNumberDensity_range30_std_biovolume	Biofilm_AspectRatio_HeightToLength	Biofilm_AspectRatio_HeightToWidth	Biofilm_AspectRatio_LengthToWidth	Biofilm_BaseArea	Biofilm_BaseEccentricity	Biofilm_Height	Biofilm_Length	Biofilm_MeanThickness	Biofilm_OuterSurface	Biofilm_OuterSurfaceIgnoreSubstratePerSubstrate	Biofilm_OuterSurfaceIgnoreSubstratePerVolume	Biofilm_OuterSurfacePerSubstrate	Biofilm_OuterSurfacePerVolume	Biofilm_OuterSurface_ignoreSubstrate	Biofilm_Roughness	Biofilm_Volume	Biofilm_VolumePerSubstrate	Biofilm_Width	Cube_Surface_max	Cube_Surface_mean	Cube_Surface_mean_biovolume	Cube_Surface_median	Cube_Surface_min	Cube_Surface_p25	Cube_Surface_p75	Cube_Surface_std	Cube_Surface_std_biovolume	Cube_VolumeFraction_max	Cube_VolumeFraction_mean
K+S_K (3. replicate)			\rho_{cells}_{max} (range=30vox) ((biovolume\cdot\mum^{-3}))	\rho_{cells}_{mean} (range=30vox) ((biovolume\cdot\mum^{-3}))	\rho_{cells}_{mean} (range=30vox) ((biovolume\cdot\mum^{-3}))	\rho_{cells}_{median} (range=30vox) ((biovolume\cdot\mum^{-3}))	\rho_{cells}_{min} (range=30vox) ((biovolume\cdot\mum^{-3}))	\rho_{cells}_{p25} (range=30vox) ((biovolume\cdot\mum^{-3}))	\rho_{cells}_{p75} (range=30vox) ((biovolume\cdot\mum^{-3}))	\rho_{cells}_{std}_{std} (range=30vox) ((biovolume\cdot\mum^{-3}))	\rho_{cells}_{std}_{std} (range=30vox) ((biovolume\cdot\mum^{-3}))	\rho_{cells}_{max} (range=30vox) ((cells\cdot\mum^{-3}))	\rho_{cells}_{mean} (range=30vox) ((cells\cdot\mum^{-3}))	\rho_{cells}_{mean} (range=30vox) ((cells\cdot\mum^{-3}))	\rho_{cells}_{median} (range=30vox) ((cells\cdot\mum^{-3}))	\rho_{cells}_{min} (range=30vox) ((cells\cdot\mum^{-3}))	\rho_{cells}_{p25} (range=30vox) ((cells\cdot\mum^{-3}))	\rho_{cells}_{p75} (range=30vox) ((cells\cdot\mum^{-3}))	\rho_{cells}_{std}_{std} (range=30vox) ((cells\cdot\mum^{-3}))	\rho_{cells}_{std}_{std} (range=30vox) ((cells\cdot\mum^{-3}))	Biofilm height/length ()	Biofilm AspectRatio HeightToWidth ((a.u.))	Biofilm AspectRatio LengthToWidth ((a.u.))	Biofilm substrate area ((\mum^2))	Biofilm substrate eccentricity ()	Height_{biofilm} ((\mum))	Length_{biofilm} ((\mum))	\langleThickness_{biofilm}\rangle ((\mum^2))	A_{biofilm} ((\mum^2))	A_{biofilm} ((\mum^2))	A_{biofilm} ((\mum^2))	A_{biofilm} ((\mum^2))	A_{biofilm} ((\mum^2))	A_{biofilm} ((\mum^2))	Biofilm Roughness ((a.u.))	V_{biofilm} ((\mum^3))	V_{biofilm} ((\mum^3))	Width_{biofilm} ((\mum))	A_{cube}_{max} ((\mum^2))	A_{cube}_{mean} ((\mum^2))	A_{cube}_{mean} ((\mum^2))	A_{cube}_{median} ((\mum^2))	A_{cube}_{min} ((\mum^2))	A_{cube}_{p25} ((\mum^2))	A_{cube}_{p75} ((\mum^2))	A_{cube}_{std}_{std} ((\mum^2))	A_{cube}_{std}_{std} ((\mum^2))	A_{cube}/A_{0}_{max} ()	A_{cube}/A_{0}_{mean} ()
0	9619	2024-08-23 16:24:16	0.41323	0.14642	0.18023	0.14395	0.00096519	0.096743	0.19452	0.071643	0.07158	0.10942	0.059501	0.067011	0.061894	0.0011052	0.049736	0.071841	0.018696	0.016304	0.2202	0.18713	0.84981	171914338	0.52708	300326	136387	145389	49852.96	24969	20969	28999	24353	42925.2	0.12051	20471.2	11908	1604905	378	108925	1808322	95	1	36	172	818588	686076	0.99174	0.20031
0.5	14821	2024-08-23 16:24:16	0.64635	0.26945	0.34597	0.27292	0.00095514	0.17318	0.36584	0.13677	0.12331	0.11052	0.068108	0.078435	0.071841	0.0022105	0.057473	0.085104	0.021972	0.016717	0.24494	0.25384	10363	182266198	0.26235	379855	1550781	12485	97670.88	47029	17651	53587	20112	85718.2	0.16834	48563.4	26644	1496462	422	1385175	1968262	141	0	59	209	888367	666479	1	0.30831
1	19457	2024-08-23 16:24:16	0.64994	0.26006	0.37738	0.26317	0.00094748	0.10161	0.39773	0.17123	0.14713	0.10721	0.064284	0.07843	0.068525	0.0011052	0.049736	0.083998	0.024335	0.017404	0.26861	0.26546	0.98826	177912229	0.15276	401904	1496216	152851	122052.4	60658	1976-01-01	68603	19905	107917.24	0.26696	61316.9	34465	1513985	393	1319979	1983209	133	1	44	208	916796	659987	1	0.29648
1.5	19062	2024-08-23 16:24:16	0.60092	0.22543	0.31995	0.21836	0.00093863	0.10143	0.3437	0.14523	0.13256	0.11163	0.064392	0.07765	0.068525	0	0.049736	0.082893	0.02396	0.018052	0.29027	0.26909	0.92704	177547034	0.37497	420208	144764	152157	117050.2	58104	19521	65926	22149	103162.68	0.31131	52847.3	29765	1561575	397	1291225	2020759	124	0	41	207	928008	684486	1	0.26077
2	18716	2024-08-23 16:24:16	0.54781	0.20094	0.28161	0.18921	0.00091206	0.092273	0.30371	0.1283	0.1229	0.11052	0.064801	0.077102	0.068525	0.0011052	0.049736	0.082893	0.023441	0.018315	0.26314	0.27785	10559	16851637	0.32097	396072	1505152	145314	109716.56	57182	20605	65107	23461	96361.08	0.28167	46765.8	27751	1425515	418	1232128	2008014	112	1	37	200	921461	702551	0.99925	0.23491
2.5	20956	2024-08-23 16:24:16	0.74685	0.23223	0.33113	0.21748	0.00091206	0.09788	0.35304	0.1533	0.14507	0.10942	0.065854	0.0778	0.068525	0	0.051946	0.083998	0.023202	0.017772	0.30674	0.26917	0.87751	175002205	0.47956	428916	1398306	148197	127067	64416	19081	72609	21508	112729.44	0.32206	59079.9	3376	1593498	395	127411	1932018	123.5	1	46	200	881469	667066	1	0.26515
3	20519	2024-08-23 16:24:16	0.66079	0.22319	0.31241	0.21042	0.00092977	0.099233	0.33666	0.14424	0.13874	0.10942	0.066052	0.077692	0.06963	0	0.051946	0.085104	0.023692	0.018393	0.31086	0.28248	0.90871	172983271	0.41742	439782	1414721	148546	122049.16	62473	19353	70555	21857	108067.8	0.3138	55840.7	32281	1556838	403	1250647	190808	120	0	45	196	871428	674607	1	0.25596
3.5	20248	2024-08-23 16:24:16	0.6549	0.21205	0.2929	0.1974	0.0010449	0.099999	0.31204	0.13354	0.13208	0.10831	0.066652	0.077678	0.06963	0.0011052	0.053052	0.085104	0.022732	0.017891	0.27232	0.26651	0.97867	184368201	0.20542	412753	1515714	145067	117589.56	56453	19774	6378	22341	104080.76	0.28942	52635.1	28549	1548741	371	1221338	1889816	115	1	44	192	859302	671339	1	0.24451
4	18005	2024-08-23 16:24:16	0.48686	0.15742	0.2185	0.14117	0.0010095	0.072786	0.23074	0.10237	0.10656	0.11052	0.06331	0.074405	0.066315	0.0011052	0.048631	0.081788	0.02303	0.019543	0.30804	0.27578	0.89527	175070305	0.44553	435163	141266	145332	90109.8	44939	2142	51471	24534	78674.76	0.29742	36729.2	2098	157792	397	1053188	181265	89	1	31	169	827323	692184	1	0.19182
4.5	17944	2024-08-23 16:24:16	0.53103	0.15444	0.21807	0.14001	0.00096519	0.069695	0.22276	0.10277	0.10898	0.10831	0.062347	0.073763	0.065209	0	0.047525	0.080683	0.022979	0.019151	0.27945	0.27627	0.9886	183491859	0.15057	424698	1519755	141809	88253.4	42048	21403	48097	24482	77155.32	0.28806	36048.1	19646	1537281	391	1033901	1780719	86	0	30	166	814406	681554	1	0.18889
5	18883	2024-08-23 16:24:16	0.52092	0.14538	0.20882	0.12841	0.0008855	0.062445	0.21118	0.1012	0.10994	0.1061	0.060793	0.07245	0.062999	0	0.04421	0.080683	0.023293	0.019853	0.29884	0.27157	0.90876	179650235	0.41733	430853	1441758	145876	89342.2	43485	21569	49731	24667	78121.2	0.30752	36218.9	20161	158652	377	994982	1737157	82	1	28	161	793324	670975	1	0.18035
5.5	19010	2024-08-23 16:24:16	0.59361	0.14164	0.20337	0.12353	0.00089435	0.061347	0.20737	0.098967	0.10934	0.10942	0.06063	0.07202	0.062999	0	0.04421	0.079577	0.023085	0.019979	0.3159	0.22977	0.72733	192003148	0.68628	421239	1333449	148901	89113.28	40641	21814	46412	24912	78031.92	0.30554	35771.7	18631	1833336	367	985665	1734311	82	1	28	159	791135	666965	0.99925	0.17689
6	20603	2024-08-23 16:24:16	0.51791	0.13341	0.19325	0.11502	0.00092977	0.056441	0.19413	0.094922	0.10566	0.10721	0.060764	0.072302	0.064104	0	0.04421	0.079577	0.023247	0.02008	0.3063	0.27371	0.89359	180544276	0.44888	43.9	1433232	159756	93119.28	45261	22387	51577	25511	81716	0.30931	36501.2	20217	160.39	349	949544	1705038	76	0	26	153	77891	68379	1	0.16654
6.5	20857	2024-08-23 16:24:16	0.50065	0.12851	0.18829	0.11248	0.00089435	0.05141	0.18707	0.093342	0.1046	0.10721	0.059854	0.071908	0.062999	0.0011052	0.043104	0.079577	0.023756	0.02065	0.28879	0.27748	0.96082	176269981	0.27717	424081	1468471	162684	91388.16	45658	22652	51846	25722	80480.56	0.31537	35529.7	20156	1528351	354	921507	1686808	73	1	25	147	76891	691601	1	0.16015
7	22254	2024-08-23 16:24:18	0.49908	0.12723	0.18667	0.10893	0.00090321	0.049544	0.18735	0.093444	0.10478	0.10721	0.06028	0.071898	0.062999	0.0011052	0.043104	0.079577	0.023499	0.020493	0.26899	0.31387	11668	187304671	0.51529	448723	1668152	165822	97005.12	45768	22966	5179	25988	85725.36	0.31099	37327.4	19929	1429628	391	916028	1685262	72	1	25	145	765932	697302	1	0.15772
7.5	19721	2024-08-23 16:24:18	0.42705	0.10349	0.15016	0.088461	0.00089435	0.040387	0.15219	0.076401	0.086403	0.10942	0.056073	0.067553	0.057473	0	0.038683	0.075157	0.02338	0.021381	0.2634	0.31469	11947	196956452	0.54716	455919	1730891	165392	79416.48	1954-03-01	24195	40322	27559	69721.96	0.33678	28816.8	14631	1448807	361	844867	1618451	64	1	22	131	734048	701615	0.9985	0.13755
8	18032	2024-08-23 16:24:18	0.41681	0.095711	0.13755	0.082292	0.0008855	0.0382	0.13896	0.069902	0.079635	0.10831	0.054496	0.065498	0.056367	0	0.036473	0.072946	0.023016	0.021192	0.30915	0.26045	0.84245	181506529	0.53877	431365	139532	157525	70747.16	34059	24454	38978	27985	61819.2	0.315	25280.1	13928	165626	412	824825	1597444	62	1	21	128	72425	706318	0.99775	0.13181
8.5	20664	2024-08-23 16:24:18	0.46883	0.099498	0.14236	0.086827	0.00092092	0.041148	0.14342	0.071744	0.082676	0.10942	0.056132	0.06701	0.057473	0	0.038683	0.075157	0.023055	0.021031	0.31978	0.29932	0.93603	174955385	0.35191	461753	144399	168328	81938.12	41204	24748	46834	28129	72089.12	0.34936	29129.4	1665	1542671	365	833758	1609648	63	1	22	130	727744	706186	0.98573	0.13287
9	19972	2024-08-23 16:24:18	0.43789	0.089837	0.12515	0.079106	0.0010103	0.038913	0.12849	0.063311	0.073576	0.10831	0.054175	0.064097	0.055262	0	0.037578	0.072946	0.022642	0.021218	0.27683	0.31252	11289	187055966	0.46404	453926	163972	169935	76483.08	35888	25208	40888	2872	67131.28	0.34444	26630.5	14237	1452486	356	805326	1565818	60	1	22	124	707718	711406	0.99023	0.12548
9.5	22611	2024-08-23 16:24:18	0.40925	0.097165	0.1384	0.083352	0.00090321	0.038885	0.14409	0.070291	0.077944	0.10942	0.056009	0.066825	0.057473	0	0.038683	0.075157	0.02333	0.021181	0.28796	0.29197	10139	188364337	0.165	449044	1559377	17573	89217.2	41811	25353	47364	2872	78756.76	0.33899	31064.6	16492	1538004	375	830036	159674	63	1	23	127	72352	727663	0.99249	0.12923
10	24892	2024-08-23 16:24:18	0.38676	0.098529	0.14067	0.082742	0.00090321	0.039617	0.14522	0.071223	0.079117	0.10721	0.057922	0.068542	0.059683	0	0.040894	0.076262	0.022642	0.020482	0.27646	0.31217	11292	188430064	0.46445	455028	1645929	182553	98677.68	46495	25789	52368	29047	87609.92	0.32028	33972.1	18029	1457637	373	833098	1602228	62	1	22	128	727662	722301	0.97821	0.12834
10.5	26560	2024-08-23 16:24:18	0.42306	0.10276	0.14656	0.087598	0.0008855	0.041029	0.15235	0.073858	0.08166	0.11052	0.059604	0.070262	0.060788	0	0.043104	0.078472	0.022619	0.020218	0.31397	0.27093	0.86293	189357603	0.50533	452864	1442392	186616	108225.2	5098	1964-02-01	57154	29597	96534.76	0.31308	36566.1	19311	1671512	367	85806	1622416	66	1	24	132	736104	730149	0.97896	0.12947
11	28612	2024-08-23 16:24:18	0.44099	0.12024	0.17343	0.10147	0.00092092	0.045916	0.18271	0.087408	0.093566	0.11273	0.061464	0.07236	0.062999	0.0011052	0.045315	0.079577	0.022606	0.019737	0.27417	0.31938	11649	187510741	0.51289	457223	1667669	189918	125780.24	60342	25585	67079	28441	113147.88	0.3304	44225.1	23585	1431616	376	924289	1700659	73	1	27	143	772615	737444	0.99474	0.14542
11.5	28654	2024-08-23 16:24:18	0.52342	0.14519	0.21422	0.12115	0.00089435	0.05058	0.22872	0.10786	0.11119	0.10942	0.062637	0.074026	0.064104	0.0011052	0.04642	0.081788	0.023112	0.019357	0.27225	0.33048	12139	186944262	0.56687	462769	1699805	179745	138911.64	67148	24458	74306	27066	125528.84	0.35044	51323.2	27454	1400306	384	1020319	1808996	83	1	30	162	82322	73632	0.9985	0.16848
12	28793	2024-08-23 16:24:18	0.51038	0.14575	0.21688	0.11963	0.0010006	0.050332	0.22883	0.10966	0.11288	0.11273	0.062327	0.073487	0.064104	0	0.04642	0.080683	0.022445	0.018944	0.29732	0.30788	10355	184297496	0.25965	463471	1558809	178847	140592.2	68952	24508	76285	27115	127077.16	0.35076	51850.5	28134	1505347	397	1027244	1822723	83	1	31	162	828143	742925	0.98948	0.16941
12.5	30613	2024-08-23 16:24:18	0.53791	0.15651	0.23595	0.12426	0.00094748	0.052669	0.24771	0.11971	0.12237	0.10831	0.062745	0.073586	0.064104	0	0.048631	0.080683	0.022116	0.018773	0.27716	0.3107	1121	200460563	0.45193	46882	1691508	18867	154412.48	69893	23855	77029	2629	140107.76	0.36997	58733.9	1993-02-01	1508916	400	1060204	1857142	87	1	32	168	846618	741694	0.99775	0.18055
13	32788	2024-08-23 16:24:18	0.53671	0.15985	0.2441	0.12129	0.00099176	0.055246	0.25102	0.12404	0.12752	0.10942	0.063861	0.074426	0.065209	0.0011052	0.049736	0.080683	0.021474	0.018028	0.2955	0.31129	10535	190702947	0.3145	472599	1599343	203783	165215.88	78907	23609	86635	25922	150478.4	0.35503	63736.8	33422	1518189	398	1059373	1851612	87	1	32	169	842167	731823	1	0.18296
13.5	36062	2024-08-23 16:24:18	0.58491	0.17361	0.26775	0.1322	0.0011246	0.060347	0.27175	0.13475	0.13891	0.11052	0.06596	0.075704	0.068525	0.0011052	0.053052	0.081788	0.020693	0.017265	0.27785	0.328	11805	195120103	0.53145	475829	1712542	22051	188537.6	88728	2318	96626	25244	173127.04	0.36357	74686.5	38277	1450678	401	1098727	1882593	92	1	34	175	857665	727093	0.9985	0.19501
14	36883	2024-08-23 16:24:18	0.57351	0.17279	0.2607	0.1373	0.00093435	0.06421	0.2639	0.12886	0.13249	0.11163	0.067012	0.076614	0.06963	0.0011052	0.055262	0.082893	0.020714	0.016825	0.29	0.32642	11256	187977025	0.459	475987	1641323	230573	190269.6	92932	23072	10122	25129	174690.24	0.35878	75715.9	40279	1458212	400	1084572	1841113	92	1	34	171	834777	708978	0.99925	0.19336
14.5	39529	2024-08-23 16:24:18	0.62843	0.18458	0.28381	0.14564	0.0010855	0.068365	0.277	0.13982	0.14565	0.10831	0.069	0.077435	0.072946	0.0011052	0.057473	0.083998	0.019579	0.016037	0.26049	0.33661	12922	204522932	0.63333	477845	1834377	242191	209401.4	94573	22654	102385	24525	193424.04	0.33855	85381.3	41747	1419592	396	1114172	1867696	95	1	36	177	852409	719449	1	0.20347
15	42246	2024-08-23 16:24:18	0.68855	0.1967	0.30409	0.15194	0.00095634	0.074107	0.29646	0.14866	0.15483	0.11052	0.070557	0.078206	0.075157	0	0.058578	0.085104	0.018772	0.015621	0.32004	0.29527	0.92262	19078306	0.38572	479109	1497046	261318	229325.84	111605	22167	120202	23874	212922.92	0.33184	96054.9	50348	1622612	416	1141018	1875339	99	0	38	180	860197	724292	1	0.21431
15.5	44382	2024-08-23 16:24:18	0.74029	0.20722	0.32024	0.15951	0.00107	0.079217	0.31239	0.15558	0.16281	0.10831	0.072181	0.079193	0.076262	0.0011052	0.059683	0.086209	0.018327	0.015212	0.28061	0.32921	11732	195608825	0.52293	479668	1709363	275064	247205.88	117893	2196	126378	2354	230608.2	0.33507	105013	53685	1457016	434	1171262	1873786	103	0	41	184	859238	720034	1	0.22311
16	47310	2024-08-23 16:24:18	0.76707	0.21448	0.32536	0.16586	0.0014485	0.090675	0.3132	0.15515	0.16671	0.10831	0.074613	0.080002	0.079577	0.0011052	0.064104	0.087314	0.01711	0.014552	0.26511	0.34511	13018	19830871	0.64025	480637	181.3	293836	270330.88	127811	22111	136318	23582	253459.36	0.3232	114632	57805	1392689	407	1202177	1885466	108	0	44	186	860828	728121	1	0.22869
16.5	49990	2024-08-23 16:24:20	0.77685	0.22145	0.32665	0.17433	0.0012877	0.10208	0.31874	0.15222	0.16404	0.10831	0.076321	0.080669	0.080683	0.0033157	0.06742	0.088419	0.016447	0.014278	0.2499	0.3508	14038	207829002	0.70182	48164	1927346	31413	293898.88	13313	22302	141414	2369	276682.68	0.3158	124060	59693	1372956	417	1236904	1904025	113	0	48	190	86567	730633	1	0.2345
17	51411	2024-08-23 16:24:20	0.79615	0.22462	0.32557	0.17947	0.0019171	0.10828	0.31822	0.14943	0.16224	0.11052	0.077336	0.081247	0.081788	0.0033157	0.068525	0.089525	0.016245	0.014051	0.25986	0.35341	1936-01-01	199196853	0.67775	482619	1857235	324971	308000.52	145956	22596	154621	23938	290740.04	0.30393	128667	64593	1365607	423	1260178	1911846	117	0	50	193	865913	733787	1	0.23666
17.5	52804	2024-08-23 16:24:14	0.76325	0.23258	0.32426	0.19514	0.0016262	0.12327	0.32465	0.14384	0.15386	0.10831	0.078549	0.082495	0.083998	0.0033157	0.06963	0.09063	0.01611	0.01362	0.27427	0.33601	12251	198722758	0.5777	482885	1760631	338836	325174.16	154875	22745	163632	24031	307770.92	0.30149	135312	68091	1437108	448	1294549	1901999	123	0	55.5	195	850404	712007	1	0.24224
18	54458	2024-08-23 16:24:14	0.78565	0.23851	0.32642	0.20214	0.0044415	0.13034	0.32462	0.14165	0.15308	0.10831	0.079674	0.082872	0.083998	0.0033157	0.072946	0.09063	0.015294	0.013299	0.29796	0.31155	10456	197060366	0.29214	482604	1619721	352178	342675.64	164981	22828	173894	24061	325111.44	0.28286	142421	72273	1549064	422	1322092	1901426	127	0	60	198	842948	702007	1	0.2475
18.5	55701	2024-08-23 16:24:14	0.77697	0.246	0.3282	0.21236	0.0020281	0.14216	0.32607	0.13857	0.15094	0.10942	0.080586	0.083342	0.086209	0.0022105	0.074051	0.091735	0.014865	0.013116	0.26289	0.34812	13242	200350933	0.65553	483177	1837933	363163	362049.96	171863	23041	180708	24227	344329.44	0.27194	149442	7459	1387944	411	1366606	1927528	133	0	65	203	844605	702675	1	0.25409
19	56591	2024-08-23 16:24:14	0.77578	0.2485	0.32716	0.21649	0.0049962	0.1494	0.32566	0.13612	0.14806	0.10831	0.081111	0.083602	0.086209	0.0077367	0.075157	0.091735	0.014644	0.012952	0.23767	0.35934	15119	214733848	0.75002	483222	2033144	370486	371778.56	164861	23131	173135	24292	354011.6	0.25614	153045	71272	1344753	416	1381177	1928422	136	0	67	203	838964	697538	1	0.2562
19.5	57493	2024-08-23 16:24:16	0.80566	0.2615	0.33437	0.23336	0.0060191	0.16663	0.33561	0.1334	0.14415	0.10721	0.081953	0.084153	0.087314	0.004421	0.077367	0.091735	0.014366	0.012662	0.27148	0.32508	11974	207457569	0.55005	482823	1778453	37.73	392629	180624	2305	189257	24152	374718.12	0.25783	162569	78363	1485241	419	1436039	195553	143	0	74	209	838317	689533	1	0.26806
20	58220	2024-08-23 16:24:16	0.8048	0.26346	0.33365	0.23823	0.0061759	0.16762	0.33914	0.13153	0.1415	0.10831	0.082275	0.084327	0.087314	0.0088419	0.077367	0.091735	0.014038	0.012493	0.2567	0.33814	13173	210481928	0.65093	482306	1878897	385939	401833.8	182363	23196	190911	24283	383841.6	0.24533	165481	7862	1426337	401	1451289	1957359	146	0	76.5	210	830088	678981	1	0.26973
20.5	58107	2024-08-23 16:24:16	0.79108	0.2597	0.32662	0.23572	0.0052723	0.16568	0.33589	0.12735	0.13609	0.10942	0.082235	0.084295	0.087314	0.0077367	0.078472	0.091735	0.014113	0.012568	0.25486	0.34283	13451	209365353	0.66882	482613	1893608	385004	400550.68	182732	23453	191317	24554	382577.92	0.24007	163128	77916	1407748	458	1448572	1961419	145	0	76	210	832239	680959	1	0.26641
21	58228	2024-08-23 16:24:16	0.78662	0.25719	0.32094	0.23523	0.0065182	0.1655	0.33191	0.12304	0.131	0.10942	0.082465	0.084682	0.087314	0.0066315	0.078472	0.091735	0.013856	0.012271	0.27261	0.32144	11791	208239295	0.52985	482006	1768136	386193	399020.44	2025-03-18	2359	191616	24701	381078.76	0.2402	161542	77575	1499537	407	1439677	1951283	144	0	76	208	82566	674703	1	0.26332
21.5	58501	2024-08-23 16:24:16	0.78251	0.25927	0.31718	0.24164	0.0026656	0.17503	0.32783	0.11762	0.12518	0.11495	0.082979	0.085294	0.088419	0.0011052	0.078472	0.091735	0.013725	0.011787	0.26769	0.32794	12251	205909355	0.57765	479746	1792141	39259	402519.64	186788	23596	195484	24695	384614.76	0.23443	162999	79161	1462898	405	1445672	1941944	145	0	78	208	814821	671727	1	0.26474
22	58611	2024-08-23 16:24:16	0.77491	0.26289	0.31645	0.24975	0.011219	0.18128	0.332	0.11281	0.11767	0.11052	0.083111	0.085704	0.088419	0.0077367	0.078472	0.09284	0.01372	0.011479	0.24101	0.3428	14223	217274488	0.71112	478078	1983624	395709	408596.16	179793	23632	188055	24718	390643.76	0.23255	165306	76082	1394631	408	1465622	1958312	148	0	80	210	821278	671265	1	0.26816
22.5	58833	2024-08-23 16:24:16	0.74477	0.26903	0.31955	0.2553	0.012753	0.19008	0.33872	0.11102	0.11526	0.11163	0.083472	0.085955	0.088419	0.015473	0.078472	0.09284	0.013494	0.011227	0.26518	0.3287	12395	205154407	0.5909	477163	1799396	399071	417876.52	194921	23594	203689	24655	399889.88	0.23127	169487	82615	1451657	426	1492855	1975011	151	0	83	214	821195	668649	1	0.27411
23	58776	2024-08-23 16:24:16	0.74725	0.27506	0.32389	0.26402	0.015134	0.19622	0.34331	0.10949	0.11322	0.10831	0.083753	0.086201	0.088419	0.012158	0.079577	0.09284	0.013408	0.01111	0.30194	0.28808	0.95408	204415616	0.29954	475807	1575814	402954	423834.84	198583	23435	20734	24469	405935.24	0.22338	173216	84737	1651654	403	1515976	1985172	155	0	86	217	821972	66496	1	0.28052
23.5	58244	2024-08-23 16:24:16	0.75054	0.27399	0.32045	0.26863	0.016885	0.1965	0.34149	0.10663	0.10868	0.10831	0.083627	0.086055	0.088419	0.0088419	0.079577	0.09284	0.013437	0.011172	0.26778	0.32848	12267	200896256	0.57916	474331	1771357	405435	423466.92	20186	23574	210789	24616	405529.36	0.21779	172027	8563	1444029	437	1529276	2002763	156	0	87	217	824091	662474	1	0.28132
24	57421	2024-08-23 16:24:16	0.74451	0.27327	0.31804	0.26922	0.019898	0.19583	0.34238	0.10327	0.10413	0.10942	0.08378	0.085985	0.088419	0.014368	0.079577	0.09284	0.01331	0.011212	0.27779	0.31056	1118	191902443	0.44711	459117	165276	40822	420688.08	209876	23652	21922	24705	402758.04	0.21366	170284	88735	1478362	409	154004	2006996	157	0	89	218	820715	662734	1	0.28265
[truncated: 106 more columns]

## Sheet: K+S_S (3. replicate)
Filename	Ncells	Timepoint	Architecture_LocalDensity_range30_max	Architecture_LocalDensity_range30_mean	Architecture_LocalDensity_range30_mean_biovolume	Architecture_LocalDensity_range30_median	Architecture_LocalDensity_range30_min	Architecture_LocalDensity_range30_p25	Architecture_LocalDensity_range30_p75	Architecture_LocalDensity_range30_std	Architecture_LocalDensity_range30_std_biovolume	Architecture_LocalNumberDensity_range30_max	Architecture_LocalNumberDensity_range30_mean	Architecture_LocalNumberDensity_range30_mean_biovolume	Architecture_LocalNumberDensity_range30_median	Architecture_LocalNumberDensity_range30_min	Architecture_LocalNumberDensity_range30_p25	Architecture_LocalNumberDensity_range30_p75	Architecture_LocalNumberDensity_range30_std	Architecture_LocalNumberDensity_range30_std_biovolume	Biofilm_AspectRatio_HeightToLength	Biofilm_AspectRatio_HeightToWidth	Biofilm_AspectRatio_LengthToWidth	Biofilm_BaseArea	Biofilm_BaseEccentricity	Biofilm_Height	Biofilm_Length	Biofilm_MeanThickness	Biofilm_OuterSurface	Biofilm_OuterSurfaceIgnoreSubstratePerSubstrate	Biofilm_OuterSurfaceIgnoreSubstratePerVolume	Biofilm_OuterSurfacePerSubstrate	Biofilm_OuterSurfacePerVolume	Biofilm_OuterSurface_ignoreSubstrate	Biofilm_Roughness	Biofilm_Volume	Biofilm_VolumePerSubstrate	Biofilm_Width	Cube_Surface_max	Cube_Surface_mean	Cube_Surface_mean_biovolume	Cube_Surface_median	Cube_Surface_min	Cube_Surface_p25	Cube_Surface_p75	Cube_Surface_std	Cube_Surface_std_biovolume	Cube_VolumeFraction_max	Cube_VolumeFraction_mean
K+S_S (3. replicate)			\rho_{cells}_{max} (range=30vox) ((biovolume\cdot\mum^{-3}))	\rho_{cells}_{mean} (range=30vox) ((biovolume\cdot\mum^{-3}))	\rho_{cells}_{mean} (range=30vox) ((biovolume\cdot\mum^{-3}))	\rho_{cells}_{median} (range=30vox) ((biovolume\cdot\mum^{-3}))	\rho_{cells}_{min} (range=30vox) ((biovolume\cdot\mum^{-3}))	\rho_{cells}_{p25} (range=30vox) ((biovolume\cdot\mum^{-3}))	\rho_{cells}_{p75} (range=30vox) ((biovolume\cdot\mum^{-3}))	\rho_{cells}_{std}_{std} (range=30vox) ((biovolume\cdot\mum^{-3}))	\rho_{cells}_{std}_{std} (range=30vox) ((biovolume\cdot\mum^{-3}))	\rho_{cells}_{max} (range=30vox) ((cells\cdot\mum^{-3}))	\rho_{cells}_{mean} (range=30vox) ((cells\cdot\mum^{-3}))	\rho_{cells}_{mean} (range=30vox) ((cells\cdot\mum^{-3}))	\rho_{cells}_{median} (range=30vox) ((cells\cdot\mum^{-3}))	\rho_{cells}_{min} (range=30vox) ((cells\cdot\mum^{-3}))	\rho_{cells}_{p25} (range=30vox) ((cells\cdot\mum^{-3}))	\rho_{cells}_{p75} (range=30vox) ((cells\cdot\mum^{-3}))	\rho_{cells}_{std}_{std} (range=30vox) ((cells\cdot\mum^{-3}))	\rho_{cells}_{std}_{std} (range=30vox) ((cells\cdot\mum^{-3}))	Biofilm height/length ()	Biofilm AspectRatio HeightToWidth ((a.u.))	Biofilm AspectRatio LengthToWidth ((a.u.))	Biofilm substrate area ((\mum^2))	Biofilm substrate eccentricity ()	Height_{biofilm} ((\mum))	Length_{biofilm} ((\mum))	\langleThickness_{biofilm}\rangle ((\mum^2))	A_{biofilm} ((\mum^2))	A_{biofilm} ((\mum^2))	A_{biofilm} ((\mum^2))	A_{biofilm} ((\mum^2))	A_{biofilm} ((\mum^2))	A_{biofilm} ((\mum^2))	Biofilm Roughness ((a.u.))	V_{biofilm} ((\mum^3))	V_{biofilm} ((\mum^3))	Width_{biofilm} ((\mum))	A_{cube}_{max} ((\mum^2))	A_{cube}_{mean} ((\mum^2))	A_{cube}_{mean} ((\mum^2))	A_{cube}_{median} ((\mum^2))	A_{cube}_{min} ((\mum^2))	A_{cube}_{p25} ((\mum^2))	A_{cube}_{p75} ((\mum^2))	A_{cube}_{std}_{std} ((\mum^2))	A_{cube}_{std}_{std} ((\mum^2))	A_{cube}/A_{0}_{max} ()	A_{cube}/A_{0}_{mean} ()
0	5448	2024-08-23 16:03:38	0.10378	0.043761	0.049269	0.043491	0.00094748	0.030426	0.057057	0.019001	0.018662	0.080683	0.041686	0.044732	0.043104	0.0011052	0.034263	0.051946	0.014211	0.013476	0.23097	0.21657	0.93765	159695879	0.34759	318921	1380772	149313	17671.68	0.97621	29981	11066	33985	15589.64	0.12084	5199.87	0.32561	147259	390	686982	1339031	50.5	1	21	100	615596	722883	0.88505	0.089889
0.5	7707	2024-08-23 16:03:38	0.17427	0.0726	0.08381	0.071885	0.0011069	0.0534	0.091804	0.029599	0.029281	0.099472	0.05298	0.057863	0.054157	0.0011052	0.04421	0.064104	0.016506	0.01501	0.20378	0.13787	0.67655	174299952	0.73639	249704	1225333	122602	28919.24	1486	27296	16592	30476	25901.68	0.11757	9489.28	0.54442	1811145	335	791144	1489348	61	1	22	120	679298	703738	0.95342	0.11592
1	8606	2024-08-23 16:03:38	0.20616	0.087359	0.10216	0.085911	0.00099176	0.062932	0.11217	0.037488	0.03661	0.097261	0.053342	0.05903	0.055262	0	0.04421	0.066315	0.017577	0.015584	0.23883	0.17243	0.72196	181139231	0.69193	308189	1290385	131585	34238.8	16759	24372	18902	27489	30357.08	0.14318	12455.5	0.68762	1787324	371	84028	1535897	67	1	25	129	696368	671717	0.96619	0.13627
1.5	9474	2024-08-23 16:03:38	0.27953	0.098399	0.1163	0.095948	0.00092092	0.068422	0.12704	0.043854	0.044461	0.105	0.053625	0.059671	0.055262	0.0011052	0.041999	0.06742	0.018435	0.016943	0.27412	0.22214	0.81037	17305702	0.58591	366291	1336264	13916	38942.6	1987	22548	22503	25536	34385.8	0.18574	15250	0.88121	1648948	332	866177	1570832	70	1	25	135	709999	652526	0.96694	0.15161
2	10178	2024-08-23 16:03:38	0.31236	0.11781	0.14128	0.11395	0.00091206	0.080686	0.15172	0.053241	0.054341	0.10831	0.055409	0.062093	0.056367	0	0.04421	0.068525	0.018453	0.017017	0.22644	0.15804	0.69794	181238982	0.71616	287366	1269082	137844	43553.32	21074	20308	24031	23157	38195	0.16097	18808.2	10378	1818328	332	903863	1604421	75	1	26	143	723988	619347	0.99399	0.17393
2.5	10650	2024-08-23 16:03:40	0.36235	0.1269	0.1526	0.12338	0.00091206	0.084744	0.16402	0.057869	0.058392	0.11052	0.055188	0.062089	0.056367	0.0011052	0.043104	0.068525	0.018734	0.017202	0.19838	0.13417	0.6763	180854141	0.73662	247569	124793	135168	46412.32	22514	1925	25663	21943	40717.44	0.16466	21151.5	11695	1845221	362	918244	1575018	78	1	28	143	712025	603256	1	0.18694
3	10856	2024-08-23 16:03:40	0.40098	0.12721	0.16058	0.12039	0.00090321	0.078287	0.16774	0.06767	0.070563	0.1061	0.052497	0.060415	0.053052	0	0.039789	0.066315	0.01939	0.017946	0.16329	0.17586	1077	173417967	0.37136	251804	1542103	147151	46992.88	23748	18641	27098	21271	41183.88	0.20349	22092.7	1274	1431828	366	913204	1583862	77	1	27	143	720549	609911	1	0.19181
3.5	11795	2024-08-23 16:03:40	0.49147	0.12374	0.16276	0.11443	0.00092977	0.071269	0.16693	0.072865	0.077977	0.11052	0.052117	0.060857	0.053052	0	0.038683	0.066315	0.019637	0.017952	0.19548	0.18677	0.95544	16835258	0.29518	279753	1431091	159056	49978.96	25946	18879	29687	21601	43680.4	0.20965	23137.2	13743	149783	332	891515	1582483	73	1	25	141	720154	621198	1	0.18485
4	12353	2024-08-23 16:03:40	0.53134	0.12095	0.16586	0.1074	0.00090321	0.062335	0.16377	0.078178	0.08952	0.11384	0.052566	0.061857	0.053052	0	0.038683	0.066315	0.019681	0.018468	0.15611	0.18494	11847	188529558	0.5362	263253	1686358	164908	51999.16	2399	19384	27581	22285	45227.96	0.21326	23333.2	12376	1423442	392	884999	1597828	70	0	25	140	729591	63977	1	0.17782
4.5	14256	2024-08-23 16:03:40	0.58547	0.11707	0.17342	0.099928	0.0008855	0.051022	0.16263	0.085625	0.10138	0.11052	0.054153	0.06535	0.054157	0.0011052	0.038683	0.06963	0.021177	0.019926	0.20937	0.1924	0.91897	172283415	0.39432	297259	1419803	173104	57666.52	28945	20228	33472	23391	49867.28	0.22246	24653.1	1431	154499	413	851668	1577731	66	1	23	135	718533	65427	1	0.16277
5	15929	2024-08-23 16:03:40	0.5555	0.11088	0.16643	0.091737	0.00093863	0.048072	0.15198	0.084028	0.10357	0.10942	0.055117	0.066071	0.056367	0.0011052	0.039789	0.071841	0.0213	0.019667	0.21391	0.19458	0.90962	179911247	0.41544	308784	1443492	17743	63446.96	30595	21316	35266	2457	55043.6	0.23473	25823.2	14353	1586917	384	837331	1580822	65	0	22	132	71924	670174	1	0.15258
5.5	19293	2024-08-23 16:03:40	0.64561	0.1137	0.16835	0.094908	0.00094748	0.052413	0.15383	0.083506	0.10334	0.10942	0.059865	0.07009	0.061894	0	0.045315	0.076262	0.021007	0.018996	0.22651	0.20569	0.90808	175811335	0.41879	322941	1425744	18866	78337.08	38767	22449	44557	25803	68155.92	0.23097	30359.7	17268	1570057	370	853282	1599634	66	1	24	133	721993	675762	0.99699	0.14799
6	20675	2024-08-23 16:03:40	0.47743	0.11431	0.16452	0.098432	0.0011087	0.054378	0.15563	0.079375	0.094115	0.10942	0.06113	0.070974	0.062999	0	0.04642	0.078472	0.021163	0.018865	0.22331	0.22166	0.99264	183779597	0.1211	34033	1524052	198694	85768.92	40838	23255	46669	26576	75051.8	0.22836	32273.6	17561	1535351	376	872713	1616636	68	0	25	137	732242	685564	1	0.1469
6.5	21855	2024-08-23 16:03:40	0.52871	0.11379	0.16352	0.097449	0.00094748	0.055189	0.15705	0.078789	0.093829	0.11052	0.062686	0.072367	0.065209	0.0011052	0.048631	0.079577	0.021203	0.018544	0.2376	0.22735	0.95685	177349721	0.29058	349251	1469915	194682	90954.48	45071	23957	51285	2726	79933.64	0.22819	33365.8	18814	1536203	400	874509	1631086	69	0	25	136	737695	700731	1	0.14362
7	23468	2024-08-23 16:03:40	0.43163	0.11534	0.16023	0.10147	0.00089435	0.05808	0.15722	0.075446	0.087558	0.10831	0.064524	0.073566	0.06742	0	0.050841	0.080683	0.020847	0.018121	0.25552	0.22264	0.8713	174879954	0.49075	355912	1392866	202676	99692.2	50311	24616	57006	27891	87984.44	0.22816	35743.3	20439	1598604	401	893198	1639435	71	1	26	140	743083	697655	0.99624	0.14321
7.5	24028	2024-08-23 16:03:40	0.48797	0.11729	0.16503	0.099611	0.00091206	0.057497	0.16272	0.078581	0.089635	0.10831	0.064968	0.074403	0.06742	0.0011052	0.050841	0.081788	0.021102	0.01812	0.24542	0.23169	0.94407	179529655	0.32975	360518	1469011	201635	103655.96	51145	24998	57738	2822	91820.04	0.22644	36731.5	2046	1556042	377	907449	1659931	72	1	26	143	751531	705531	0.9985	0.14378
8	24363	2024-08-23 16:03:40	0.43839	0.11867	0.16119	0.10785	0.00092977	0.062571	0.16393	0.073193	0.081542	0.10942	0.066383	0.07536	0.06963	0.0011052	0.053052	0.082893	0.020979	0.017574	0.23309	0.22562	0.96794	177267032	0.2512	344523	1478061	203858	106809.84	5335	25329	60254	28607	94571.08	0.21455	37337.2	21063	1527024	381	921815	1675328	74	1	28	144	756623	711458	0.98272	0.1441
8.5	26496	2024-08-23 16:03:40	0.42804	0.12616	0.16983	0.11415	0.00092092	0.068497	0.17266	0.076244	0.082119	0.10831	0.068723	0.077356	0.072946	0.0011052	0.055262	0.085104	0.020796	0.016723	0.24597	0.23602	0.95955	182723008	0.28152	367504	1494123	207227	121378.2	59377	25814	66427	28879	108495.04	0.22624	42029.8	23002	1557102	446	961712	1724532	78	1	29	150	778914	727151	0.99098	0.14913
9	27307	2024-08-23 16:03:40	0.51756	0.13604	0.18534	0.1223	0.0010632	0.069948	0.18795	0.084868	0.092227	0.10831	0.069803	0.078884	0.074051	0.0011052	0.056367	0.087314	0.020978	0.016811	0.2495	0.23177	0.92893	178128973	0.37026	362145	1451487	211597	130987.08	66207	25759	73535	2861	117934.64	0.22026	45783.6	25703	1562542	381	1008433	1761094	84	1	32	157	792051	722661	0.99249	0.15767
9.5	27593	2024-08-23 16:03:40	0.48539	0.13873	0.19165	0.12239	0.00089435	0.068909	0.19475	0.08885	0.095436	0.10942	0.069996	0.079336	0.074051	0.0022105	0.056367	0.087314	0.020768	0.016535	0.26262	0.18284	0.69621	200113933	0.71784	349782	1331878	210636	133823.4	6036	25827	66874	28614	120788.2	0.21453	46768.2	23371	1913035	409	1019221	1788814	84	1	31	161	806509	725972	0.99249	0.15943
10	28426	2024-08-23 16:03:40	0.51439	0.13771	0.18777	0.12293	0.0008855	0.071654	0.18842	0.085534	0.094249	0.11163	0.070852	0.079521	0.076262	0	0.057473	0.087314	0.020297	0.016181	0.23341	0.22607	0.96858	185683217	0.2487	353201	1513244	212903	138360.36	6731	26157	74514	28957	124982.88	0.20717	47781.7	25733	1562334	396	1023352	1777922	85	1	33	160	80093	728067	0.98422	0.15805
10.5	29455	2024-08-23 16:03:40	0.52752	0.14142	0.1938	0.12586	0.0010715	0.074339	0.19573	0.087883	0.095974	0.10831	0.071083	0.079946	0.076262	0.0011052	0.058578	0.087314	0.020427	0.016006	0.25946	0.22915	0.88321	177183715	0.46898	366238	1411556	215327	144591.16	73938	25939	81605	28628	131006.84	0.21068	50506.6	28505	1598217	419	1033507	1793657	86	1	33	162	808109	730381	0.98723	0.1612
11	29447	2024-08-23 16:03:40	0.55462	0.13893	0.1889	0.12443	0.0008855	0.07596	0.18814	0.085298	0.096082	0.10942	0.070856	0.07931	0.075157	0.0011052	0.058578	0.086209	0.019718	0.015684	0.23604	0.2184	0.92527	191121816	0.37931	354187	1500528	214308	144096.48	68169	26064	75395	28827	130286.04	0.21319	49986.9	26154	1621721	393	102826	1788341	86	1	33	161	806214	728806	0.98122	0.15961
11.5	27890	2024-08-23 16:03:40	0.55559	0.12025	0.1674	0.10735	0.0010006	0.063038	0.16079	0.077951	0.093976	0.11163	0.068216	0.076837	0.071841	0.0011052	0.055262	0.083998	0.019904	0.016487	0.2297	0.24613	10715	179835513	0.35921	359799	1566362	20879	125863.16	62797	26683	69988	29738	112931.44	0.22498	42324	23535	1461818	376	948755	171061	76	1	29	147	773957	73995	0.98422	0.14268
12	28466	2024-08-23 16:03:40	0.45824	0.11618	0.15242	0.10661	0.00090321	0.064527	0.1569	0.068168	0.07496	0.11052	0.06865	0.076565	0.072946	0	0.056367	0.083998	0.019811	0.0164	0.23868	0.24148	10117	178856041	0.15184	362293	1517886	215475	127316.36	63934	27227	71184	30314	114350.08	0.21899	41998.7	23482	1500288	380	939595	168473	76	1	29	145	761872	736153	0.98723	0.13875
12.5	28001	2024-08-23 16:03:40	0.41086	0.10658	0.14071	0.096856	0.0009829	0.058936	0.14241	0.064207	0.073539	0.10942	0.067286	0.075021	0.070736	0.0011052	0.055262	0.082893	0.019813	0.016789	0.23225	0.26034	1121	183599817	0.45187	375959	161878	216654	119867.32	58405	27721	65287	30988	107232.32	0.22166	38682.1	21069	1444091	408	899212	1648646	71	1	27	138	748876	741893	0.99023	0.12992
13	29135	2024-08-23 16:03:40	0.42599	0.10807	0.14058	0.098618	0.00092977	0.060648	0.14664	0.063166	0.069339	0.1061	0.067817	0.07564	0.071841	0.0011052	0.055262	0.083998	0.019966	0.016717	0.25765	0.23505	0.9123	186973105	0.40952	379701	1473714	225713	125425.88	6017	27729	67082	30915	112501.16	0.2146	40571.7	21699	1615385	372	904362	164781	72	1	27	139	749317	735936	0.97145	0.13094
13.5	26840	2024-08-23 16:03:40	0.30996	0.094983	0.12245	0.085118	0.00095634	0.05328	0.12765	0.055526	0.06103	0.10942	0.065344	0.072881	0.068525	0.0011052	0.053052	0.080683	0.019899	0.017372	0.22413	0.25972	11588	183583053	0.50529	36887	1645807	21753	109293.24	52949	2848	59533	32022	97205.6	0.21948	34130.8	18591	1420247	396	854997	1580662	67	1	25	130	721028	73522	0.92863	0.1196
14	26738	2024-08-23 16:03:40	0.33731	0.09127	0.11471	0.085574	0.00099176	0.053086	0.12201	0.050997	0.054273	0.10942	0.06555	0.07284	0.068525	0.0011052	0.053052	0.080683	0.02	0.017128	0.22384	0.26491	11835	184647082	0.53485	373371	1668062	220182	106293.24	5105	2879	57566	32464	94262.08	0.2071	32741.7	17732	140942	365	835379	1552301	65	1	24	127	709499	732919	0.94666	0.11512
14.5	26884	2024-08-23 16:03:40	0.3069	0.089368	0.11256	0.083786	0.0009068	0.051745	0.12065	0.049723	0.052962	0.10831	0.065077	0.072254	0.068525	0.0011052	0.051946	0.080683	0.019873	0.017258	0.24785	0.25289	10204	182077199	0.1988	38119	1538016	220521	105672.4	5145	28845	58037	32538	93679.2	0.21239	32476.8	17837	1507318	366	825474	1541177	63	1	24	125	70314	729404	0.90759	0.11358
15	28399	2024-08-23 16:03:40	0.41302	0.10012	0.12891	0.091622	0.00092977	0.056152	0.13635	0.05866	0.063908	0.10721	0.066691	0.074374	0.070736	0	0.054157	0.082893	0.020371	0.017253	0.25223	0.25871	10257	182578585	0.22245	389486	1544152	223184	118574.76	57981	28407	64945	31819	105860	0.21281	37265.2	20411	1505462	371	87759	160097	69	1	26	134	730916	72995	0.87979	0.12343
15.5	28338	2024-08-23 16:03:40	0.36822	0.10056	0.12995	0.09025	0.0008855	0.055742	0.13755	0.059572	0.064511	0.10942	0.066115	0.073825	0.06963	0	0.053052	0.081788	0.020313	0.017401	0.24317	0.25852	10631	186949171	0.3394	386826	159076	223854	118950.52	56861	28279	63627	31644	106301.08	0.21447	37590.2	20107	1496335	389	883666	161601	70	1	26	136	735681	734683	0.94065	0.12481
16	29360	2024-08-23 16:03:40	0.38218	0.10532	0.1368	0.095197	0.00093344	0.058515	0.14409	0.061679	0.066297	0.10942	0.067141	0.075065	0.070736	0	0.054157	0.082893	0.020152	0.017041	0.23608	0.26144	11074	187580342	0.42965	383935	1626321	223406	125694.72	60025	28075	67008	31341	112594.64	0.21426	40105.2	2138	1468558	379	899978	1634744	72	1	27	137	743944	738454	0.91134	0.12852
16.5	27826	2024-08-23 16:03:40	0.33469	0.097878	0.12696	0.089023	0.0008855	0.054626	0.1322	0.057646	0.06299	0.11052	0.065679	0.073675	0.06963	0	0.053052	0.081788	0.020472	0.017428	0.28855	0.20319	0.70416	197316973	0.71004	383792	1330069	217577	114553.76	5173	28393	58056	31865	102071.76	0.21334	35949.4	18219	1888862	365	865126	1600693	68	1	26	132	728665	740038	0.91961	0.12155
17	28397	2024-08-23 16:03:40	0.37322	0.10247	0.13303	0.091799	0.00090321	0.056017	0.14086	0.060873	0.066066	0.10942	0.066451	0.074461	0.06963	0.0011052	0.053052	0.082893	0.020548	0.01762	0.26036	0.2529	0.97134	182167031	0.23771	390799	150098	219328	120654.36	59279	28417	66233	31751	107987.04	0.21523	38000.3	2086	1545272	400	893142	1625645	71	1	27	136	74165	739792	0.96018	0.12588
17.5	25946	2024-08-23 16:03:40	0.33043	0.095233	0.12476	0.08507	0.0008855	0.051819	0.12989	0.057894	0.064067	0.11163	0.064777	0.072966	0.068525	0	0.050841	0.081788	0.021009	0.018081	0.21648	0.26131	12071	197070491	0.56006	376746	1740333	204507	105925.4	47691	28509	5375	3213	93985.16	0.21854	32967.3	16729	1441782	384	857605	1586277	67	1	25	131	722984	738534	0.90684	0.11948
18	27214	2024-08-23 16:03:40	0.37829	0.10074	0.13122	0.09117	0.00092092	0.055352	0.13553	0.060678	0.067431	0.10721	0.065868	0.07382	0.06963	0	0.053052	0.081788	0.020564	0.017681	0.25175	0.23627	0.93852	182161132	0.34522	371425	1475383	210528	114222.68	5594	28242	62704	31658	101900.4	0.22402	36080.6	19807	1572031	370	883913	1620153	70	1	27	134	736408	739469	0.93464	0.12471
18.5	25470	2024-08-23 16:03:40	0.36721	0.094562	0.12754	0.082236	0.00091206	0.049862	0.1258	0.061429	0.07157	0.10942	0.064354	0.073059	0.06742	0.0011052	0.050841	0.080683	0.021105	0.018656	0.27155	0.22483	0.82795	177076226	0.5608	371006	1366273	201851	103055.6	51606	28514	58198	32157	91381.4	0.22119	32048	18098	1650186	378	850705	1583923	66	1	25	129	721123	739997	0.93989	0.11834
19	26867	2024-08-23 16:03:40	0.4824	0.10493	0.14284	0.09187	0.00092092	0.053989	0.14169	0.068433	0.0799	0.10942	0.066307	0.075143	0.06963	0	0.051946	0.083998	0.021186	0.018296	0.26374	0.22289	0.84513	187576109	0.53456	374695	1420709	206389	114700.68	54665	28148	61149	31486	102539.28	0.21465	36429.1	19421	1681057	351	896623	1638363	71	1	27	137	744067	73907	0.93238	0.12753
19.5	26849	2024-08-23 16:03:42	0.4986	0.10789	0.14803	0.093562	0.0010095	0.055441	0.14672	0.070685	0.083266	0.10942	0.066315	0.075182	0.070736	0.0011052	0.051946	0.082893	0.020994	0.01781	0.24898	0.2439	0.97959	181917088	0.201	375037	150631	208186	116619.88	57398	27936	64106	2025-12-03	104416.32	0.21639	37377.6	20546	1537692	449	913714	1660631	72	1	28	140	754041	743141	0.98798	0.13095
20	27732	2024-08-23 16:03:42	0.46035	0.11175	0.15091	0.098556	0.0008855	0.057849	0.1546	0.070397	0.078319	0.10831	0.066952	0.075874	0.070736	0.0011052	0.053052	0.083998	0.02088	0.017507	0.2539	0.24528	0.96605	182377305	0.25836	380276	1497753	21198	122952.88	60527	27848	67417	31018	110387	0.2164	39638.6	21734	1550389	377	932008	1676388	75	1	29	143	759066	739352	0.94365	0.13445
20.5	25777	2024-08-23 16:03:42	0.39362	0.10166	0.13711	0.089382	0.00092092	0.052249	0.13959	0.064545	0.07228	0.10831	0.065614	0.074362	0.068525	0.0011052	0.051946	0.081788	0.020833	0.017942	0.23305	0.26089	11195	18049019	0.44951	373798	1603945	20127	108516.68	53549	28249	60123	31717	96651.28	0.21288	34214	18956	1432763	373	883945	1629771	70	1	26	135	742555	744631	0.95943	0.12483
21	26243	2024-08-23 16:03:42	0.43494	0.10943	0.15254	0.093854	0.00091206	0.053032	0.1509	0.073356	0.08443	0.11273	0.06606	0.075373	0.06963	0	0.051946	0.082893	0.021071	0.018007	0.21349	0.26028	12192	191730791	0.57202	368309	1725162	20787	114959.6	53707	27812	59959	3105	102972.44	0.2143	37024.5	19311	1415051	393	920954	1680056	73	1	28	142	762354	750446	0.95868	0.13271
21.5	24230	2024-08-23 16:03:42	0.43521	0.097018	0.13372	0.081745	0.00095634	0.048817	0.13085	0.065364	0.078189	0.10721	0.064433	0.073228	0.06742	0.0011052	0.050841	0.081788	0.02103	0.018553	0.22703	0.23772	10471	18743104	0.29651	358883	1580766	204029	99949.72	47248	28313	53326	31955	88557.24	0.21625	31278.5	16688	1509677	378	867315	1620553	67	1	25	132	738462	751647	0.90458	0.12143
22	23844	2024-08-23 16:03:42	0.45582	0.096091	0.13351	0.082192	0.00092092	0.048149	0.12963	0.065253	0.078413	0.10721	0.063947	0.073017	0.066315	0	0.049736	0.080683	0.021141	0.01859	0.24938	0.2344	0.93991	175308859	0.34141	361212	1448442	204673	97705.64	49312	28273	55733	31955	86448.2	0.21318	30576.4	17441	1541037	428	860609	1615079	67	1	25	130	732429	758307	0.9121	0.12059
22.5	23704	2024-08-23 16:03:42	0.41027	0.093143	0.12843	0.079867	0.00090321	0.046803	0.12509	0.062693	0.074471	0.10942	0.063305	0.072248	0.066315	0	0.049736	0.079577	0.020803	0.018533	0.24751	0.20744	0.83814	187023496	0.54546	349661	1412734	204845	95390.12	45048	28309	51004	32052	84250.8	0.20594	29760.7	15913	1685567	400	845561	1592371	65	1	25	129	724632	74555	0.88805	0.1181
23	23773	2024-08-23 16:03:42	0.43852	0.09251	0.12704	0.077968	0.0008855	0.047711	0.12352	0.062145	0.074079	0.10942	0.063152	0.071931	0.065209	0.0011052	0.049736	0.079577	0.020923	0.018685	0.23329	0.24064	10315	181676287	0.2452	36036	1544672	208868	95824.36	46512	2838	52745	32183	84501.2	0.20475	29775.3	16389	1497518	366	846593	1588102	66	1	25	129	723914	746916	0.92787	0.11783
23.5	23037	2024-08-23 16:03:42	0.40844	0.090769	0.12416	0.078269	0.00091206	0.046796	0.12015	0.060512	0.073654	0.10942	0.062713	0.07118	0.065209	0	0.049736	0.078472	0.020497	0.018411	0.22166	0.22786	1028	181743938	0.23175	34187	1542336	205913	91967.44	44529	2829	50603	32149	80929	0.20066	28606.8	1574	1500345	363	839295	1586149	64	1	24	128	722528	74804	0.92787	0.11684
24	22529	2024-08-23 16:03:42	0.4461	0.089626	0.12597	0.074187	0.00097874	0.045143	0.11968	0.062564	0.07764	0.10942	0.062211	0.071228	0.064104	0.0011052	0.048631	0.078472	0.020533	0.018509	0.22964	0.23036	10032	176709347	0.079281	344993	1502344	20879	88912.72	44206	28296	50316	32207	78115.68	0.20135	27606.8	15623	1497615	366	829772	1589043	63	1	24	125	724736	755902	0.86852	0.11526
[truncated: 106 more columns]

## Sheet: K+S (Average)
Time [h]	K279a 1	K279a 2	K279a 3	SH1000 1	SH1000 2	SH1000 3	Average K279a	Average SH1000	Average K279a + Average SH1000	Standard deviation K279a	Standard deviation SH1000	Plus K279a	Minus K279a	Plus SH1000	Minus SH1000
0	1518.47	6071.66	20471.2	852.832	3565.29	5199.87	13271.4	4382.58	17654	10182	1155.83	23453.4	3089.42	18809.8	16498.2
0.5	2392.24	15512.2	48563.4	1105.06	6792.93	9489.28	32037.8	8141.1	40178.9	23370.7	1906.61	55408.5	8667.14	42085.5	38272.3
1	2981.95	11403.4	61316.9	1344.76	10227.2	12455.5	36360.1	11341.4	47701.5	35294.2	1575.6	71654.3	1065.92	49277.1	46125.9
1.5	3940.4	20640	52847.3	2573.54	15713.3	15250	36743.7	15481.6	52225.3	22774	327.611	59517.7	13969.7	52552.9	51897.7
2	4204.32	19315.5	46765.8	4526.5	22330.6	18808.2	33040.7	20569.4	53610.1	19410.3	2490.68	52450.9	13630.4	56100.7	51119.4
2.5	3104.88	19306.9	59079.9	4460.52	26231.4	21151.5	39193.4	23691.5	62884.9	28123.7	3592.06	67317.1	11069.7	66476.9	59292.8
3	4517.93	30885.2	55840.7	4724.49	28290.7	22092.7	43362.9	25191.7	68554.7	17646.1	4382.64	61009.1	25716.8	72937.3	64172
3.5	5578.9	20487	52635.1	4590.09	30401.6	23137.2	36561.1	26769.4	63330.5	22732.1	5136.7	59293.2	13829	68467.2	58193.8
4	5688.14	18261.8	36729.2	5218.32	30351.9	23333.2	27495.5	26842.6	54338	13058.4	4962.97	40553.9	14437.1	59301	49375.1
4.5	7370.19	26002.4	36048.1	4380.17	29705	24653.1	31025.2	27179	58204.3	7103.36	3572.22	38128.6	23921.9	61776.5	54632.1
5	9840.11	26084.7	36218.9	4443.34	30217.1	25823.2	31151.8	28020.2	59171.9	7166	3106.98	38317.8	23985.8	62278.9	56065
5.5	11370.1	19177.8	35771.7	4668.83	24238.5	30359.7	27474.8	27299.1	54773.9	11733.7	4328.36	39208.5	15741.1	59102.2	50445.5
6	16944.2	14817.3	36501.2	5949.62	23130.6	32273.6	25659.3	27702.1	53361.3	15332.8	6465.09	40992.1	10326.4	59826.4	46896.3
6.5	22190	12072.5	35529.7	6925.74	24765.9	33365.8	23801.1	29065.9	52867	16586.8	6080.99	40387.9	7214.32	58947.9	46786
7	25205.2	11977.8	37327.4	6583.43	22412	35743.3	24652.6	29077.7	53730.3	17924.9	9426.64	42577.5	6727.69	63156.9	44303.6
7.5	27217.5	10335.6	28816.8	7099.41	27572.4	36731.5	19576.2	32152	51728.2	13068.2	6476.5	32644.4	6507.98	58204.7	45251.7
8	31473.2	8130.01	25280.1	7303.66	24564.7	37337.2	16705.1	30951	47656	12126.9	9031.54	28832	4578.11	56687.6	38624.5
8.5	33325.6	9241.34	29129.4	7502.46	30188.2	42029.8	19185.4	36109	55294.4	14063	8373.27	33248.4	5122.38	63667.7	46921.1
9	38777.9	8074.81	26630.5	7348.91	30331	45783.6	17352.6	38057.3	55409.9	13120.8	10926.7	30473.5	4231.81	66336.6	44483.3
9.5	40376	9435.91	31064.6	7662.12	40940.9	46768.2	20250.3	43854.5	64104.8	15293.8	4120.53	35544.1	4956.46	68225.4	59984.3
10	37616.7	10357.2	33972.1	6245.82	30388.9	47781.7	22164.6	39085.3	61250	16698.2	12298.5	38862.9	5466.44	73548.5	48951.4
10.5	39817.4	12079.6	36566.1	5605.42	26278.8	50506.6	24322.9	38392.7	62715.6	17314.5	17131.7	41637.4	7008.34	79847.3	45583.9
11	42569.3	15630.4	44225.1	5209.36	25048.6	49986.9	29927.8	37517.8	67445.5	20219.5	17634.1	50147.2	9708.3	85079.6	49811.4
11.5	44640	17822.8	51323.2	4842.37	21821.6	42324	34573	32072.8	66645.8	23688.3	14497.3	58261.4	10884.7	81143.2	52148.5
12	45270.5	19725.4	51850.5	5091.5	20810.3	41998.7	35788	31404.5	67192.5	22715.9	14982.4	58503.8	13072.1	82174.9	52210
12.5	41109	21367.7	58733.9	4958.3	23434.6	38682.1	40050.8	31058.4	71109.2	26422	10781.6	66472.8	13628.8	81890.8	60327.6
13	48105.5	23831.3	63736.8	5269.22	20720.2	40571.7	43784	30645.9	74430	28217.4	14037.1	72001.4	15566.6	88467.1	60392.9
13.5	51733.4	25517.8	74686.5	5817.58	21656.3	34130.8	50102.2	27893.5	77995.7	34767.5	8820.81	84869.7	15334.6	86816.5	69174.9
14	32630.7	28218.2	75715.9	6232.14	17125.9	32741.7	51967	24933.8	76900.9	33586	11042	85553	18381	87942.9	65858.8
14.5	35138	30401.9	85381.3	6294.46	18877.8	32476.8	57891.6	25677.3	83568.9	38876.3	9615.95	96767.9	19015.3	93184.9	73953
15	41334.4	32524.4	96054.9	6197.77	19654.4	37265.2	64289.7	28459.8	92749.5	44922.8	12452.7	109213	19366.9	105202	80296.8
15.5	38547.4	34957.7	105013	5103.54	21638.2	37590.2	69985.4	29614.2	99599.6	49536.7	11279.8	119522	20448.7	110879	88319.8
16	8628.73	36637.9	114632	5367.1	21591.3	40105.2	75635.1	30848.2	106483	55150.5	13091.3	130786	20484.7	119575	93392
16.5	52355.3	38938.7	124060	4809.22	21123.2	35949.4	81499.5	28536.3	110036	60190.1	10483.7	141690	21309.4	120519	99552.1
17	59299.5	42988.6	128667	4373.65	20463.2	38000.3	85827.7	29231.7	115059	60583.6	12400.6	146411	25244.1	127460	102659
17.5	65823.8	47414.8	135312	4772.43	18092.1	32967.3	91363.3	25529.7	116893	62152.5	10518.4	153516	29210.7	127411	106375
18	71107.6	49443.1	142421	4837.3	19069.3	36080.6	95931.9	27575	123507	65745.1	12028.8	161677	30186.8	135536	111478
18.5	76759.8	50658.6	149442	4945.71	21769.7	32048	100050	26908.9	126959	69850.1	7267.91	169900	30199.9	134227	119691
19	84888.1	55280.4	153045	4660.38	19947.1	36429.1	104163	28188.1	132351	69130.2	11654.5	173293	35032.7	144005	120696
19.5	91092.6	59122.8	162569	4491.31	18157.9	37377.6	110846	27767.7	138614	73147.5	13590.4	183993	37698.4	152204	125023
20	94372.9	59607.1	165481	4457.02	20122.1	39638.6	112544	29880.4	142424	74864	13800.2	187408	37680	156225	128624
20.5	107133	63171.9	163128	4055.44	16688.2	34214	113150	25451.1	138601	70679.9	12392.6	183830	42470.3	150994	126209
21	110236	65974.4	161542	4024.54	17973.5	37024.5	113758	27499	141257	67576.2	13471.1	181334	46181.8	154728	127786
21.5	112083	67154.3	162999	3860.26	17625.1	31278.5	115077	24451.8	139529	67772.7	9654.42	182850	47304.1	149183	129874
22	119352	69571.8	165306	3830.47	17335.4	30576.4	117439	23955.9	141395	67694.1	9362.81	185133	49744.7	150758	132032
22.5	125919	76674	169487	3834.78	17418.2	29760.7	123081	23589.4	146670	65628.9	8727.46	188710	57451.8	155398	137943
23	134730	78239.4	173216	3764.77	17350.9	29775.3	125728	23563.1	149291	67158.7	8785.36	192886	58569.1	158076	140506
23.5	140346	84041.6	172027	3293.06	18218.1	28606.8	128034	23412.4	151447	62215.2	7345.93	190250	65819.2	158793	144101
24	142298	85840.5	170284	3468.67	18460.6	27606.8	128062	23033.7	151096	59710.4	6467.31	187773	68351.8	157563	144629

## Sheet: K+P_K (1. replicate)
Filename	Ncells	Timepoint	Architecture_LocalDensity_range30_max	Architecture_LocalDensity_range30_mean	Architecture_LocalDensity_range30_mean_biovolume	Architecture_LocalDensity_range30_median	Architecture_LocalDensity_range30_min	Architecture_LocalDensity_range30_p25	Architecture_LocalDensity_range30_p75	Architecture_LocalDensity_range30_std	Architecture_LocalDensity_range30_std_biovolume	Architecture_LocalNumberDensity_range30_max	Architecture_LocalNumberDensity_range30_mean	Architecture_LocalNumberDensity_range30_mean_biovolume	Architecture_LocalNumberDensity_range30_median	Architecture_LocalNumberDensity_range30_min	Architecture_LocalNumberDensity_range30_p25	Architecture_LocalNumberDensity_range30_p75	Architecture_LocalNumberDensity_range30_std	Architecture_LocalNumberDensity_range30_std_biovolume	Biofilm_AspectRatio_HeightToLength	Biofilm_AspectRatio_HeightToWidth	Biofilm_AspectRatio_LengthToWidth	Biofilm_BaseArea	Biofilm_BaseEccentricity	Biofilm_Height	Biofilm_Length	Biofilm_MeanThickness	Biofilm_OuterSurface	Biofilm_OuterSurfaceIgnoreSubstratePerSubstrate	Biofilm_OuterSurfaceIgnoreSubstratePerVolume	Biofilm_OuterSurfacePerSubstrate	Biofilm_OuterSurfacePerVolume	Biofilm_OuterSurface_ignoreSubstrate	Biofilm_Roughness	Biofilm_Volume	Biofilm_VolumePerSubstrate	Biofilm_Width	Cube_Surface_max	Cube_Surface_mean	Cube_Surface_mean_biovolume	Cube_Surface_median	Cube_Surface_min	Cube_Surface_p25	Cube_Surface_p75	Cube_Surface_std	Cube_Surface_std_biovolume	Cube_VolumeFraction_max	Cube_VolumeFraction_mean
K+P_K (1. replicate)			\rho_{cells}_{max} (range=30vox) ((biovolume\cdot\mum^{-3}))	\rho_{cells}_{mean} (range=30vox) ((biovolume\cdot\mum^{-3}))	\rho_{cells}_{mean} (range=30vox) ((biovolume\cdot\mum^{-3}))	\rho_{cells}_{median} (range=30vox) ((biovolume\cdot\mum^{-3}))	\rho_{cells}_{min} (range=30vox) ((biovolume\cdot\mum^{-3}))	\rho_{cells}_{p25} (range=30vox) ((biovolume\cdot\mum^{-3}))	\rho_{cells}_{p75} (range=30vox) ((biovolume\cdot\mum^{-3}))	\rho_{cells}_{std}_{std} (range=30vox) ((biovolume\cdot\mum^{-3}))	\rho_{cells}_{std}_{std} (range=30vox) ((biovolume\cdot\mum^{-3}))	\rho_{cells}_{max} (range=30vox) ((cells\cdot\mum^{-3}))	\rho_{cells}_{mean} (range=30vox) ((cells\cdot\mum^{-3}))	\rho_{cells}_{mean} (range=30vox) ((cells\cdot\mum^{-3}))	\rho_{cells}_{median} (range=30vox) ((cells\cdot\mum^{-3}))	\rho_{cells}_{min} (range=30vox) ((cells\cdot\mum^{-3}))	\rho_{cells}_{p25} (range=30vox) ((cells\cdot\mum^{-3}))	\rho_{cells}_{p75} (range=30vox) ((cells\cdot\mum^{-3}))	\rho_{cells}_{std}_{std} (range=30vox) ((cells\cdot\mum^{-3}))	\rho_{cells}_{std}_{std} (range=30vox) ((cells\cdot\mum^{-3}))	Biofilm height/length ()	Biofilm AspectRatio HeightToWidth ((a.u.))	Biofilm AspectRatio LengthToWidth ((a.u.))	Biofilm substrate area ((\mum^2))	Biofilm substrate eccentricity ()	Height_{biofilm} ((\mum))	Length_{biofilm} ((\mum))	\langleThickness_{biofilm}\rangle ((\mum^2))	A_{biofilm} ((\mum^2))	A_{biofilm} ((\mum^2))	A_{biofilm} ((\mum^2))	A_{biofilm} ((\mum^2))	A_{biofilm} ((\mum^2))	A_{biofilm} ((\mum^2))	Biofilm Roughness ((a.u.))	V_{biofilm} ((\mum^3))	V_{biofilm} ((\mum^3))	Width_{biofilm} ((\mum))	A_{cube}_{max} ((\mum^2))	A_{cube}_{mean} ((\mum^2))	A_{cube}_{mean} ((\mum^2))	A_{cube}_{median} ((\mum^2))	A_{cube}_{min} ((\mum^2))	A_{cube}_{p25} ((\mum^2))	A_{cube}_{p75} ((\mum^2))	A_{cube}_{std}_{std} ((\mum^2))	A_{cube}_{std}_{std} ((\mum^2))	A_{cube}/A_{0}_{max} ()	A_{cube}/A_{0}_{mean} ()
0	1693	2024-04-21 14:37:56	0.11239	0.029971	0.036043	0.026726	0.0012308	0.016553	0.039919	0.018187	0.020099	0.054157	0.017164	0.018524	0.016579	0	0.011052	0.022105	0.0079167	0.0083498	0.20064	0.13901	0.69281	169536988	0.72112	245365	1222907	19116	5737.76	0.24956	25489	0.33844	34567	4230.92	0.6862	1659.87	0.097906	1765149	287	712705	1365053	55	1	19	108	632064	671384	0.62534	0.093007
0.5	2708	2024-04-21 14:45:00	0.14721	0.043165	0.051987	0.039453	0.00092092	0.025396	0.057459	0.024568	0.02611	0.050841	0.022925	0.024746	0.02321	0	0.016579	0.028736	0.0082886	0.0082666	0.13913	0.1131	0.81291	171024732	0.58239	185114	1330472	17191	10309.04	0.44663	26476	0.60278	35733	7638.4	0.60099	2885.01	0.16869	1636678	351	80599	1507503	61	1	22	120	701569	751351	0.6018	0.10093
1	3946	2024-04-21 14:52:51	0.19808	0.063567	0.080432	0.059267	0.0011069	0.036314	0.085744	0.03607	0.037611	0.06742	0.029319	0.031925	0.029842	0.0011052	0.02321	0.035368	0.009923	0.0093097	0.15451	0.11553	0.74774	178352696	0.66399	201338	1303082	17606	17469.12	0.71848	26233	0.97947	35763	12814.32	0.63012	4884.72	0.27388	1742682	411	931391	1722672	72	1	25	144	802669	815132	0.82419	0.11698
1.5	3377	2024-04-21 14:59:48	0.15242	0.037834	0.047079	0.032938	0.0008855	0.019241	0.050551	0.024891	0.028377	0.083998	0.025759	0.028735	0.024315	0.0022105	0.016579	0.033157	0.012391	0.013337	0.18432	0.19123	10375	175227301	0.26648	280425	1521436	29063	11320.28	0.50217	28356	0.64603	36479	8799.32	0.82199	3103.21	0.1771	146642	352	705869	1373457	53	1	18	105	637128	724141	0.69497	0.086788
2	3164	2024-04-21 15:17:00	0.15989	0.037101	0.047831	0.030853	0.0012397	0.01952	0.048996	0.024732	0.030406	0.064104	0.025121	0.027868	0.024315	0	0.017684	0.032052	0.010865	0.011549	0.22009	0.19527	0.88722	163334594	0.46134	298955	1358346	27184	10416.8	0.49523	27654	0.63776	35613	8088.8	0.83593	2924.97	0.17908	1531009	381	694137	1370831	51	1	18	105	628148	710219	0.77836	0.087612
2.5	3656	2024-04-21 15:19:28	0.15395	0.045474	0.05706	0.039831	0.00091206	0.02376	0.063584	0.027872	0.030104	0.064104	0.027298	0.030729	0.026526	0	0.018789	0.034263	0.011205	0.011847	0.23053	0.21064	0.91371	160954153	0.40637	31546	1368391	27673	13230.88	0.63427	27503	0.82203	35645	10208.88	0.8686	3711.86	0.23062	1497622	350	763058	146959	59	1	20	114	676071	742448	0.82569	0.096085
3	3335	2024-04-21 15:21:51	0.15335	0.035174	0.046614	0.02823	0.00096519	0.01515	0.0477	0.026554	0.030888	0.068525	0.024877	0.029378	0.02321	0.0011052	0.015473	0.032052	0.013033	0.014513	0.19664	0.17205	0.87493	168436438	0.48425	269361	1369806	3926	10732.16	0.50951	28141	0.63716	35191	8581.96	0.8062	3049.66	0.18106	1565622	331	681964	1336268	52	1	18	101	610283	710968	0.72953	0.086369
3.5	4048	2024-04-21 15:24:01	0.15549	0.03821	0.048326	0.033049	0.0011511	0.020136	0.052006	0.024749	0.027606	0.06742	0.027444	0.030851	0.026526	0.0011052	0.018789	0.035368	0.01212	0.012481	0.22499	0.18589	0.82623	161774814	0.56333	293507	130455	40213	13608.68	0.67981	28677	0.84121	35485	10997.64	0.80709	3835.03	0.23706	1578921	380	71065	1404548	53	1	18	107	645402	725527	0.87678	0.089311
4	4610	2024-04-21 15:24:22	0.24756	0.047273	0.059464	0.042563	0.00094748	0.02589	0.062678	0.029852	0.035688	0.085104	0.030762	0.03372	0.029842	0.0011052	0.022105	0.038683	0.013014	0.012855	0.20718	0.21625	10438	169760876	0.28662	311186	1502038	33702	16938	0.78199	28759	0.99776	36694	13275.08	0.88159	4616.04	0.27191	143902	359	774056	1474881	59	1	21	116	687421	75005	0.8287	0.094631
4.5	4572	2024-04-21 15:24:43	0.19147	0.042386	0.055673	0.036571	0.00090321	0.020528	0.0565	0.029969	0.035335	0.087314	0.030497	0.03516	0.029842	0	0.019894	0.038683	0.014311	0.015293	0.23259	0.19271	0.82854	166292552	0.55993	308068	1324487	44819	15164.92	0.73127	28842	0.91194	35968	12160.44	0.82985	4216.19	0.25354	1598584	383	697485	1415758	50	1	18	103	652765	751814	0.75883	0.087118
5	5248	2024-04-21 20:40:45	0.20634	0.047002	0.061576	0.040655	0.00094748	0.023686	0.063038	0.03221	0.038193	0.089525	0.031865	0.036127	0.029842	0	0.022105	0.040894	0.013673	0.014419	0.18315	0.16706	0.91214	160723337	0.40987	250232	1366237	40753	18345.64	0.91419	28473	11414	35551	14693.12	0.78429	5160.4	0.32107	1497831	390	735707	1452332	55	1	20	107	670893	767387	0.88956	0.092961
5.5	5313	2024-04-21 20:40:49	0.20142	0.049434	0.063962	0.04385	0.00094748	0.025997	0.068079	0.031429	0.034982	0.070736	0.031064	0.034052	0.030947	0	0.02321	0.038683	0.012189	0.011596	0.18935	0.1732	0.91467	168684151	0.40419	265399	1401604	34119	19878.6	0.91499	28394	11785	3657	15434.44	0.85706	5435.73	0.32224	1532354	379	789484	1522881	58	1	20	121	710782	772797	0.78362	0.096692
6	7198	2024-04-21 20:40:53	0.33684	0.058578	0.081377	0.04979	0.00097405	0.029631	0.076344	0.042633	0.058386	0.10058	0.037841	0.04414	0.036473	0.0011052	0.026526	0.047525	0.016252	0.018335	0.22987	0.20954	0.91156	170366453	0.41117	323233	1406174	58115	26359.52	12775	27694	15472	33541	21764.76	0.7693	7858.97	0.4613	1542606	370	767516	1506612	56	1	20	117	69457	743536	0.99624	0.10338
6.5	7686	2024-04-21 20:40:57	0.32639	0.063103	0.086964	0.053807	0.00089435	0.031471	0.084468	0.044498	0.056132	0.097261	0.038736	0.045029	0.037578	0	0.026526	0.049736	0.016655	0.017457	0.21902	0.20874	0.95306	165329301	0.30278	310217	1416414	55837	29242.48	14584	27361	17687	33185	24110.84	0.75424	8812.06	0.533	1486175	401	800386	1564109	60	1	21	121	715918	768964	0.95567	0.10817
7	8051	2024-04-21 20:41:01	0.29994	0.06899	0.092874	0.061767	0.00092977	0.034341	0.095556	0.044529	0.050142	0.091735	0.039129	0.043601	0.037578	0.0011052	0.028736	0.048631	0.015612	0.015376	0.20924	0.20679	0.98831	168576397	0.15244	30475	1456467	46412	33498.44	15873	27585	19871	34533	26758.2	0.81002	9700.37	0.57543	1473691	397	87458	1691068	64	1	22	136	788274	818868	0.89406	0.11379
7.5	8741	2024-04-21 20:41:06	0.29422	0.071358	0.092411	0.066147	0.00092092	0.039883	0.095859	0.043109	0.049805	0.098367	0.042252	0.048068	0.041999	0	0.030947	0.053052	0.016791	0.016976	0.22836	0.19307	0.84544	172314803	0.53407	311014	136194	56435	35063.84	16834	27213	20349	32894	29007.68	0.69422	10659.6	0.61861	1610923	381	844004	1617445	64	1	22	129	745197	776356	0.93163	0.11501
8	9077	2024-04-21 20:41:10	0.30581	0.067492	0.089377	0.061137	0.00095634	0.035681	0.090803	0.043368	0.051174	0.095051	0.041709	0.047384	0.040894	0.0011052	0.029842	0.053052	0.016838	0.017054	0.22573	0.18576	0.82294	172234886	0.56812	303236	1343385	59067	35439.88	16958	27664	20576	33568	29207.08	0.66864	10557.7	0.61298	1632415	399	821058	159053	62	1	22	125	731341	770703	0.95567	0.10974
8.5	8674	2024-04-21 20:41:14	0.29449	0.075815	0.10352	0.068373	0.0010537	0.036907	0.10489	0.049046	0.054868	0.099472	0.040809	0.044852	0.039789	0.0011052	0.029842	0.050841	0.01595	0.015594	0.20124	0.18728	0.93064	172126608	0.36594	287401	1428137	43801	38314.48	17677	27404	22259	34508	30426.44	0.75505	11103.1	0.64505	1534575	407	928483	1782747	67	1	22	145	835016	835247	0.94065	0.1208
9	10507	2024-04-21 20:41:18	0.36835	0.073523	0.098629	0.065854	0.00090321	0.03929	0.098012	0.047974	0.059141	0.105	0.04475	0.051776	0.04421	0	0.032052	0.057473	0.017892	0.018333	0.21349	0.19739	0.9246	171125083	0.38095	303015	1419345	72565	41403.36	2036	27313	24195	32458	34840.24	0.59245	12755.9	0.74541	1535097	420	82767	1584855	63	1	22	126	72803	755516	1	0.11448
9.5	10004	2024-04-21 20:41:22	0.34213	0.071347	0.093676	0.064207	0.00093863	0.039148	0.094073	0.044739	0.055143	0.099472	0.044063	0.050117	0.043104	0.0011052	0.032052	0.056367	0.017671	0.018311	0.20415	0.19777	0.96877	172230664	0.24795	297556	1457543	68089	39484.04	19123	27343	22925	32779	32936.08	0.62667	12045.4	0.69937	1504525	421	832916	1579264	64	1	23	126	725522	75571	0.96844	0.11373
10	10043	2024-04-21 20:47:44	0.32948	0.082529	0.11339	0.075134	0.00090321	0.04037	0.11638	0.05339	0.059386	0.10279	0.042766	0.046414	0.041999	0.0011052	0.030947	0.054157	0.016854	0.016284	0.20807	0.20431	0.98193	167462433	0.18926	301061	1446949	4874	46376	22139	27093	27693	33889	37074.92	0.7627	13684.6	0.81717	1473582	411	969979	1822482	72	1	24	152	855061	837251	0.97671	0.129
10.5	11395	2024-04-21 20:47:49	0.39204	0.077231	0.10263	0.072233	0.00094307	0.042977	0.10348	0.048048	0.057883	0.105	0.045948	0.052195	0.045315	0	0.033157	0.058578	0.018118	0.01801	0.22499	0.20304	0.90245	170964011	0.43081	315347	140158	72781	46080.68	22697	2703	26953	32099	38804.04	0.59476	14355.7	0.83969	1553091	427	850502	1614522	64	1	23	131	747826	762181	0.98948	0.1192
11	11077	2024-04-21 20:47:53	0.342	0.076326	0.098776	0.070016	0.00089435	0.044461	0.10169	0.0448	0.052572	0.10168	0.045687	0.051129	0.045315	0	0.033157	0.057473	0.01746	0.01776	0.22325	0.17295	0.77469	17715021	0.63234	295105	1321876	64698	45731.2	21543	27582	25815	33051	38163.92	0.64415	13836.4	0.78105	1706322	385	867529	1629538	67	1	23	133	753457	761258	0.98948	0.1181
11.5	10922	2024-04-21 20:47:58	0.29712	0.088786	0.12057	0.080315	0.00090321	0.045001	0.12646	0.054273	0.057533	0.098367	0.04458	0.046812	0.043104	0.0011052	0.033157	0.056367	0.016337	0.015727	0.21194	0.19473	0.9188	175229897	0.39473	303448	1431755	50007	52834.52	24115	26613	30152	33275	42257.32	0.74182	15878.3	0.90614	1558295	428	1017289	1899602	75	1	26	162	890587	849561	0.94891	0.13763
12	12018	2024-04-21 20:48:02	0.26862	0.075905	0.096833	0.070896	0.00095634	0.043354	0.10178	0.043689	0.048378	0.098367	0.046343	0.051659	0.045315	0.0011052	0.034263	0.059683	0.017814	0.017792	0.23206	0.20247	0.87248	173537258	0.48865	322208	1388447	77443	49335.16	23964	27572	28429	32709	41587.12	0.60211	15082.8	0.86914	1591379	389	864355	162133	66.5	1	23	132	749606	758211	0.97596	0.11864
12.5	12521	2024-04-21 20:48:06	0.34705	0.082297	0.10622	0.077351	0.00096519	0.047291	0.10899	0.048208	0.054185	0.10058	0.047677	0.053384	0.047525	0.0011052	0.034263	0.060788	0.018261	0.018248	0.22443	0.20481	0.91256	167332189	0.40895	312939	1394359	7296	52994.76	26702	27234	3167	32301	44680.72	0.62292	16406.5	0.98048	1527971	404	890322	1660701	69	1	24	137	767666	767627	0.96769	0.12403
13	11957	2024-04-21 20:48:10	0.32824	0.089773	0.11984	0.081891	0.00093863	0.047744	0.12466	0.055096	0.059501	0.10721	0.045776	0.050012	0.04421	0.0022105	0.033157	0.057473	0.017808	0.017869	0.21029	0.19382	0.92168	171175074	0.38796	298046	1417309	60232	56415.48	27077	26811	32958	32634	46349.56	0.70754	17287.5	10099	1537751	401	989596	1826958	75	1	26	157	853165	811762	0.92111	0.13687
13.5	13605	2024-04-21 20:48:15	0.43256	0.087934	0.11716	0.078434	0.00090469	0.050082	0.11568	0.054999	0.065965	0.11052	0.049925	0.057196	0.049736	0	0.035368	0.064104	0.019249	0.019187	0.23317	0.21325	0.91458	171460153	0.4044	329474	141302	87438	56899.08	28533	26578	33185	30912	48922.4	0.55646	18407	10735	1544988	393	879263	1646397	68	1	24	136	755226	74989	1	0.12837
14	13524	2024-04-21 20:48:19	0.46985	0.09401	0.12522	0.08725	0.00089435	0.053225	0.12403	0.057938	0.068613	0.105	0.050059	0.05619	0.048631	0	0.036473	0.064104	0.019122	0.019497	0.22385	0.2093	0.935	174311655	0.35464	322461	1440537	77145	60757.6	29547	26561	34856	31334	51503.28	0.63976	19390.5	11124	1540679	400	943705	1727098	73	1	26	148	804042	774707	1	0.13586
14.5	11691	2024-04-21 20:48:23	0.42405	0.094778	0.13304	0.085114	0.00096519	0.047046	0.13353	0.061764	0.068794	0.1061	0.044862	0.047103	0.043104	0.0011052	0.032052	0.057473	0.017905	0.017462	0.21848	0.22658	10371	173726884	0.26495	330904	1514576	53059	58674.88	27061	25984	33774	3243	47012.08	0.77195	18092.6	10414	1460448	388	1054169	1931901	79	1	27	171	907071	822423	0.98197	0.14675
15	14340	2024-04-21 20:52:45	0.45618	0.08524	0.11442	0.076323	0.00092243	0.047751	0.11005	0.05495	0.069558	0.1061	0.050361	0.056889	0.049736	0	0.036473	0.064104	0.019192	0.0196	0.21682	0.2048	0.94457	177305976	0.32832	316615	146027	88432	60235.04	29136	27373	33972	31917	51659.72	0.54505	18872.6	10644	1545968	396	884522	1650586	68	1	24	137	761065	764606	1	0.12464
15.5	14275	2024-04-21 20:52:50	0.3861	0.083168	0.11001	0.076409	0.00091206	0.046347	0.11008	0.051458	0.060806	0.10942	0.049642	0.05551	0.048631	0	0.035368	0.064104	0.019096	0.019273	0.22289	0.21353	0.95799	170686406	0.28679	321611	1442898	86021	60820.12	30294	27982	35633	32913	51707.84	0.58281	18478.9	10826	1506168	392	89536	1665475	68	1	25	139	772268	768624	0.95868	0.12254
16	13005	2024-04-21 20:52:54	0.28204	0.082762	0.11255	0.074111	0.00099176	0.041784	0.11682	0.051721	0.056024	0.10168	0.046354	0.048966	0.045315	0.0011052	0.033157	0.058578	0.017989	0.018172	0.2016	0.20658	10247	18063357	0.21837	309491	153518	63612	59908.04	27031	27839	33166	34157	48826.24	0.69025	17539.1	0.97098	1498129	391	967539	1817779	71	1	24	153	854019	827304	0.87378	0.12759
16.5	14716	2024-04-21 20:52:58	0.35331	0.077021	0.10148	0.068795	0.00089435	0.043648	0.099521	0.048189	0.058494	0.10389	0.050203	0.056816	0.049736	0.0011052	0.035368	0.064104	0.019297	0.019565	0.22934	0.21768	0.94917	169730668	0.31477	328465	143221	9697	58515.32	29646	28338	34475	32954	50318.6	0.50166	17756.8	10462	1508911	396	836449	1590176	63	1	23	127	728306	758345	0.91059	0.11432
17	15337	2024-04-21 20:53:02	0.37195	0.085796	0.11233	0.078712	0.00091356	0.049993	0.11255	0.051888	0.060406	0.10389	0.051424	0.058109	0.051946	0	0.036473	0.066315	0.019613	0.01932	0.22918	0.19924	0.86935	177555311	0.4942	321285	1401906	96331	64769.8	31442	27758	36479	32204	55827.68	0.51725	20112.4	11327	1612594	421	887394	1646604	69	1	25	136	756373	759077	0.9414	0.12397
17.5	13024	2024-04-21 20:53:07	0.28555	0.079763	0.10824	0.071224	0.0008855	0.039758	0.1109	0.050034	0.054795	0.105	0.046269	0.049102	0.04421	0	0.033157	0.058578	0.018207	0.01862	0.22588	0.2127	0.94166	171863969	0.33658	324237	1435468	67637	58440.68	27892	28019	34004	3416	47935.72	0.7048	17108.1	0.99545	1524409	409	942365	1772743	70	1	24	147	831771	819284	0.83546	0.12447
18	16596	2024-04-21 20:53:11	0.36099	0.08969	0.11915	0.079831	0.00097405	0.050222	0.11723	0.055519	0.066282	0.10721	0.054542	0.06242	0.055262	0	0.039789	0.06963	0.020355	0.019947	0.22157	0.21337	0.963	181467453	0.26949	330499	1491654	11412	68532	33116	27465	37765	31321	60095	0.42709	21880.6	12058	1548962	389	86883	1626169	68	1	25	133	740653	748166	0.98678	0.12488
18.5	16266	2024-04-21 20:53:16	0.34704	0.085702	0.11384	0.076892	0.00094259	0.048091	0.11249	0.053782	0.062952	0.10942	0.05327	0.060965	0.054157	0	0.037578	0.06963	0.02075	0.020149	0.22858	0.21031	0.92004	178699936	0.39182	330723	1446841	111953	66357.24	32438	27791	37133	31814	57966.44	0.43377	20858	11672	1572583	382	857411	1601312	67	1	24	131	730665	74414	0.96394	0.1215
19	15892	2024-04-21 20:53:20	0.37714	0.092426	0.12045	0.085377	0.00099251	0.052792	0.12373	0.054218	0.059277	0.10721	0.052199	0.057245	0.051946	0.0011052	0.037578	0.06742	0.019724	0.020033	0.21952	0.22706	10343	172625978	0.25556	330985	1507792	89029	71660.52	35454	27718	41512	32455	61202.44	0.58904	22080.2	12791	1457723	419	946712	1725396	74	1	27	146	802467	789369	0.93614	0.13193
19.5	17754	2024-04-21 20:53:24	0.41739	0.091124	0.12408	0.08045	0.0011426	0.048485	0.1222	0.05895	0.069075	0.11163	0.055462	0.063939	0.056367	0.0011052	0.039789	0.071841	0.021042	0.02009	0.23236	0.21649	0.93173	169945971	0.36316	329923	1419891	125582	72181.36	37375	27119	42473	30819	63517.44	0.38432	23421.4	13782	1523933	375	855019	1612186	65	1	25	130	734484	747333	0.95417	0.12509
20	16600	2024-04-21 20:58:56	0.39359	0.088745	0.11835	0.080168	0.00089435	0.049937	0.11648	0.054526	0.06467	0.1061	0.054055	0.061729	0.055262	0.0011052	0.038683	0.06963	0.020143	0.01955	0.22243	0.2152	0.9675	179487074	0.25288	330743	1486951	110961	67907.92	3301	27344	37834	3134	59248.04	0.44988	21668	12072	1536903	392	859989	1615274	66	1	24	133	736716	741235	0.98422	0.12387
20.5	16273	2024-04-21 20:59:00	0.39046	0.08748	0.1156	0.080113	0.00091206	0.048507	0.1175	0.053034	0.060665	0.10721	0.051893	0.057831	0.051946	0	0.037578	0.066315	0.019658	0.019672	0.23864	0.21056	0.88234	170788929	0.47061	330553	1385169	94197	69487.84	34981	27754	40686	32281	59744.36	0.54977	21526.2	12604	1569882	396	896647	1675267	68	1	25	137	774396	785521	0.96529	0.12547
21	16788	2024-04-21 20:59:04	0.40574	0.096145	0.13368	0.08292	0.00097324	0.050205	0.12977	0.06352	0.075255	0.10721	0.055746	0.064816	0.057473	0.0011052	0.040894	0.071841	0.021186	0.019904	0.23691	0.20319	0.85767	178482979	0.51421	330742	1396087	122831	69378.92	3421	26415	38871	30014	61059.36	0.37369	23115.3	12951	1627775	381	868118	162697	67	1	25	133	738897	729799	0.99249	0.13053
21.5	14729	2024-04-21 20:59:08	0.36842	0.090121	0.12386	0.078197	0.0010006	0.048435	0.11928	0.058836	0.070072	0.11052	0.053317	0.061874	0.054157	0	0.037578	0.068525	0.020605	0.019733	0.21396	0.21032	0.983	176560012	0.18362	318054	1486543	106461	59915.88	29612	26432	33935	30291	52282.24	0.40092	19780	11203	1512254	378	855611	161024	66	1	25	130	728932	734942	0.9985	0.12703
22	14824	2024-04-21 20:59:12	0.37489	0.093075	0.12427	0.085079	0.0010272	0.051505	0.12384	0.056676	0.065366	0.10721	0.053834	0.061533	0.055262	0	0.038683	0.06963	0.020411	0.01972	0.22185	0.21275	0.95901	167079745	0.28338	316869	1428328	97411	62195.8	32241	26524	37225	30624	53868.76	0.42658	20309.6	12156	1489382	404	880217	1624702	70	1	26	134	740935	736683	0.97671	0.12978
22.5	14216	2024-04-21 20:59:17	0.33022	0.091402	0.12377	0.083091	0.00091206	0.049201	0.12255	0.057662	0.065913	0.10721	0.054879	0.063636	0.056367	0	0.039789	0.070736	0.020868	0.019611	0.20519	0.2144	10449	176233994	0.28992	314191	1531202	108205	56885.32	28067	26053	32278	29962	49464.32	0.34515	18986.1	10773	1465438	381	840231	1596592	64	1	24	128	721692	729063	0.98272	0.12619
23	13583	2024-04-21 20:59:21	0.29883	0.082046	0.10819	0.07517	0.00090469	0.044576	0.11064	0.050388	0.056254	0.10721	0.052903	0.060735	0.054157	0	0.037578	0.068525	0.020642	0.019302	0.22164	0.19666	0.88732	176042193	0.46116	312571	1410271	106449	52318.12	25792	26543	29719	30585	45403.96	0.35182	17106	0.9717	1589368	388	810222	1548793	63	1	23	122.75	70017	722646	0.98798	0.11888
23.5	15249	2024-04-21 20:59:26	0.28899	0.082448	0.11035	0.074293	0.00097405	0.043769	0.11171	0.051986	0.058215	0.1061	0.054132	0.0621	0.055262	0.0011052	0.039789	0.06963	0.020685	0.019223	0.23514	0.19117	0.81303	185620567	0.58222	325941	1386185	11661	58238.64	2731	26742	31375	30722	50692.64	0.34672	18956.5	10212	1704963	355	802663	154181	61	1	23	122	697303	72424	0.98723	0.11742
24	15541	2024-04-21 20:59:30	0.28408	0.07777	0.10211	0.070379	0.00092092	0.041847	0.10679	0.047759	0.052872	0.10389	0.054613	0.06205	0.056367	0.0011052	0.039789	0.070736	0.020471	0.01913	0.22214	0.19816	0.89204	177241971	0.45196	315186	1418829	115284	57170.92	28005	27326	32256	31475	49635.8	0.34786	18164	10248	1590547	375	771138	1503864	59	1	21	115	67822	720439	0.94666	0.11045
[truncated: 106 more columns]

## Sheet: K+P_P (1. replicate)
Filename	Ncells	Timepoint	Architecture_LocalDensity_range30_max	Architecture_LocalDensity_range30_mean	Architecture_LocalDensity_range30_mean_biovolume	Architecture_LocalDensity_range30_median	Architecture_LocalDensity_range30_min	Architecture_LocalDensity_range30_p25	Architecture_LocalDensity_range30_p75	Architecture_LocalDensity_range30_std	Architecture_LocalDensity_range30_std_biovolume	Architecture_LocalNumberDensity_range30_max	Architecture_LocalNumberDensity_range30_mean	Architecture_LocalNumberDensity_range30_mean_biovolume	Architecture_LocalNumberDensity_range30_median	Architecture_LocalNumberDensity_range30_min	Architecture_LocalNumberDensity_range30_p25	Architecture_LocalNumberDensity_range30_p75	Architecture_LocalNumberDensity_range30_std	Architecture_LocalNumberDensity_range30_std_biovolume	Biofilm_AspectRatio_HeightToLength	Biofilm_AspectRatio_HeightToWidth	Biofilm_AspectRatio_LengthToWidth	Biofilm_BaseArea	Biofilm_BaseEccentricity	Biofilm_Height	Biofilm_Length	Biofilm_MeanThickness	Biofilm_OuterSurface	Biofilm_OuterSurfaceIgnoreSubstratePerSubstrate	Biofilm_OuterSurfaceIgnoreSubstratePerVolume	Biofilm_OuterSurfacePerSubstrate	Biofilm_OuterSurfacePerVolume	Biofilm_OuterSurface_ignoreSubstrate	Biofilm_Roughness	Biofilm_Volume	Biofilm_VolumePerSubstrate	Biofilm_Width	Cube_Surface_max	Cube_Surface_mean	Cube_Surface_mean_biovolume	Cube_Surface_median	Cube_Surface_min	Cube_Surface_p25	Cube_Surface_p75	Cube_Surface_std	Cube_Surface_std_biovolume	Cube_VolumeFraction_max	Cube_VolumeFraction_mean
K+P_P (1. replicate)			\rho_{cells}_{max} (range=30vox) ((biovolume\cdot\mum^{-3}))	\rho_{cells}_{mean} (range=30vox) ((biovolume\cdot\mum^{-3}))	\rho_{cells}_{mean} (range=30vox) ((biovolume\cdot\mum^{-3}))	\rho_{cells}_{median} (range=30vox) ((biovolume\cdot\mum^{-3}))	\rho_{cells}_{min} (range=30vox) ((biovolume\cdot\mum^{-3}))	\rho_{cells}_{p25} (range=30vox) ((biovolume\cdot\mum^{-3}))	\rho_{cells}_{p75} (range=30vox) ((biovolume\cdot\mum^{-3}))	\rho_{cells}_{std}_{std} (range=30vox) ((biovolume\cdot\mum^{-3}))	\rho_{cells}_{std}_{std} (range=30vox) ((biovolume\cdot\mum^{-3}))	\rho_{cells}_{max} (range=30vox) ((cells\cdot\mum^{-3}))	\rho_{cells}_{mean} (range=30vox) ((cells\cdot\mum^{-3}))	\rho_{cells}_{mean} (range=30vox) ((cells\cdot\mum^{-3}))	\rho_{cells}_{median} (range=30vox) ((cells\cdot\mum^{-3}))	\rho_{cells}_{min} (range=30vox) ((cells\cdot\mum^{-3}))	\rho_{cells}_{p25} (range=30vox) ((cells\cdot\mum^{-3}))	\rho_{cells}_{p75} (range=30vox) ((cells\cdot\mum^{-3}))	\rho_{cells}_{std}_{std} (range=30vox) ((cells\cdot\mum^{-3}))	\rho_{cells}_{std}_{std} (range=30vox) ((cells\cdot\mum^{-3}))	Biofilm height/length ()	Biofilm AspectRatio HeightToWidth ((a.u.))	Biofilm AspectRatio LengthToWidth ((a.u.))	Biofilm substrate area ((\mum^2))	Biofilm substrate eccentricity ()	Height_{biofilm} ((\mum))	Length_{biofilm} ((\mum))	\langleThickness_{biofilm}\rangle ((\mum^2))	A_{biofilm} ((\mum^2))	A_{biofilm} ((\mum^2))	A_{biofilm} ((\mum^2))	A_{biofilm} ((\mum^2))	A_{biofilm} ((\mum^2))	A_{biofilm} ((\mum^2))	Biofilm Roughness ((a.u.))	V_{biofilm} ((\mum^3))	V_{biofilm} ((\mum^3))	Width_{biofilm} ((\mum))	A_{cube}_{max} ((\mum^2))	A_{cube}_{mean} ((\mum^2))	A_{cube}_{mean} ((\mum^2))	A_{cube}_{median} ((\mum^2))	A_{cube}_{min} ((\mum^2))	A_{cube}_{p25} ((\mum^2))	A_{cube}_{p75} ((\mum^2))	A_{cube}_{std}_{std} ((\mum^2))	A_{cube}_{std}_{std} ((\mum^2))	A_{cube}/A_{0}_{max} ()	A_{cube}/A_{0}_{mean} ()
0	3137	2024-04-22 15:46:27	0.13648	0.058238	0.067687	0.057329	0.0022388	0.040953	0.074076	0.023668	0.023641	0.051946	0.028669	0.029911	0.029842	0.0011052	0.024315	0.034263	0.0079885	0.0074106	0.036434	0.035115	0.9638	171979547	0.26663	52929	1452736	13057	13704.64	0.59102	27989	0.79688	37738	10164.32	0.34112	3631.48	0.21116	1507302	379	925783	1651577	75	1	26	142	771689	775844	0.64463	0.10943
0.5	2785	2024-04-22 15:46:35	0.13914	0.051214	0.058941	0.050425	0.0037456	0.035537	0.06577	0.021668	0.021521	0.04421	0.025555	0.026631	0.026526	0.0022105	0.021	0.029842	0.0067591	0.006444	0.039626	0.021803	0.55022	186136477	0.83502	4525	1141933	10079	11883.16	0.44425	27575	0.63841	39627	8269.04	0.36494	2998.72	0.1611	2075396	368	900664	1611927	74	1	25	141	753962	741076	0.63561	0.10167
1	2011	2024-04-22 15:46:39	0.10397	0.039621	0.047407	0.035696	0.00093863	0.020237	0.055601	0.023184	0.024238	0.039789	0.019723	0.021341	0.021	0.0011052	0.014368	0.025421	0.0074989	0.0072672	0.17861	0.12092	0.67697	164251733	0.73601	212527	118986	10254	7910.44	0.323	26604	0.4816	39668	5305.36	0.47546	1994.18	0.12141	1757616	376	831477	1432807	70	1	25	129	668697	676271	0.69046	0.093716
1.5	871	2024-04-22 15:46:43	0.041822	0.011475	0.013439	0.0094984	0.0010862	0.0059201	0.015539	0.0076585	0.0080163	0.038683	0.010266	0.010879	0.0088419	0	0.0055262	0.013263	0.0068925	0.0075783	0.28218	0.2351	0.83316	131742205	0.55303	333586	1182174	60049	2289.68	0.13254	26695	0.1738	35004	1746.16	10882	654.112	0.049651	1418907	263	558106	1134388	40	1	14	80	522292	609317	0.51089	0.071625
2	764	2024-04-22 15:46:47	0.035854	0.010101	0.011864	0.0082528	0.00089971	0.0049588	0.013505	0.0069781	0.0073494	0.039789	0.0098633	0.01015	0.0088419	0	0.0055262	0.013263	0.0067037	0.0073522	0.27627	0.22673	0.82069	134785552	0.57138	327872	1186767	64889	1945.08	0.10992	26108	0.14431	34276	1481.6	0.92436	567.48	0.042102	1446066	304	537526	1066725	38	1	16	78	492163	60528	0.56198	0.070536
2.5	952	2024-04-22 15:46:51	0.041424	0.012294	0.014469	0.0109	0.00092977	0.0063321	0.016701	0.0077508	0.0083993	0.036473	0.010769	0.0113	0.0099472	0	0.0055262	0.014368	0.0065951	0.0070039	0.25148	0.23536	0.93589	147827405	0.3523	333768	1327225	83345	2566.76	0.13165	24848	0.17363	32772	1946.12	0.98228	783.216	0.052982	1418145	278	57563	1192497	39.5	1	17	83	545886	653986	0.60481	0.078525
3	1770	2024-04-22 15:46:55	0.064331	0.020147	0.024211	0.016986	0.0010892	0.009262	0.027512	0.013525	0.014263	0.043104	0.015872	0.017426	0.015473	0	0.0088419	0.021	0.0086745	0.0091688	0.24305	0.21707	0.8931	166254455	0.44986	334189	1374965	110984	5075.12	0.23806	23059	0.30526	29568	3957.92	0.72624	1716.4	0.10324	1539543	329	607362	1253284	44	1	16	91	566095	654406	0.69271	0.093558
3.5	908	2024-04-22 13:48:00	0.061067	0.012241	0.015192	0.010245	0.0010272	0.0047513	0.015898	0.0099093	0.011296	0.036473	0.011245	0.012254	0.011052	0	0.0055262	0.015473	0.0071672	0.0076493	0.23529	0.20791	0.88363	157072633	0.46819	312789	1329351	66784	2322.44	0.11494	25529	0.14786	3284	1805.4	0.76342	707.2	0.045024	1504426	312	544725	1154156	38	1	14	77	525108	637393	0.62585	0.073499
4	1413	2024-04-22 13:49:00	0.088774	0.013731	0.018359	0.010332	0.00093863	0.0061055	0.015532	0.012404	0.0167	0.041999	0.011741	0.012455	0.011052	0	0.0066315	0.015473	0.0066851	0.0072036	0.24559	0.18898	0.76949	165055576	0.63866	312309	1271658	77442	3792.96	0.17766	25649	0.2298	33177	2932.32	0.87775	1143.24	0.069264	1652608	310	571543	1202842	39	1	14	83	549496	665621	0.70098	0.076466
4.5	1254	2024-04-22 15:46:31	0.085724	0.014698	0.018736	0.010935	0.00094748	0.0060568	0.018144	0.012644	0.015087	0.039789	0.01263	0.013636	0.0099472	0	0.0066315	0.017684	0.0079827	0.0085788	0.2443	0.22326	0.91388	159249304	0.40599	332555	136125	70775	3396.92	0.16761	25913	0.21331	32979	2669.16	0.85517	1030.04	0.064681	1489532	285	577472	1195046	41	1	15	85	546481	644385	0.61983	0.077944
5	1488	2024-04-23 10:59:36	0.053931	0.01317	0.01634	0.010701	0.00095205	0.005823	0.016525	0.0098129	0.011506	0.04642	0.01319	0.013756	0.011052	0	0.0066315	0.017684	0.0084017	0.008395	0.21923	0.21005	0.95811	163275555	0.28639	30.94	1411315	65734	3747	0.17871	26771	0.22949	34377	2917.88	0.81815	1089.96	0.066756	1473015	313	534099	1095884	37	1	14	80	505208	60278	0.72878	0.069264
5.5	2153	2024-04-23 10:59:40	0.13091	0.017839	0.024024	0.014735	0.00092092	0.0075438	0.022143	0.016172	0.021625	0.048631	0.014994	0.017059	0.014368	0	0.0088419	0.019894	0.0083713	0.0094251	0.22788	0.23755	10424	160233808	0.28241	33232	1458331	71357	5712.92	0.27931	25749	0.35654	32868	4475.52	0.88469	1738.14	0.10848	1398969	308	561719	1174357	40	1	14	84.25	532289	627836	1	0.077367
6	2124	2024-04-23 10:59:44	0.22831	0.027826	0.050345	0.014894	0.00090321	0.0075044	0.030501	0.035976	0.053596	0.074051	0.018529	0.025055	0.014368	0	0.0088419	0.025421	0.013132	0.016556	0.22064	0.23754	10766	165505371	0.37047	332327	1506225	90655	5905.6	0.28777	23286	0.35682	28874	4762.76	0.73998	2045.3	0.12358	1399047	330	58847	1252763	42	1	16	85	551383	644105	0.94515	0.092712
6.5	2416	2024-04-23 10:59:48	0.11015	0.020902	0.031303	0.014574	0.00095634	0.0077515	0.024371	0.020738	0.027613	0.050841	0.016649	0.020084	0.014368	0	0.0088419	0.02321	0.010278	0.012002	0.21171	0.23684	11187	170581453	0.44827	329999	155875	88941	6595.96	0.30955	24817	0.38668	2025-01-03	5280.32	0.71068	2127.7	0.12473	1393366	390	577417	1238752	39	1	14	88	558931	659595	0.97971	0.084103
7	1951	2024-04-23 10:59:51	0.096313	0.018949	0.027651	0.013195	0.00089435	0.0072103	0.025078	0.017169	0.022817	0.043104	0.015149	0.018095	0.014368	0	0.0088419	0.021	0.0087817	0.010047	0.19925	0.219	10991	159227749	0.41504	297432	1492761	60763	5345.12	0.26122	25786	0.33569	33137	4159.4	0.84478	1613.05	0.1013	1358122	309	579846	1195425	40	1	16	88	544642	639569	0.92712	0.078028
7.5	2086	2024-04-23 10:59:55	0.072522	0.017558	0.024495	0.012764	0.00093863	0.0061141	0.0232	0.015485	0.018528	0.048631	0.015548	0.01855	0.013263	0	0.0077367	0.021	0.0096064	0.010797	0.25317	0.1805	0.71298	169390333	0.70118	31394	1240049	77114	5457.24	0.25652	26657	0.32217	33479	4345.24	0.73605	1630.07	0.096232	1739242	315	553941	1207229	38	1	14	80	539364	673296	0.88956	0.073797
8	3199	2024-04-23 10:59:59	0.12408	0.022611	0.030065	0.017807	0.00089435	0.0093765	0.031038	0.01817	0.02232	0.066315	0.019888	0.02258	0.018789	0	0.011052	0.026526	0.011033	0.012224	0.24547	0.21665	0.88258	159124863	0.47017	32825	1337213	81408	8806.56	0.44614	26265	0.55344	32582	7099.12	0.6878	2702.89	0.16986	1515122	326	58316	1220578	41	1	15	87	55475	661867	0.78362	0.079651
8.5	4488	2024-04-23 11:00:03	0.15765	0.036314	0.04906	0.028667	0.00091206	0.013703	0.050309	0.029728	0.034917	0.070736	0.023867	0.027066	0.02321	0	0.014368	0.032052	0.012274	0.012338	0.2185	0.21079	0.96472	167249831	0.26327	313175	1433306	52935	15584.48	0.70001	27245	0.93181	36267	11707.64	0.90039	4297.13	0.25693	148572	348	728202	1437734	49	1	18	111	690686	750981	0.81142	0.09039
9	3936	2024-04-23 11:00:07	0.12638	0.025097	0.03239	0.020276	0.00091206	0.010236	0.035409	0.019564	0.023036	0.06742	0.022247	0.025432	0.019894	0	0.012158	0.029842	0.012926	0.014026	0.22903	0.21053	0.91922	169356748	0.39375	322446	1407881	75909	11037.12	0.52554	27325	0.65171	33885	8900.44	0.69635	3257.24	0.19233	1531605	319	593267	1232626	42	1	16	86	563517	687859	0.7731	0.078043
9.5	4477	2024-04-23 11:00:11	0.14575	0.030053	0.040278	0.022686	0.00097405	0.011781	0.041896	0.024899	0.030051	0.087314	0.02423	0.028729	0.021	0	0.013263	0.032052	0.014727	0.016661	0.24769	0.1909	0.77071	164869677	0.63718	315048	1271954	79989	13133.4	0.64487	26828	0.79659	3314	10631.92	0.70322	3963.05	0.24037	1650363	324	621249	1301467	43	1	16	92	592616	703164	0.85725	0.083343
10	5749	2024-04-23 11:21:13	0.17299	0.047162	0.065892	0.036825	0.00090321	0.017059	0.068879	0.037394	0.042095	0.088419	0.027316	0.030941	0.026526	0.0011052	0.017684	0.034263	0.0136	0.013769	0.24805	0.19522	0.78699	173092167	0.61697	326682	1316976	47457	22159.4	0.95055	26952	12802	36299	16453.2	0.90324	6104.62	0.35268	1673439	359	808814	1588581	56	1	19	122	762294	806137	0.86364	0.10064
10.5	3765	2024-04-23 11:21:17	0.093473	0.02322	0.028879	0.019059	0.00090321	0.0097927	0.033337	0.016895	0.01837	0.072946	0.021196	0.023952	0.018789	0	0.012158	0.028736	0.01187	0.012606	0.21694	0.19458	0.89693	176372548	0.44217	307884	1419223	71526	10447.96	0.47512	28054	0.59238	34978	8379.8	0.72142	2987.03	0.16936	1582306	323	588162	1189434	42	1	15	88	548747	651608	0.70398	0.074773
11	4265	2024-04-23 11:21:21	0.10518	0.024072	0.030059	0.020251	0.00089435	0.010358	0.034236	0.017426	0.019322	0.075157	0.022505	0.025325	0.021	0	0.012158	0.030947	0.012881	0.013398	0.21857	0.22412	10254	161599229	0.22116	31748	1452512	71367	11674.96	0.58032	28548	0.72246	35541	9377.96	0.73753	3284.94	0.20328	1416543	350	578668	1194089	39	1	15	86	553534	671666	0.72878	0.072597
11.5	5481	2024-04-23 11:21:25	0.18156	0.045774	0.066033	0.036444	0.00092977	0.014042	0.069835	0.037856	0.042875	0.081788	0.025952	0.029422	0.025421	0	0.016579	0.033157	0.013061	0.012493	0.23757	0.19882	0.83687	168088657	0.54741	317943	1338297	40627	21449.8	0.92843	27693	12761	38063	15605.8	0.94816	5635.37	0.33526	1599175	392	822779	1612473	58	1	20	124	774696	822733	0.71675	0.0971
12	4980	2024-04-23 11:21:29	0.11686	0.027129	0.034492	0.021661	0.00091206	0.011551	0.038302	0.020393	0.023096	0.080683	0.025177	0.028548	0.02321	0	0.014368	0.034263	0.013986	0.015125	0.24118	0.19532	0.80986	158997701	0.58662	30881	1280431	7353	13935.88	0.70876	28882	0.87648	35717	11269.08	0.69146	3901.79	0.2454	1581047	362	587147	1198669	41	1	15	88	555105	653118	0.63937	0.073729
12.5	5703	2024-04-23 11:21:33	0.11273	0.028126	0.035334	0.024052	0.00092977	0.01186	0.03973	0.020242	0.021994	0.070736	0.025619	0.029006	0.02321	0	0.015473	0.034263	0.013558	0.014219	0.24126	0.20007	0.82926	163434954	0.55886	31693	131363	77502	16097.12	0.79638	2875	0.98493	35556	13015.68	0.67426	4527.21	0.277	1584098	367	592756	1212491	42	1	15	87	562519	675588	0.67994	0.074758
13	6491	2024-04-23 11:21:36	0.20164	0.039784	0.056849	0.030748	0.00089435	0.014065	0.055822	0.033413	0.040952	0.079577	0.027546	0.030721	0.026526	0	0.017684	0.035368	0.013164	0.013016	0.2421	0.19655	0.81187	16963.55	0.58384	320587	132421	58489	22339.04	10102	28309	13169	36905	17135.96	0.84095	6053.19	0.35684	1631061	361	722753	1484538	48	1	16	108	706848	795448	0.7979	0.087937
13.5	6029	2024-04-23 11:21:40	0.12269	0.028779	0.036506	0.023669	0.00092977	0.012417	0.041193	0.02094	0.023346	0.089525	0.026749	0.030181	0.024315	0	0.015473	0.036473	0.014258	0.015074	0.22889	0.20523	0.89662	166493775	0.44281	315563	1378661	82536	16951.6	0.82698	28671	10182	35299	13768.64	0.64993	4802.35	0.28844	1537626	322	591133	1214344	42	1	15	87	560058	674634	0.70473	0.075295
14	6272	2024-04-23 11:21:44	0.15534	0.033877	0.04429	0.027911	0.00090321	0.014619	0.047777	0.025365	0.02923	0.079577	0.027532	0.031549	0.026526	0	0.017684	0.036473	0.014074	0.01498	0.24627	0.17781	0.72202	176868164	0.69188	314029	1275126	7065	19124.28	0.87234	28446	10813	35259	15429	0.72008	5423.99	0.30667	1766064	358	642773	1317487	45	1	17	96	610094	733664	0.76784	0.081565
14.5	7999	2024-04-23 11:21:48	0.25065	0.056788	0.089903	0.041167	0.0008855	0.016532	0.084365	0.049787	0.058686	0.076262	0.030025	0.03336	0.029842	0	0.021	0.038683	0.013466	0.012414	0.23363	0.20641	0.88348	162987438	0.46847	316344	1354037	48427	33315.08	15178	26659	2044	35902	24737.92	0.86236	9279.33	0.56933	1532617	375	875071	1729946	60	1	21	132.75	824386	842632	0.80466	0.10956
15	7336	2024-04-23 11:44:26	0.1594	0.031845	0.041656	0.026937	0.0010095	0.013748	0.042529	0.023794	0.028539	0.083998	0.029982	0.034108	0.027631	0	0.018789	0.039789	0.014869	0.016002	0.23672	0.19573	0.82685	161704708	0.56242	308858	1304761	90014	20776.04	10562	28968	12848	35239	17079.04	0.57418	5895.82	0.3646	1577981	381	596609	1231546	42	1	16	88	567488	691651	0.8873	0.075635
15.5	7672	2024-04-23 11:44:30	0.15968	0.033455	0.043759	0.026901	0.0008855	0.015036	0.046258	0.024936	0.030094	0.086209	0.030869	0.034889	0.028736	0	0.019894	0.040894	0.01497	0.01624	0.24182	0.18585	0.76856	174338553	0.63977	315849	1306146	87608	22273.28	2025-05-01	29214	12776	35547	18305.24	0.61288	6265.87	0.35941	1699463	370	609665	1272884	43	1	15	89	587192	722935	0.80917	0.076899
16	8884	2024-04-23 11:44:33	0.21129	0.046904	0.067446	0.036859	0.00092977	0.016866	0.067307	0.037705	0.045138	0.098367	0.032866	0.036713	0.032052	0.0011052	0.022105	0.041999	0.015355	0.015357	0.23463	0.19236	0.81984	168171853	0.57259	310876	1324943	64941	31590.28	14691	28633	18785	36611	24706.36	0.7607	8628.73	0.51309	1616092	398	745654	150886	51	1	18	111	716029	81126	0.83772	0.091571
16.5	8022	2024-04-23 11:44:37	0.16718	0.033907	0.04487	0.028004	0.00093435	0.014974	0.045715	0.025739	0.031329	0.09284	0.031929	0.036601	0.030947	0	0.019894	0.041999	0.015853	0.017164	0.23341	0.20963	0.8981	160750752	0.43979	316462	1355796	97102	22897.32	11786	28901	14244	34927	18946.48	0.51973	6555.7	0.40782	1509624	341	599432	1239244	42	1	15	88	570425	688182	0.85124	0.076957
17	8669	2024-04-23 11:44:41	0.17752	0.036968	0.047652	0.03134	0.0008855	0.016008	0.050563	0.026946	0.031775	0.091735	0.032583	0.036913	0.030947	0	0.021	0.043104	0.016026	0.017392	0.24045	0.2147	0.89289	160636996	0.45028	324944	1351377	96031	25952.28	13359	28579	16156	34562	21460.16	0.56879	7508.94	0.46745	1513489	387	63004	1293627	45	1	16	92	594351	709608	0.74606	0.081717
17.5	9736	2024-04-23 11:44:45	0.22367	0.048556	0.069363	0.037746	0.00092092	0.019237	0.06815	0.038622	0.046302	0.093946	0.033736	0.037343	0.033157	0	0.02321	0.043104	0.015333	0.015161	0.22833	0.201	0.88032	168381244	0.47439	313678	1373792	7249	34854.6	16447	28373	2025-07-02	3571	27693.32	0.70573	9760.54	0.57967	1560568	378	753044	1524729	53	1	18	110	72184	816322	0.78137	0.094653
18	9159	2024-04-23 11:44:49	0.18519	0.037263	0.04853	0.031557	0.0008855	0.01679	0.050142	0.027213	0.032779	0.089525	0.03464	0.039556	0.033157	0	0.022105	0.04642	0.01684	0.017869	0.22514	0.20206	0.8975	170916989	0.44102	314644	139754	10096	26686.4	13058	29035	15614	34718	22318.04	0.52233	7686.73	0.44973	1557153	359	611632	124949	44	1	16	90	574129	686301	0.76935	0.079118
18.5	8972	2024-04-23 11:44:53	0.16551	0.036582	0.047534	0.03102	0.00090321	0.016652	0.049615	0.026531	0.031413	0.091735	0.033568	0.038379	0.032052	0	0.021	0.045315	0.016524	0.017664	0.22642	0.1962	0.86654	175708161	0.49911	315253	1392341	99564	26257.16	12463	28915	14944	34672	21897.72	0.52815	7573.03	0.431	160678	377	615699	1263178	43	1	16	92	581635	682886	0.80466	0.079579
19	9890	2024-04-23 11:44:57	0.18636	0.04581	0.060553	0.039521	0.00095634	0.019525	0.064454	0.03272	0.037619	0.10389	0.035543	0.039978	0.034263	0.0011052	0.02321	0.04642	0.016413	0.017236	0.22431	0.20781	0.92642	179787845	0.37649	326655	1456262	83743	33033.16	15021	28768	18373	35189	27005.08	0.64192	9387.25	0.52213	1571921	385	701024	1416715	50	1	18	103	664345	769498	0.86251	0.089592
19.5	9060	2024-04-23 11:45:01	0.17986	0.038	0.049987	0.031637	0.00091206	0.017162	0.052167	0.028214	0.033947	0.09284	0.034901	0.040257	0.034263	0	0.021	0.047525	0.017254	0.01836	0.22882	0.20999	0.91772	172665616	0.39722	325012	1420411	103809	26626.28	12875	28868	15421	34575	22231.24	0.48832	7701.04	0.44601	1547754	379	617391	126.88	44	1	16	91	582731	697891	0.86026	0.080073
20	9141	2024-04-23 12:09:16	0.16835	0.039536	0.051293	0.033289	0.00090321	0.018315	0.054035	0.028147	0.032988	0.09063	0.034291	0.038868	0.033157	0	0.022105	0.045315	0.016435	0.017403	0.21517	0.23026	10702	167259831	0.3561	324829	150964	96123	28158.6	14023	28856	16835	34644	23454.08	0.54499	8127.99	0.48595	141068	387	648293	1313421	47	1	17	95	604662	707349	0.77611	0.083881
20.5	9575	2024-04-23 12:09:19	0.1752	0.044272	0.057403	0.038245	0.00095634	0.019044	0.063996	0.030962	0.034372	0.09063	0.034348	0.039025	0.033157	0	0.022105	0.045315	0.016634	0.017152	0.22903	0.21695	0.94726	171092418	0.32045	32.9	1436502	84937	31367.16	15078	28432	18333	34569	25798.04	0.63866	9073.7	0.53034	1516473	388	690143	1412364	49	1	17	101	655372	766727	0.84298	0.089545
21	5585	2024-04-23 12:09:23	0.11442	0.024255	0.030172	0.02001	0.0010272	0.011457	0.033253	0.017145	0.019557	0.079577	0.025381	0.02751	0.02321	0	0.015473	0.033157	0.013317	0.014117	0.21688	0.19133	0.88219	171184185	0.4709	300732	1386652	73097	14814.28	0.69253	29783	0.8654	37218	11855.04	0.67243	3980.43	0.23252	1571832	365	559139	114025	40	1	14	81	530878	666064	0.6867	0.067209
21.5	2701	2024-04-23 12:09:27	0.097216	0.032977	0.039475	0.033117	0.00090321	0.016944	0.04635	0.018933	0.018726	0.043104	0.020426	0.021777	0.021	0	0.014368	0.026526	0.0079021	0.0074979	0.18352	0.15909	0.86685	165719564	0.49857	248202	1352428	17888	9297.28	0.4168	28993	0.56102	39026	6907.12	0.6567	2382.35	0.14376	1560162	369	723965	1333364	56	1	21	110	627288	689105	0.64914	0.083101
22	3355	2024-04-23 12:09:31	0.14372	0.056103	0.068057	0.057923	0.00090321	0.03524	0.075831	0.028498	0.026921	0.066315	0.025858	0.027735	0.027631	0	0.021	0.032052	0.0090843	0.0077623	0.13343	0.10407	0.77995	169800304	0.62584	173264	129855	16003	14818.72	0.64241	27295	0.87271	3708	10908.12	0.4962	3996.41	0.23536	1664907	408	929803	1667327	76	1	26	144	780228	792854	0.67994	0.11237
22.5	3078	2024-04-23 12:09:35	0.092437	0.022092	0.02739	0.019547	0.0008855	0.0092898	0.031588	0.015575	0.016789	0.058578	0.018992	0.020214	0.018789	0	0.012158	0.024315	0.009354	0.0091749	0.16604	0.15107	0.9098	162404615	0.41506	227745	1371596	33254	8495.36	0.39669	29824	0.5231	39327	6442.4	0.86996	2160.16	0.13301	1507586	321	58129	113115	43	1	16	85	53528	63997	0.46131	0.066326
23	3345	2024-04-23 12:09:39	0.080135	0.018409	0.022412	0.015349	0.00091206	0.008545	0.025582	0.01307	0.014074	0.056367	0.018138	0.019398	0.017684	0	0.012158	0.02321	0.0086233	0.0088716	0.19636	0.14353	0.73096	170584321	0.68242	247408	1259999	46736	8556.16	0.3893	3002	0.50158	38678	6640.84	0.81084	2212.15	0.12968	1723769	294	541907	1050265	40	1	15	81	496712	584979	0.61608	0.062438
23.5	3282	2024-04-23 12:09:43	0.10525	0.02674	0.035013	0.023534	0.0008855	0.0096696	0.039724	0.019661	0.02127	0.057473	0.020098	0.022064	0.019894	0.0011052	0.013263	0.026526	0.0092266	0.0090545	0.16705	0.14508	0.86847	173006392	0.49574	231057	1383133	31786	9804.24	0.42446	29393	0.5667	39243	7343.4	0.85217	2498.33	0.14441	1592606	345	628163	1230622	45	1	17	91	58182	693965	0.65515	0.071958
24	8628	2024-04-23 12:09:47	0.12632	0.026111	0.031953	0.022531	0.00089435	0.013477	0.035036	0.01738	0.020265	0.085104	0.031224	0.033542	0.029842	0	0.019894	0.040894	0.014655	0.015176	0.24099	0.19668	0.81612	17394079	0.57788	323987	1344416	10233	21458.6	0.98901	29443	12337	36727	17203	0.51287	5842.78	0.33591	1647319	313	52307	107674	37	1	13	77	499955	604935	0.68595	0.063936
[truncated: 106 more columns]

## Sheet: K+P_K (2. replicate)
Filename	Ncells	Timepoint	Architecture_LocalDensity_range30_max	Architecture_LocalDensity_range30_mean	Architecture_LocalDensity_range30_mean_biovolume	Architecture_LocalDensity_range30_median	Architecture_LocalDensity_range30_min	Architecture_LocalDensity_range30_p25	Architecture_LocalDensity_range30_p75	Architecture_LocalDensity_range30_std	Architecture_LocalDensity_range30_std_biovolume	Architecture_LocalNumberDensity_range30_max	Architecture_LocalNumberDensity_range30_mean	Architecture_LocalNumberDensity_range30_mean_biovolume	Architecture_LocalNumberDensity_range30_median	Architecture_LocalNumberDensity_range30_min	Architecture_LocalNumberDensity_range30_p25	Architecture_LocalNumberDensity_range30_p75	Architecture_LocalNumberDensity_range30_std	Architecture_LocalNumberDensity_range30_std_biovolume	Biofilm_AspectRatio_HeightToLength	Biofilm_AspectRatio_HeightToWidth	Biofilm_AspectRatio_LengthToWidth	Biofilm_BaseArea	Biofilm_BaseEccentricity	Biofilm_Height	Biofilm_Length	Biofilm_MeanThickness	Biofilm_OuterSurface	Biofilm_OuterSurfaceIgnoreSubstratePerSubstrate	Biofilm_OuterSurfaceIgnoreSubstratePerVolume	Biofilm_OuterSurfacePerSubstrate	Biofilm_OuterSurfacePerVolume	Biofilm_OuterSurface_ignoreSubstrate	Biofilm_Roughness	Biofilm_Volume	Biofilm_VolumePerSubstrate	Biofilm_Width	Cube_Surface_max	Cube_Surface_mean	Cube_Surface_mean_biovolume	Cube_Surface_median	Cube_Surface_min	Cube_Surface_p25	Cube_Surface_p75	Cube_Surface_std	Cube_Surface_std_biovolume	Cube_VolumeFraction_max	Cube_VolumeFraction_mean
K+P_K (2. replicate)			\rho_{cells}_{max} (range=30vox) ((biovolume\cdot\mum^{-3}))	\rho_{cells}_{mean} (range=30vox) ((biovolume\cdot\mum^{-3}))	\rho_{cells}_{mean} (range=30vox) ((biovolume\cdot\mum^{-3}))	\rho_{cells}_{median} (range=30vox) ((biovolume\cdot\mum^{-3}))	\rho_{cells}_{min} (range=30vox) ((biovolume\cdot\mum^{-3}))	\rho_{cells}_{p25} (range=30vox) ((biovolume\cdot\mum^{-3}))	\rho_{cells}_{p75} (range=30vox) ((biovolume\cdot\mum^{-3}))	\rho_{cells}_{std}_{std} (range=30vox) ((biovolume\cdot\mum^{-3}))	\rho_{cells}_{std}_{std} (range=30vox) ((biovolume\cdot\mum^{-3}))	\rho_{cells}_{max} (range=30vox) ((cells\cdot\mum^{-3}))	\rho_{cells}_{mean} (range=30vox) ((cells\cdot\mum^{-3}))	\rho_{cells}_{mean} (range=30vox) ((cells\cdot\mum^{-3}))	\rho_{cells}_{median} (range=30vox) ((cells\cdot\mum^{-3}))	\rho_{cells}_{min} (range=30vox) ((cells\cdot\mum^{-3}))	\rho_{cells}_{p25} (range=30vox) ((cells\cdot\mum^{-3}))	\rho_{cells}_{p75} (range=30vox) ((cells\cdot\mum^{-3}))	\rho_{cells}_{std}_{std} (range=30vox) ((cells\cdot\mum^{-3}))	\rho_{cells}_{std}_{std} (range=30vox) ((cells\cdot\mum^{-3}))	Biofilm height/length ()	Biofilm AspectRatio HeightToWidth ((a.u.))	Biofilm AspectRatio LengthToWidth ((a.u.))	Biofilm substrate area ((\mum^2))	Biofilm substrate eccentricity ()	Height_{biofilm} ((\mum))	Length_{biofilm} ((\mum))	\langleThickness_{biofilm}\rangle ((\mum^2))	A_{biofilm} ((\mum^2))	A_{biofilm} ((\mum^2))	A_{biofilm} ((\mum^2))	A_{biofilm} ((\mum^2))	A_{biofilm} ((\mum^2))	A_{biofilm} ((\mum^2))	Biofilm Roughness ((a.u.))	V_{biofilm} ((\mum^3))	V_{biofilm} ((\mum^3))	Width_{biofilm} ((\mum))	A_{cube}_{max} ((\mum^2))	A_{cube}_{mean} ((\mum^2))	A_{cube}_{mean} ((\mum^2))	A_{cube}_{median} ((\mum^2))	A_{cube}_{min} ((\mum^2))	A_{cube}_{p25} ((\mum^2))	A_{cube}_{p75} ((\mum^2))	A_{cube}_{std}_{std} ((\mum^2))	A_{cube}_{std}_{std} ((\mum^2))	A_{cube}/A_{0}_{max} ()	A_{cube}/A_{0}_{mean} ()
0	1270	04-May-2024 18:36:40	0.066069	0.020967	0.023978	0.019085	0.0013548	0.011595	0.028017	0.012244	0.01315	0.030947	0.01342	0.014183	0.012158	0	0.0088419	0.017684	0.0063688	0.0066073	0.098202	0.095742	0.97495	159091871	0.22242	138004	1405305	11506	3882.72	0.17238	27394	0.24406	38785	2742.36	0.51363	1001.08	0.062925	144141	293	651646	1201186	50	1	19	97	559256	628401	0.48535	0.074607
0.5	1584	04-May-2024 18:37:26	0.06246	0.020486	0.022871	0.018796	0.0020161	0.012523	0.026824	0.010849	0.011231	0.040894	0.016107	0.01674	0.015473	0	0.011052	0.020447	0.006798	0.0068055	0.059076	0.049925	0.84511	151427447	0.5346	75409	1276477	14504	4607.44	0.22611	30328	0.30427	40812	3423.88	0.51873	1128.94	0.074553	1510434	307	615164	1130476	45.5	1	18	93	535475	580222	0.39369	0.067281
1	1406	04-May-2024 18:38:15	0.065888	0.015313	0.01787	0.01353	0.00095634	0.0079538	0.020419	0.010135	0.011048	0.041999	0.013626	0.01457	0.013263	0	0.0077367	0.017684	0.0071714	0.0075671	0.10508	0.083276	0.79253	161636494	0.60984	134196	1277121	18899	3708.84	0.17356	3107	0.22946	41076	2805.4	0.64819	902.92	0.055861	1611453	249	566444	1052403	42	1	17	86	498632	554074	0.37791	0.060418
1.5	1394	04-May-2024 18:39:05	0.056602	0.014176	0.016199	0.012497	0.00095634	0.0073928	0.019215	0.0090308	0.009765	0.037578	0.013617	0.014133	0.013263	0	0.0077367	0.018789	0.0071626	0.0074322	0.10129	0.11648	2015-01-01	169082327	0.49376	159367	157342	23212	3597.88	0.16242	31382	0.21279	41114	2746.28	0.73511	875.104	0.051756	1368244	264	547496	1027801	40	1	17	82	487006	571488	0.42224	0.059213
2	2671	04-May-2024 18:39:56	0.076342	0.016263	0.020382	0.013716	0.00089435	0.0069938	0.023233	0.011599	0.012804	0.045315	0.016811	0.018025	0.016579	0	0.0099472	0.022105	0.0083727	0.008365	0.17801	0.15184	0.85298	158428613	0.52194	233499	1311724	50161	6608	0.31943	2956	0.4171	38598	5060.68	0.76925	1711.99	0.10806	1537805	347	522396	1065409	36	1	13	79	503307	593118	0.51446	0.060375
2.5	3361	04-May-2024 18:40:01	0.070578	0.01893	0.022545	0.017089	0.00089435	0.0095457	0.025912	0.012073	0.0128	0.065209	0.020225	0.0213	0.019894	0	0.013263	0.026526	0.0099553	0.010155	0.19949	0.17274	0.86594	15352606	0.50015	259538	1301035	53774	8573	0.43038	29681	0.55841	3851	6607.4	0.70742	2226.17	0.145	1502461	328	538563	1108786	38	1	13	80	520587	647906	0.51766	0.062379
3	3977	04-May-2024 18:40:05	0.10264	0.019601	0.024156	0.017273	0.00092092	0.0092166	0.026635	0.013691	0.015384	0.059683	0.021796	0.0234	0.021	0	0.014368	0.028736	0.010855	0.010845	0.20807	0.16818	0.80827	157990744	0.58881	265319	1275114	62706	9769.64	0.47533	29585	0.61837	38489	7509.72	0.64891	2538.32	0.16066	1577584	319	518725	1076271	36	1	12	75	50524	62536	0.48084	0.060073
3.5	9008	04-May-2024 18:40:09	0.14433	0.032058	0.037923	0.02919	0.00092092	0.017028	0.043281	0.020158	0.022157	0.09063	0.036295	0.039146	0.035368	0	0.02321	0.048631	0.017297	0.017505	0.19934	0.21062	10566	162540784	0.32285	294773	1478726	101322	23742	11578	28883	14607	36441	18818.28	0.48024	6515.26	0.40084	1399538	340	555646	1160232	38	1	14	82	539434	655627	0.68745	0.068074
4	3803	04-May-2024 18:40:14	0.11278	0.018972	0.024613	0.015177	0.00090321	0.0074647	0.024479	0.015774	0.019057	0.06963	0.019941	0.022115	0.017684	0	0.012158	0.026526	0.010999	0.012023	0.20183	0.18595	0.92131	165527931	0.38884	281241	1393453	73516	9462.6	0.44396	28358	0.57166	36514	7348.84	0.6268	2591.48	0.15656	1512478	305	530121	1087034	37	1	14	79	503609	602137	0.59204	0.064113
4.5	6171	04-May-2024 18:36:44	0.1917	0.021834	0.02846	0.017825	0.00092092	0.01043	0.028397	0.017254	0.023984	0.076262	0.025169	0.027557	0.024315	0	0.016579	0.033157	0.012245	0.013094	0.2303	0.17821	0.77383	170679889	0.6334	298653	1296785	100844	14972.16	0.6828	28252	0.87721	36296	11653.96	0.56808	4124.97	0.24168	1675809	374	511533	1113305	33	1	12	74	513625	643272	0.71826	0.062952
5	3659	04-May-2024 18:36:48	0.13971	0.020191	0.027627	0.015567	0.0008855	0.0084853	0.026381	0.01779	0.023682	0.06963	0.020825	0.023511	0.019894	0	0.012158	0.027631	0.010956	0.012142	0.20727	0.17296	0.83446	150553151	0.55108	262141	1264741	6993	9078.6	0.46798	28619	0.60302	36876	7045.64	0.65226	2461.9	0.16352	1515648	327	526742	1114799	36	1	12	78	51634	652228	0.70548	0.06334
5.5	4346	04-May-2024 18:36:52	0.13217	0.020422	0.029753	0.015284	0.0008855	0.0081731	0.026282	0.018666	0.026545	0.058578	0.021023	0.023844	0.019894	0	0.013263	0.028736	0.010662	0.011492	0.2115	0.22158	10477	162957808	0.29825	311826	1474374	83973	10518.44	0.49806	27685	0.64547	35879	8116.24	0.68397	2931.68	0.1799	140727	359	509832	1117603	34	1	12	74	510789	659344	0.68745	0.063793
6	3297	04-May-2024 18:36:57	0.10354	0.018763	0.024552	0.01532	0.0008855	0.0080167	0.024949	0.014826	0.017879	0.059683	0.019776	0.021924	0.018789	0	0.012158	0.026526	0.010469	0.011033	0.1738	0.19304	11107	160921846	0.43516	262185	1508538	5806	8162.28	0.39372	29876	0.50722	38488	6335.88	0.7031	2120.71	0.13179	1358216	376	523285	1105347	37	1	13	76	514802	673485	0.713	0.0605
6.5	4275	04-May-2024 18:37:01	0.10496	0.022285	0.029057	0.01809	0.00089435	0.0096472	0.030416	0.016967	0.020434	0.064104	0.023693	0.026136	0.022105	0	0.015473	0.030947	0.011446	0.012056	0.1645	0.1406	0.85473	159189706	0.51907	216515	1316216	59072	10805.72	0.52726	29968	0.6788	38582	8393.4	0.6421	2800.74	0.17594	1539919	349	531834	1104246	36	1	13	78	517635	650145	0.56123	0.061591
7	3722	04-May-2024 18:37:05	0.093163	0.022453	0.02737	0.020037	0.00090321	0.010307	0.030985	0.015462	0.016941	0.064104	0.022899	0.024658	0.021	0	0.014368	0.029842	0.011874	0.012092	0.21773	0.1857	0.85289	153559339	0.52208	281167	1291341	47755	9546.52	0.48133	30411	0.62168	39279	7391.28	0.72068	2430.43	0.15827	1514068	308	543184	1097272	37	1	14	82	519904	618305	0.53043	0.061471
7.5	4233	04-May-2024 18:37:09	0.11272	0.025391	0.031798	0.022797	0.00090321	0.011987	0.035666	0.016893	0.018172	0.062999	0.024824	0.026605	0.024315	0.0011052	0.016579	0.032052	0.011033	0.010527	0.18033	0.15595	0.86481	154756713	0.5021	235397	1305391	4472	11369.48	0.5698	30749	0.73467	39647	8818.04	0.70925	2867.71	0.1853	1509452	352	568044	1152812	40	1	14	84	546412	65981	0.5402	0.06379
8	5578	04-May-2024 18:37:13	0.11955	0.029072	0.036534	0.02611	0.0008855	0.01338	0.041095	0.019271	0.020631	0.078472	0.028103	0.030031	0.027631	0.0011052	0.019894	0.035368	0.011863	0.011366	0.17879	0.18798	10514	165582377	0.30881	266187	1488825	50679	15479.32	0.72548	30754	0.93484	3963	12012.68	0.68211	3906.01	0.2359	1416056	332	585201	118976	40	1	14	86	565147	676725	0.5988	0.065909
8.5	7366	04-May-2024 18:37:18	0.19097	0.040088	0.055894	0.033731	0.00092092	0.015071	0.059718	0.030042	0.034601	0.076262	0.032784	0.035446	0.033157	0	0.02321	0.041999	0.013659	0.012181	0.21274	0.19337	0.90895	16584167	0.41691	294725	1385389	51823	23168.68	10772	30292	1397	39288	17863.96	0.70525	5897.2	0.35559	1524165	403	662727	1378013	45	1	15	97	65575	782536	0.56198	0.07552
9	8024	04-May-2024 18:37:22	0.15449	0.040641	0.054153	0.035394	0.00092092	0.016988	0.059457	0.02829	0.031169	0.087314	0.036308	0.038776	0.035368	0	0.025421	0.04642	0.015273	0.014049	0.18733	0.17994	0.96054	163872541	0.27813	26.52	1415685	5594	24540.4	11713	30728	14975	39285	19194.96	0.64159	6246.76	0.3812	1473837	361	643905	1333874	43	1	15	94	633907	769569	0.70023	0.073337
9.5	9222	04-May-2024 18:37:30	0.18263	0.047225	0.06406	0.041473	0.00091206	0.018932	0.069555	0.033305	0.03668	0.088419	0.038631	0.041269	0.038683	0	0.027631	0.049736	0.016116	0.014461	0.20063	0.18047	0.89952	165223712	0.43688	275985	1375613	58402	30408.52	14383	30438	18404	38948	23764.44	0.63223	7807.44	0.47254	1529277	394	695063	142592	47.5	1	17	101	676732	811887	0.71901	0.079814
10	12520	04-May-2024 18:37:34	0.24205	0.063254	0.09177	0.051673	0.00094469	0.025352	0.092569	0.046539	0.053604	0.098367	0.046276	0.048608	0.045315	0	0.034263	0.058578	0.018496	0.016588	0.19131	0.20064	10488	179321091	0.30148	296042	154745	68417	46943.88	20965	30058	26179	37534	37593.88	0.5773	12507	0.69747	1475451	415	788103	1637427	53	1	19	115	77369	905696	0.81443	0.094177
10.5	15566	04-May-2024 18:37:39	0.29014	0.072406	0.11149	0.057225	0.00092093	0.030833	0.10133	0.054753	0.066726	0.10058	0.051902	0.05267	0.051946	0	0.039789	0.066315	0.018616	0.016508	0.22614	0.17541	0.77565	177578045	0.63116	29948	1324288	8008	61133.56	28041	2971	34426	36476	49794.48	0.53658	16760	0.94381	1707327	425	824766	1749351	54	1	19	119	820256	944591	0.84072	0.10152
11	16045	04-May-2024 18:37:43	0.31961	0.086445	0.14661	0.062286	0.00089435	0.032294	0.12421	0.071048	0.086505	0.10058	0.052552	0.052327	0.053052	0	0.039789	0.06742	0.01891	0.015969	0.21367	0.18885	0.88384	178060306	0.46779	302457	1415552	75635	68873.08	3152	27892	3868	34228	56125.2	0.55983	20122.1	11301	160159	413	901973	1975259	57	1	20	131	908717	992269	0.85274	0.1183
11.5	17115	04-May-2024 18:37:48	0.40232	0.10117	0.17661	0.072628	0.0009313	0.035792	0.14896	0.084014	0.10005	0.10279	0.05505	0.054235	0.055262	0	0.041999	0.070736	0.01973	0.016696	0.1989	0.20591	10353	174142445	0.25876	301343	1515067	79778	77790.8	36702	26294	44671	32003	63912.92	0.54286	24307.3	13958	1463467	418	955426	2096523	61	1	21	138	949515	988584	0.92487	0.13392
12	18614	04-May-2024 18:37:52	0.42377	0.11705	0.21358	0.080678	0.0010272	0.038351	0.17921	0.10024	0.11763	0.10389	0.05747	0.056326	0.057473	0.0011052	0.04421	0.072946	0.020209	0.016882	0.22965	0.1761	0.76681	181618707	0.64187	30.58	1331618	87021	86963.16	1998-03-01	24366	47882	29314	72284.96	0.5241	29666.1	16334	1736565	404	981938	2167901	63	1	23	143	960211	964289	0.90458	0.15035
12.5	20817	04-May-2024 18:37:57	0.37588	0.10112	0.17197	0.076569	0.0010715	0.040033	0.13785	0.080765	0.10129	0.1061	0.059548	0.058251	0.061894	0.0011052	0.04642	0.075157	0.019522	0.017556	0.19258	0.1995	10359	191022992	0.26104	305691	1587305	101326	92630.92	40876	27229	48492	32302	78082.36	0.47937	28676.3	15012	153227	424	934667	2023366	62	1	23	133	91329	988045	0.89406	0.12991
13	21966	04-May-2024 18:38:01	0.3999	0.10498	0.18009	0.080017	0.00096211	0.042017	0.14316	0.08391	0.10557	0.10389	0.060785	0.058957	0.062999	0	0.04642	0.077367	0.019971	0.018401	0.19184	0.21407	11158	181353482	0.44367	307939	1605159	110492	98312.2	45968	26664	5421	31445	83364.92	0.4855	31265	1724	1438527	406	939993	2036262	62	1	23	135	912202	969702	0.90609	0.13426
13.5	25676	04-May-2024 18:38:06	0.45665	0.12624	0.20454	0.10145	0.001153	0.056756	0.17186	0.092266	0.11458	0.105	0.06701	0.064853	0.070736	0.0022105	0.051946	0.082893	0.019679	0.018911	0.19098	0.21656	11339	180033639	0.47145	30.79	1612218	133044	123688.92	60027	26191	68703	29976	108069.24	0.44134	41262.3	22919	1421805	416	1012946	2046064	74	1	28	150	905281	924309	0.94365	0.15165
14	27088	04-May-2024 18:38:10	0.45959	0.13193	0.20811	0.10922	0.00093863	0.060484	0.1809	0.092311	0.1116	0.10831	0.068628	0.066812	0.072946	0.0011052	0.054157	0.085104	0.019641	0.019486	0.18861	0.21348	11318	186312631	0.46836	309055	1638567	141191	134027.32	63441	26424	71937	29963	118199.36	0.43852	44731.6	24009	1447732	400	1039904	2047587	78	1	30	156	904905	904221	0.94666	0.15592
14.5	28026	04-May-2024 18:38:19	0.46581	0.13782	0.21554	0.11495	0.0013017	0.064198	0.18811	0.094918	0.1147	0.10389	0.069643	0.067643	0.074051	0.0011052	0.055262	0.085104	0.019311	0.019206	0.2016	0.2068	10258	179576553	0.22271	308746	1531451	14904	140530.04	69333	25997	78256	29343	124505.48	0.42868	47892.4	2667	1492989	390	1054118	2040899	81	1	31	157	896424	885645	0.93989	0.1614
15	30086	04-May-2024 18:38:24	0.47999	0.15139	0.23241	0.12643	0.001141	0.073443	0.20625	0.10112	0.12157	0.10942	0.072016	0.069856	0.076262	0	0.058578	0.087314	0.01865	0.018646	0.19646	0.20263	10314	187351864	0.24474	308157	1568521	163786	155680.04	74411	25311	83095	28264	139410.8	0.36937	55080.1	29399	152082	401	1087769	1996449	88	1	36	164	865803	828624	0.94666	0.17297
15.5	31109	04-May-2024 18:38:28	0.48293	0.16111	0.24019	0.13747	0.0012981	0.080886	0.21944	0.10297	0.12018	0.10721	0.073355	0.071554	0.077367	0.0011052	0.060788	0.088419	0.018224	0.018072	0.21546	0.18263	0.84764	188207154	0.53057	307075	142521	173193	165045.96	78979	24971	87694	27727	148643.44	0.35952	59525.3	31628	1681385	393	1115293	192114	96	1	40	170	833806	760174	0.93238	0.18097
16	29425	04-May-2024 18:38:33	0.49453	0.14176	0.21108	0.12456	0.0013633	0.073589	0.18786	0.089819	0.10855	0.105	0.071369	0.069223	0.076262	0.0011052	0.057473	0.087314	0.019384	0.019948	0.21845	0.17575	0.80453	196194123	0.59392	30968	1417648	161112	151980.08	69195	26519	77464	29689	135756.76	0.4001	51191.3	26092	1762089	418	1085892	203462	85	1	34	164	895778	873849	0.96319	0.16453
16.5	31098	04-May-2024 18:38:37	0.46917	0.14861	0.21722	0.12945	0.0024229	0.076826	0.2024	0.091918	0.10779	0.10721	0.072334	0.070584	0.076262	0.0033157	0.058578	0.087314	0.018454	0.019419	0.18764	0.2168	11554	185140946	0.5009	309665	165033	172594	164419.88	79946	26437	88808	29367	148013.52	0.3593	55987.1	3024	1428374	404	111124	2034788	89	1	35	168	894597	851746	0.94215	0.17046
17	32063	04-May-2024 18:38:42	0.45818	0.15565	0.22046	0.14013	0.0016189	0.086221	0.20638	0.090736	0.10514	0.10721	0.073846	0.0721	0.079577	0.004421	0.060788	0.089525	0.018664	0.019632	0.1984	0.20414	10289	186447812	0.23547	310083	1562885	181259	175014.32	85039	26588	93868	29348	158554	0.35079	59634.7	31985	151894	407	1147437	2039521	95	1	39	175	893092	838588	0.95116	0.17618
17.5	32641	04-May-2024 18:38:47	0.47376	0.1636	0.22542	0.14622	0.0010217	0.093533	0.22318	0.09116	0.1017	0.10942	0.074773	0.073184	0.080683	0.0011052	0.061894	0.089525	0.01845	0.019626	0.21347	0.1903	0.89148	186241324	0.45306	310369	1453949	188751	183949.8	89892	26516	9877	29135	167415.48	0.34972	63137.3	33901	1630936	421	1185441	2050679	100	1	41	182	897749	819593	0.95492	0.18355
18	31749	04-May-2024 18:38:51	0.44265	0.15469	0.21773	0.13853	0.0024558	0.085566	0.2107	0.089089	0.10165	0.11163	0.073651	0.071945	0.078472	0.0022105	0.060788	0.088419	0.018659	0.019824	0.21545	0.18848	0.87482	185938353	0.48445	310064	1439125	178352	173108.48	84253	26601	1931-09-01	29394	156659.04	0.35892	58893.2	31673	1645056	413	1146456	2036693	94	1	39	174.25	892821	831433	0.93839	0.17553
18.5	31268	04-May-2024 18:38:56	0.48104	0.15301	0.22366	0.13426	0.0026648	0.081683	0.20606	0.093178	0.11025	0.1061	0.072619	0.070422	0.077367	0.004421	0.058578	0.088419	0.018619	0.019484	0.19549	0.213	10895	180551094	0.39699	30939	1582617	176883	165459.52	82501	25754	91641	28607	148956.92	0.36936	57839.4	32035	1452561	406	111283	2022636	89	1	37	169	881592	829255	0.96093	0.17521
19	33484	04-May-2024 18:39:01	0.45894	0.16889	0.23354	0.15413	0.0014109	0.099443	0.22075	0.09247	0.10717	0.10831	0.075441	0.073301	0.080683	0.0022105	0.062999	0.089525	0.017906	0.018915	0.21095	0.19823	0.93968	179230624	0.34205	308909	1464372	194018	187371.56	9527	25691	104542	28192	170752.88	0.31261	66463.8	37083	1558371	409	117697	2008431	101	1	43	179	869111	788451	0.94215	0.18814
19.5	32422	04-May-2024 18:39:10	0.43136	0.14933	0.2022	0.13853	0.0013471	0.089887	0.1959	0.079253	0.091917	0.10721	0.07416	0.072271	0.079577	0.0011052	0.061894	0.088419	0.018377	0.019915	0.2018	0.20967	1039	179504821	0.27146	310971	1541005	184305	175923.44	88837	27446	98005	30278	159466.2	0.33883	58101.9	32368	148314	426	1140293	2006515	95	1	39	173	885779	841609	0.92036	0.16986
20	32967	04-May-2024 18:39:14	0.44443	0.15448	0.21295	0.14176	0.0018537	0.092109	0.20036	0.083874	0.099859	0.1061	0.074546	0.072091	0.079577	0.0022105	0.061894	0.088419	0.018041	0.019574	0.19728	0.20453	10367	18721618	0.26378	310131	1572016	189081	179738.4	8714	26787	96006	29512	163139.4	0.32738	60903.1	32531	151634	405	1146429	2017527	96	1	40	173	880234	830958	0.93539	0.17516
20.5	32979	04-May-2024 18:39:19	0.43858	0.15428	0.20696	0.14556	0.0021785	0.092792	0.20241	0.080511	0.091426	0.10721	0.075007	0.073246	0.080683	0.0011052	0.062999	0.089525	0.018536	0.020161	0.21019	0.1948	0.92678	18547899	0.3756	310964	1479419	189261	182471.88	89462	27455	98379	30192	165933.04	0.3224	60437.4	32584	1596297	418	1162698	2016089	98	1	41	176	887724	831397	0.94741	0.17379
21	34295	04-May-2024 18:39:23	0.42949	0.16318	0.21212	0.1535	0.0033454	0.10563	0.21131	0.078486	0.089007	0.10831	0.076249	0.07433	0.081788	0.004421	0.065209	0.09063	0.01781	0.019652	0.19347	0.21553	1114	182241477	0.44066	311056	1607753	201156	196629.4	98752	2741	107895	29947	179967.64	0.29561	65658.8	36028	1443239	398	120493	2027264	104	1	44	183	886712	813488	0.92787	0.18182
21.5	34089	04-May-2024 18:39:28	0.46536	0.16556	0.21386	0.15826	0.0025103	0.10391	0.22033	0.080335	0.086215	0.10831	0.076045	0.074783	0.081788	0.0033157	0.064104	0.09063	0.018093	0.019886	0.18299	0.22078	12066	188707859	0.55954	311563	1702643	200774	198079.88	96164	27445	104966	29958	181468.92	0.30586	66120	35038	141116	404	1221985	2028175	107	1	47	185	888503	807611	0.95943	0.18429
22	34839	04-May-2024 18:39:33	0.43997	0.17136	0.21709	0.16539	0.0045546	0.11281	0.22351	0.07864	0.084093	0.10721	0.07695	0.075713	0.083998	0.0066315	0.065209	0.09063	0.017831	0.019608	0.19554	0.20853	10664	186824677	0.34741	311442	1592711	205622	207770.8	102298	27558	111212	29959	191118.76	0.28187	69351.6	37121	1493508	408	1254264	2045418	111	1	49	190	891582	799665	0.92487	0.18911
22.5	36230	04-May-2024 18:39:38	0.47237	0.19151	0.23361	0.18894	0.0041983	0.13157	0.24752	0.081671	0.081716	0.10942	0.078617	0.078277	0.086209	0.0033157	0.068525	0.091735	0.017234	0.018649	0.16807	0.22787	13558	199522195	0.67529	311913	1855901	219642	232237.76	108001	27428	116397	2956	215486.84	0.26323	78564.6	39376	136882	399	1346455	2071989	125	1	59	203	889407	763115	0.9692	0.20652
23	36609	04-May-2024 18:39:42	0.44708	0.18963	0.22199	0.18683	0.0072143	0.13394	0.24288	0.075434	0.073028	0.10721	0.079043	0.081043	0.086209	0.0077367	0.06963	0.091735	0.017233	0.017136	0.18022	0.21835	12115	195971668	0.56456	313347	173869	225242	238439.16	113221	28648	12167	30786	221881.8	0.2437	77451.4	39522	1435097	416	1369812	2013241	131	1	64	204	862227	733427	0.88054	0.20168
23.5	36664	04-May-2024 18:39:47	0.44311	0.19553	0.22893	0.19602	0.0057697	0.13705	0.25271	0.077354	0.072857	0.10721	0.079105	0.080504	0.086209	0.0055262	0.06963	0.091735	0.017306	0.0178	0.19471	0.20656	10608	191400817	0.33376	313071	1607865	227231	244048.2	118765	28379	127506	30468	227317.08	0.24814	80100.7	4185	1515668	398	1398539	2049538	134	1	66	209	875204	734993	0.93013	0.2084
24	36346	04-May-2024 18:39:52	0.45317	0.18849	0.22296	0.18818	0.0042719	0.13429	0.2411	0.074516	0.071874	0.1061	0.078834	0.079281	0.086209	0.004421	0.068525	0.091735	0.017474	0.018482	0.20531	0.19813	0.96502	189136802	0.26219	312989	1524441	221175	234618.24	11519	28186	124047	30353	217866.6	0.25621	77295.3	40867	1579704	410	135637	2046773	127	1	61	204	882097	755548	0.89256	0.20242
[truncated: 106 more columns]

[truncated: 6 more sheets: K+P_P (2. replicate), K+P_K (3. replicate), K+P_P (3. replicate), K+P_K (4. replicate), K+P_P (4. replicate), K+P (Average)]
