# Supplementary material for: Species interactions are key to spatiotemporal gene expression and multilayer formation in Stenotrophomonas maltophilia K279a dual species biofilms
Source: Biofilm. 2026 Jun 16;12:100374. doi: 10.1016/j.bioflm.2026.100374 (PMC13311295; doi:10.1016/j.bioflm.2026.100374)
Supplement: Multimedia component 4 — Dual-species biofilms (species distribution). [file mmc4.xlsx]

## Sheet: K279a + SH1000 (1. replicate)
5h			10h			15h			20h			Absolute numbers
Height (µm)	K279a (NCells)	SH1000 (NCells)	Height (µm)	K279a (NCells)	SH1000 (NCells)	Height (µm)	K279a (NCells)	SH1000 (NCells)	Height (µm)	K279a (NCells)	SH1000 (NCells)
0	1525	700	0	1465	1118	0	2023	1181	0	2560	1116
2	851	830	2	1824	1186	2	2130	1265	2	2621	1033
4	919	689	4	1940	1015	4	2098	946	4	2532	742
6	1022	545	6	1858	871	6	2074	735	6	2352	438
8	956	502	8	1666	653	8	1840	638	8	1873	359
10	834	397	10	1725	517	10	1828	523	10	1896	328
12	773	320	12	1988	400	12	2047	467	12	2301	191
14	650	270	14	2048	276	14	2106	274	14	2475	136
16	689	177	16	2141	173	16	2123	214	16	2487	84
18	624	106	18	2166	113	18	2127	132	18	2507	86
20	683	72	20	2249	102	20	2165	89	20	2539	88
22	616	45	22	2089	59	22	2031	44	22	2478	46
24	609	29	24	1978	42	24	1881	45	24	2449	31
26	545	18	26	1910	24	26	1751	23	26	2329	25
28	473	17	28	1771	7	28	1692	20	28	2263	15
30	502		30	1495		30	1501		30	1919
32	450		32	1328		32	1342		32	1876
34	374		34	1279		34	1333		34	2063
36	409		36	1677		36	1731		36	4034
38	14		38	53		38	63		38	106
5h			10h			15h			20h			Relative numbers
Height (µm)	K279a (NCells)	SH1000 (NCells)	Height (µm)	K279a (NCells)	SH1000 (NCells)	Height (µm)	K279a (NCells)	SH1000 (NCells)	Height (µm)	K279a (NCells)	SH1000 (NCells)
0	68.5393	31.4607	0	56.717	43.283	0	63.1398	36.8602	0	69.6409	30.3591
2	50.6246	49.3754	2	60.598	39.402	2	62.7393	37.2607	2	71.7296	28.2704
4	57.1517	42.8483	4	65.6514	34.3486	4	68.9225	31.0775	4	77.3366	22.6634
6	65.2202	34.7798	6	68.0835	31.9165	6	73.8341	26.1659	6	84.3011	15.6989
8	65.5693	34.4307	8	71.8413	28.1587	8	74.2534	25.7466	8	83.9158	16.0842
10	67.7498	32.2502	10	76.9402	23.0598	10	77.7541	22.2459	10	85.2518	14.7482
12	70.7228	29.2772	12	83.2496	16.7504	12	81.424	18.576	12	92.3355	7.66453
14	70.6522	29.3478	14	88.1239	11.8761	14	88.4874	11.5126	14	94.7913	5.20873
16	79.5612	20.4388	16	92.5238	7.47623	16	90.843	9.15704	16	96.7328	3.26721
18	85.4795	14.5205	18	95.0417	4.95832	18	94.1567	5.84329	18	96.6834	3.31662
20	90.4636	9.53642	20	95.6614	4.33858	20	96.0515	3.94854	20	96.6502	3.34983
22	93.1921	6.80787	22	97.2533	2.74674	22	97.8795	2.12048	22	98.1775	1.8225
24	95.4545	4.54545	24	97.9208	2.07921	24	97.6636	2.33645	24	98.75	1.25
26	96.8028	3.19716	26	98.759	1.24095	26	98.7035	1.29651	26	98.938	1.06202
28	96.5306	3.46939	28	99.6063	0.393701	28	98.8318	1.16822	28	99.3415	0.658472
30	100	0	30	100	0	30	100	0	30	100	0
32	100	0	32	100	0	32	100	0	32	100	0
34	100	0	34	100	0	34	100	0	34	100	0
36	100	0	36	100	0	36	100	0	36	100	0
38	100	0	38	100	0	38	100	0	38	100	0

## Sheet: K279a + SH1000 (2. replicate)
5h			10h			15h			20h			Absolute numbers
Height (µm)	K279a (NCells)	SH1000 (NCells)	Height (µm)	K279a (NCells)	SH1000 (NCells)	Height (µm)	K279a (NCells)	SH1000 (NCells)	Height (µm)	K279a (NCells)	SH1000 (NCells)
0	2657	696	0	2089	359	0	10	0	0	1239	0
2	2532	2214	2	3118	3037	2	637	8	2	3892	170
4	1166	2131	4	470	2825	4	4855	290	4	2566	2530
6	1273	1797	6	325	1974	6	1522	3165	6	918	2786
8	1264	1524	8	239	1621	8	562	2371	8	1193	1936
10	1089	1488	10	123	1664	10	642	1696	10	1650	1725
12	884	1529	12	104	1780	12	904	1631	12	1857	1760
14	665	1428	14	35	1681	14	1087	1651	14	2100	1554
16	398	1212	16	26	1420	16	917	1519	16	1966	1243
18	223	815	18	30	1123	18	576	1208	18	1958	817
20	128	569	20	17	871	20	468	1082	20	2065	531
22	44	260	22		508	22	390	762	22	2017	296
24	31	109	24		282	24	287	495	24	1877	126
26	28	48	26		93	26	253	286	26	1839	70
28	19	18	28		49	28	184	143	28	1683	33
30	7		30		20	30	124	72	30	1499	11
32	9		32			32	130	29	32	1219	12
34	8		34			34	95	10	34	2525
5h			10h			15h			20h			Relative numbers
Height (µm)	K279a (NCells)	SH1000 (NCells)	Height (µm)	K279a (NCells)	SH1000 (NCells)	Height (µm)	K279a (NCells)	SH1000 (NCells)	Height (µm)	K279a (NCells)	SH1000 (NCells)
0	79.2425	20.7575	0	85.335	14.665	0	100	0	0	100	0
2	53.3502	46.6498	2	50.658	49.342	2	98.7597	1.24031	2	95.8149	4.18513
4	35.3655	64.6345	4	14.264	85.736	4	94.3635	5.63654	4	50.3532	49.6468
6	41.4658	58.5342	6	14.1366	85.8634	6	32.4728	67.5272	6	24.784	75.216
8	45.3372	54.6628	8	12.8495	87.1505	8	19.1613	80.8387	8	38.1272	61.8728
10	42.2584	57.7416	10	6.88304	93.117	10	27.4594	72.5406	10	48.8889	51.1111
12	36.6349	63.3651	12	5.52017	94.4798	12	35.6607	64.3393	12	51.3409	48.6591
14	31.7726	68.2274	14	2.03963	97.9604	14	39.7005	60.2995	14	57.4713	42.5287
16	24.7205	75.2795	16	1.79806	98.2019	16	37.6437	62.3563	16	61.2652	38.7348
18	21.4836	78.5164	18	2.60191	97.3981	18	32.287	67.713	18	70.5586	29.4414
20	18.3644	81.6356	20	1.91441	98.0856	20	30.1935	69.8065	20	79.5455	20.4545
22	14.4737	85.5263	22	0	100	22	33.8542	66.1458	22	87.2028	12.7972
24	22.1429	77.8571	24	0	100	24	36.7008	63.2992	24	93.7094	6.29056
26	36.8421	63.1579	26	0	100	26	46.9388	53.0612	26	96.3332	3.66684
28	51.3514	48.6486	28	0	100	28	56.2691	43.7309	28	98.0769	1.92308
30	100	0	30	0	100	30	63.2653	36.7347	30	99.2715	0.728477
32	100	0	32	0	0	32	81.761	18.239	32	99.0252	0.974817
34	100	0	34	0	0	34	90.4762	9.52381	34	100	0

## Sheet: K279a + SH1000 (3. replicate)
5h			10h			15h			20h			Absolute numbers
Height (µm)	K279a (NCells)	SH1000 (NCells)	Height (µm)	K279a (NCells)	SH1000 (NCells)	Height (µm)	K279a (NCells)	SH1000 (NCells)	Height (µm)	K279a (NCells)	SH1000 (NCells)
0	59	0	0	655	0	0	2502	8	0	2580	14
2	1578	0	2	2134	164	2	2664	242	2	2686	432
4	1821	355	4	1461	1578	4	2415	1407	4	2709	1731
6	1136	1585	6	2215	2487	6	2900	2201	6	2646	2192
8	4211	1715	8	3176	2313	8	2597	2226	8	2403	2188
10	1200	1747	10	955	1867	10	677	1770	10	935	1768
12	1328	1728	12	1553	2045	12	1759	1937	12	2262	2015
14	1393	1636	14	1674	2161	14	2045	2035	14	2396	2069
16	1261	1531	16	1503	2223	16	2111	2051	16	2465	2107
18	1039	1234	18	1346	2198	18	2020	2041	18	2465	2026
20	976	1185	20	1334	2185	20	2139	2109	20	2504	2067
22	699	934	22	1126	2026	22	2040	1937	22	2485	1908
24	539	698	24	1018	1739	24	1893	1817	24	2430	1670
26	356	549	26	861	1520	26	1806	1611	26	2410	1472
28	308	448	28	767	1259	28	1632	1415	28	2273	1190
30	231	272	30	645	968	30	1491	1033	30	1884	960
32	170	155	32	533	727	32	1282	861	32	1801	679
34	124	62	34	509	437	34	1419	601	34	2244	502
36	123	38	36	385	287	36	1390	457	36	2378	331
38	89	24	38	293	119	38	1128	262	38	2437	171
40	73	19	40	212	69	40	1075	142	40	2404	104
42	48	10	42	188	39	42	1019	99	42	2435	68
44	35	0	44	147	9	44	818	54	44	2342	43
46	35	0	46	109	0	46	757	38	46	2289	13
48	34	0	48	93	0	48	663	12	48	0	12
5h			10h			15h			20h			Relative numbers
Height (µm)	K279a (NCells)	SH1000 (NCells)	Height (µm)	K279a (NCells)	SH1000 (NCells)	Height (µm)	K279a (NCells)	SH1000 (NCells)	Height (µm)	K279a (NCells)	SH1000 (NCells)
0	100	0	0	100	0	0	99.6813	0.318725	0	99.4603	0.539707
2	100	0	2	92.8634	7.13664	2	91.6724	8.3276	2	86.145	13.855
4	83.6857	16.3143	4	48.075	51.925	4	63.1868	36.8132	4	61.0135	38.9865
6	41.7494	58.2506	6	47.1076	52.8924	6	56.8516	43.1484	6	54.692	45.308
8	71.0597	28.9403	8	57.8612	42.1388	8	53.8462	46.1538	8	52.3415	47.6585
10	40.7194	59.2806	10	33.8412	66.1588	10	27.6665	72.3335	10	34.5912	65.4088
12	43.4555	56.5445	12	43.1629	56.8371	12	47.592	52.408	12	52.8875	47.1125
14	45.9888	54.0112	14	43.6506	56.3494	14	50.1225	49.8775	14	53.6618	46.3382
16	45.1648	54.8352	16	40.3382	59.6618	16	50.7208	49.2792	16	53.9151	46.0849
18	45.7105	54.2895	18	37.9797	62.0203	18	49.7414	50.2586	18	54.8876	45.1124
20	45.1643	54.8357	20	37.9085	62.0915	20	50.3531	49.6469	20	54.7801	45.2199
22	42.8047	57.1953	22	35.7234	64.2766	22	51.2949	48.7051	22	56.5673	43.4327
24	43.5732	56.4268	24	36.9242	63.0758	24	51.0243	48.9757	24	59.2683	40.7317
26	39.337	60.663	26	36.1613	63.8387	26	52.8534	47.1466	26	62.0814	37.9186
28	40.7407	59.2593	28	37.8578	62.1422	28	53.5609	46.4391	28	65.6367	34.3633
30	45.9245	54.0755	30	39.9876	60.0124	30	59.0729	40.9271	30	66.2447	33.7553
32	52.3077	47.6923	32	42.3016	57.6984	32	59.8227	40.1773	32	72.621	27.379
34	66.6667	33.3333	34	53.8055	46.1945	34	70.2475	29.7525	34	81.7189	18.2811
36	76.3975	23.6025	36	57.2917	42.7083	36	75.2572	24.7428	36	87.7815	12.2185
38	78.7611	21.2389	38	71.1165	28.8835	38	81.1511	18.8489	38	93.4433	6.55675
40	79.3478	20.6522	40	75.4448	24.5552	40	88.332	11.668	40	95.8533	4.14673
42	82.7586	17.2414	42	82.8194	17.1806	42	91.1449	8.8551	42	97.2833	2.71674
44	100	0	44	94.2308	5.76923	44	93.8073	6.19266	44	98.1971	1.80294
46	100	0	46	100	0	46	95.2201	4.77987	46	99.4353	0.564726
48	100	0	48	100	0	48	98.2222	1.77778	48	0	100

## Sheet: K279a + PAO1 (1. replicate)
5h			10h			15h			20h			Absolute numbers
Height (µm)	K279a (Ncells)	PAO1 (Ncells)	Height (µm)	K279a (Ncells)	PAO1 (Ncells)	Height (µm)	K279a (Ncells)	PAO1 (Ncells)	Height (µm)	K279a (Ncells)	PAO1 (Ncells)
0	34	0	0	26	22	0	841	29	0	64	0
2	5141	241	2	3439	3372	2	3791	1058	2	3662	733
4	2030	1931	4	1399	1188	4	1891	1874	4	2564	2361
6	1707	1329	6	2565	2631	6	1975	1723	6	2213	2177
8	2626	676	8	2603	2530	8	1424	1566	8	1188	1744
10	1484	298	10	2454	2352	10	1000	1487	10	867	1548
12	740	207	12	1965	2147	12	775	1447	12	868	1282
14	471	129	14	1477	2098	14	584	1389	14	768	1210
16	382	136	16	878	1741	16	528	1307	16	601	1086
18	253	118	18	607	1576	18	407	1107	18	578	1096
20	190	98	20	706	2295	20	350	977	20	388	871
22	168	99	22	29	122	22	316	864	22	315	721
24	0	0	24	0	0	24	12	31	24	283	655
26	0	0	26	0	0	26	0	0	26	10	38
5h			10h			15h			20h			Relative numbers
Height (µm)	K279a (Ncells)	PAO1 (Ncells)	Height (µm)	K279a (Ncells)	PAO1 (Ncells)	Height (µm)	K279a (Ncells)	PAO1 (Ncells)	Height (µm)	K279a (Ncells)	PAO1 (Ncells)
0	100	0	0	54.1667	45.8333	0	96.6667	3.33333	0	100	0
2	95.5221	4.47789	2	50.4919	49.5081	2	78.1811	21.8189	2	83.322	16.678
4	51.2497	48.7503	4	54.0781	45.9219	4	50.2258	49.7742	4	52.0609	47.9391
6	56.2253	43.7747	6	49.3649	50.6351	6	53.4072	46.5928	6	50.41	49.59
8	79.5276	20.4724	8	50.7111	49.2889	8	47.6254	52.3746	8	40.5184	59.4816
10	83.2772	16.7228	10	51.0612	48.9388	10	40.2091	59.7909	10	35.9006	64.0994
12	78.1415	21.8585	12	47.787	52.213	12	34.8785	65.1215	12	40.3721	59.6279
14	78.5	21.5	14	41.3147	58.6853	14	29.5996	70.4004	14	38.8271	61.1729
16	73.7452	26.2548	16	33.5242	66.4758	16	28.7738	71.2262	16	35.6254	64.3746
18	68.1941	31.8059	18	27.8058	72.1942	18	26.8824	73.1176	18	34.5281	65.4719
20	65.9722	34.0278	20	23.5255	76.4745	20	26.3753	73.6247	20	30.8181	69.1819
22	62.9213	37.0787	22	19.2053	80.7947	22	26.7797	73.2203	22	30.4054	69.5946
24	0	0	24	0	0	24	27.907	72.093	24	30.1706	69.8294
26	0	0	26	0	0	26	0	0	26	20.8333	79.1667
#VALUE!
						#VALUE!
#VALUE!						#VALUE!

## Sheet: K279a + PAO1 (2. replicate)
5h			10h			15h			20h			Absolut numbers
Height (µm)	K279a (Ncells)	PAO1 (Ncells)	Height (µm)	K279a (Ncells)	PAO1 (Ncells)	Height (µm)	K279a (Ncells)	PAO1 (Ncells)	Height (µm)	K279a (Ncells)	PAO1 (Ncells)
0	26	0	0	16	0	0	8	0	0	445	73
2	633	270	2	1627	654	2	1027	232	2	3374	1214
4	3855	2545	4	3226	2245	4	3373	1340	4	2408	1462
6	2604	1254	6	1737	1077	6	1910	1187	6	1601	1335
8	1031	439	8	1152	809	8	1176	975	8	977	1417
10	711	408	10	815	495	10	690	909	10	619	1480
12	471	286	12	630	430	12	522	868	12	488	1517
14	311	241	14	440	360	14	374	763	14	445	1622
16	189	183	16	363	334	16	364	764	16	312	1459
18	156	144	18	265	245	18	298	665	18	233	1452
20	92	99	20	162	208	20	195	613	20	142	1231
22	84	81	22	158	129	22	149	520	22	131	1079
24	30	74	24	165	88	24	191	389	24	0	0
26	27	49	26	0	0	26	0	0	26	0	0
5h			10h			15h			20h			Relative numbers
Height (µm)	K279a (Ncells)	PAO1 (Ncells)	Height (µm)	K279a (Ncells)	PAO1 (Ncells)	Height (µm)	K279a (Ncells)	PAO1 (Ncells)	Height (µm)	K279a (Ncells)	PAO1 (Ncells)
0	100	0	0	100	0	0	100	0	0	85.9073	14.0927
2	70.0997	29.9003	2	71.3284	28.6716	2	81.5727	18.4273	2	73.5397	26.4603
4	60.2344	39.7656	4	58.9655	41.0345	4	71.568	28.432	4	62.2222	37.7778
6	67.4961	32.5039	6	61.7271	38.2729	6	61.6726	38.3274	6	54.53	45.47
8	70.1361	29.8639	8	58.7455	41.2545	8	54.6722	45.3278	8	40.8104	59.1896
10	63.5389	36.4611	10	62.2137	37.7863	10	43.152	56.848	10	29.4902	70.5098
12	62.2193	37.7807	12	59.434	40.566	12	37.554	62.446	12	24.3392	75.6608
14	56.3406	43.6594	14	55	45	14	32.8936	67.1064	14	21.5288	78.4712
16	50.8065	49.1935	16	52.0803	47.9197	16	32.2695	67.7305	16	17.6172	82.3828
18	52	48	18	51.9608	48.0392	18	30.945	69.055	18	13.8279	86.1721
20	48.1675	51.8325	20	43.7838	56.2162	20	24.1337	75.8663	20	10.3423	89.6577
22	50.9091	49.0909	22	55.0523	44.9477	22	22.272	77.728	22	10.8264	89.1736
24	28.8462	71.1538	24	65.2174	34.7826	24	32.931	67.069	24	0	0
26	35.5263	64.4737	26	0	0	26	0	0	26	0	0

## Sheet: K279a + PAO1 (3. replicate)
5h			10h			15h			20h			Absolute numbers
Height (µm)	K279a (Ncells)	PAO1 (Ncells)	Height (µm)	K279a (Ncells)	PAO1 (Ncells)	Height (µm)	K279a (Ncells)	PAO1 (Ncells)	Height (µm)	K279a (Ncells)	PAO1 (Ncells)
0	822	427	0	2489	1177	0	2688	2688	0	2688	2688
2	610	531	2	1623	973	2	2523	2102	2	2214	2172
4	487	2631	4	1246	1012	4	1518	1655	4	1506	1604
6	435	2291	6	1265	1120	6	2066	1817	6	2125	1828
8	338	491	8	1312	1040	8	2171	2015	8	2279	1929
10	221	505	10	1034	1019	10	2057	1974	10	2028	1823
12	208	409	12	799	856	12	2070	1982	12	2183	1845
14	159	501	14	741	900	14	2209	1996	14	2301	1958
16	107	410	16	550	696	16	2089	2132	16	2357	2023
18	91	383	18	401	554	18	1992	1946	18	2245	1953
20	85	434	20	350	518	20	1989	2010	20	2256	1945
22	36	537	22	271	390	22	1770	1778	22	2069	1843
24	37	577	24	188	313	24	1472	1609	24	1905	1704
26	0	369	26	117	211	26	1297	1415	26	1688	1441
28	4	267	28	70	208	28	1099	1162	28	1468	1276
30	0	1333	30	64	129	30	1037	1139	30	1639	1436
32	0	220	32	0	0	32	39	49	32	56	47
5h			10h			15h			20h			Relative numbers
Height (µm)	K279a (Ncells)	PAO1 (Ncells)	Height (µm)	K279a (Ncells)	PAO1 (Ncells)	Height (µm)	K279a (Ncells)	PAO1 (Ncells)	Height (µm)	K279a (Ncells)	PAO1 (Ncells)
0	65.8127	34.1873	0	67.8942	32.1058	0	50	50	0	50	50
2	53.4619	46.5381	2	62.5193	37.4807	2	54.5514	45.4486	2	50.4788	49.5212
4	15.619	84.381	4	55.1816	44.8184	4	47.8412	52.1588	4	48.4244	51.5756
6	15.9574	84.0426	6	53.0398	46.9602	6	53.2063	46.7937	6	53.7566	46.2434
8	40.772	59.228	8	55.7823	44.2177	8	51.8634	48.1366	8	54.1587	45.8413
10	30.4408	69.5592	10	50.3653	49.6347	10	51.0295	48.9705	10	52.6616	47.3384
12	33.7115	66.2885	12	48.2779	51.7221	12	51.0859	48.9141	12	54.1956	45.8044
14	24.0909	75.9091	14	45.1554	54.8446	14	52.5327	47.4673	14	54.0268	45.9732
16	20.6963	79.3037	16	44.1413	55.8587	16	49.4906	50.5094	16	53.8128	46.1872
18	19.1983	80.8017	18	41.9895	58.0105	18	50.5841	49.4159	18	53.4778	46.5222
20	16.3776	83.6224	20	40.3226	59.6774	20	49.7374	50.2626	20	53.7015	46.2985
22	6.28272	93.7173	22	40.9985	59.0015	22	49.8873	50.1127	22	52.8885	47.1115
24	6.02606	93.9739	24	37.525	62.475	24	47.7767	52.2233	24	52.7847	47.2153
26	0	100	26	35.6707	64.3293	26	47.8245	52.1755	26	53.9469	46.0531
28	1.47601	98.524	28	25.1799	74.8201	28	48.6068	51.3932	28	53.4985	46.5015
30	0	100	30	33.1606	66.8394	30	47.6562	52.3438	30	53.3008	46.6992
32	0	100	32	0	0	32	44.3182	55.6818	32	54.3689	45.6311
