# Supplementary material for: Species interactions are key to spatiotemporal gene expression and multilayer formation in Stenotrophomonas maltophilia K279a dual species biofilms
Source: Biofilm. 2026 Jun 16;12:100374. doi: 10.1016/j.bioflm.2026.100374 (PMC13311295; doi:10.1016/j.bioflm.2026.100374)
Supplement: Multimedia component 5 — Reporter fusions (Plate reader data). [file mmc5.xlsx]

## Sheet: lacP (1. replicate)
Application: Tecan i-control				Tecan i-control , 2.0.10.0
Device: infinite 200Pro				Serial number: 2308007299				Serial number of connected stacker:
Firmware: V_5.31_04/18_InfiniteRX (Mar 28 2018/16.41.26)				MAI, V_5.31_04/18_InfiniteRX (Mar 28 2018/16.41.26)
Date:	2025-06-03
Time:	1:35:28 PM
System				FBIPM-23-7M844S
User				FBIPM-23-7M844S\labor
Plate				Sarstedt 96 Flat Bottom Transparent Polysteren Kat. No. 83.3924.500 [[Sarstedt96] - Sarstedt 96 Well Flat bottom MTP with lid custom.pdfx]
Plate-ID (Stacker)
List of actions in this measurement script:
Kinetic
Absorbance
Fluorescence
2 Labels
Kinetic Measurement
Kinetic Cycles				25
Interval Time				01:00:00
Mode				Absorbance
Measurement Wavelength				600	nm
Bandwidth				9	nm
Number of Flashes				10
Settle Time				0	ms
Mode				Fluorescence Bottom Reading
Excitation Wavelength				590	nm
Emission Wavelength				645	nm
Excitation Bandwidth				9	nm
Emission Bandwidth				20	nm
Gain				255	Manual
Number of Flashes				25
Integration Time				20	µs
Lag Time				0	µs
Settle Time				0	ms
Part of Plate				A1-F12; G1-H9
Start Time:	6/3/2025 1:35:28 PM
			K279a x pBBR5MCS::lacP::mCherry + PAO1 supernatant												K279a x pBBR5MCS::lacP::mCherry + Mix supernatant												K279a x pBBR5MCS::PCoA::mCherry + PAO1 supernatant												K279a x pBBR5MCS::PCoA::mCherry + Mix supernatant
OD600			24h			48h			72h			K279a x pBBR5MCS::lacP::mCherry without supernatant			24h			48h			72h			K279a x pBBR5MCS::PCoA::mCherry without supernatant			24h			48h			72h			K279a x pBBR1MCS::smlt4401::mCherry without supernatant			24h			48h			72h			Positive control
Cycle Nr.	Time [s]	Temp. [°C]	A1	A2	A3	A4	A5	A6	A7	A8	A9	A10	A11	A12	B1	B2	B3	B4	B5	B6	B7	B8	B9	B10	B11	B12	C1	C2	C3	C4	C5	C6	C7	C8	C9	C10	C11	C12	D1	D2	D3	D4	D5	D6	D7	D8	D9	D10	D11
1	0	36.5	0.1231	0.1224	0.1221	0.1251	0.1231	0.1213	0.1263	0.1242	0.1239	0.1042	0.1037	0.101	0.1158	0.1169	0.113	0.1229	0.1215	0.1214	0.1229	0.1221	0.1196	0.1062	0.1054	0.1036	0.1251	0.124	0.1026	0.1468	0.1284	0.132	0.1295	0.1327	0.1333	0.105	0.1053	0.1019	0.1171	0.1202	0.1174	0.1235	0.1235	0.1246	0.1244	0.1248	0.129	0.1068	0.1095
2	3601	36.8	0.1211	0.1217	0.1213	0.125	0.123	0.1232	0.1273	0.1266	0.126	0.1087	0.1101	0.1065	0.1166	0.1174	0.1133	0.1229	0.1222	0.122	0.1255	0.1241	0.1221	0.1191	0.1184	0.1153	0.1323	0.1328	0.1021	0.1579	0.138	0.1386	0.1371	0.1394	0.1387	0.1145	0.1147	0.1108	0.1244	0.1289	0.1262	0.1331	0.1331	0.1338	0.1324	0.1321	0.1353	0.1186	0.1193
3	7201.3	36.9	0.1239	0.1249	0.1244	0.1274	0.1257	0.1274	0.129	0.1296	0.1281	0.1306	0.132	0.1263	0.1208	0.1211	0.1169	0.1257	0.1247	0.1258	0.129	0.1293	0.129	0.13	0.1305	0.1264	0.1407	0.1417	0.1023	0.1613	0.1474	0.1469	0.1438	0.1473	0.1453	0.1231	0.1226	0.1194	0.1369	0.1388	0.1373	0.1456	0.1471	0.1478	0.1452	0.1448	0.1476	0.1267	0.1289
4	10801.8	37.4	0.1265	0.128	0.1277	0.1303	0.1283	0.1293	0.1314	0.1306	0.1292	0.1453	0.1479	0.1432	0.1253	0.1263	0.1218	0.1294	0.1285	0.1294	0.1315	0.1311	0.1316	0.1467	0.1473	0.1426	0.1548	0.1528	0.1018	0.1694	0.1572	0.1565	0.154	0.1579	0.1575	0.1319	0.1329	0.1294	0.1494	0.1517	0.1497	0.1554	0.1567	0.1571	0.1542	0.1539	0.1573	0.1374	0.138
5	14402.2	37.3	0.1283	0.1295	0.1292	0.1318	0.1301	0.1305	0.1326	0.1316	0.1307	0.1617	0.1611	0.1561	0.1286	0.1307	0.126	0.1312	0.1309	0.1313	0.1336	0.1327	0.1334	0.1713	0.1686	0.1632	0.1769	0.174	0.1013	0.1913	0.1751	0.1762	0.1716	0.1763	0.1754	0.1424	0.1416	0.1434	0.1663	0.1696	0.1672	0.17	0.1719	0.1721	0.1677	0.1655	0.1727	0.1456	0.1503
6	18002.6	36.8	0.1296	0.1312	0.1308	0.1331	0.1319	0.1326	0.1347	0.1332	0.1323	0.1783	0.1795	0.1754	0.1322	0.135	0.1306	0.133	0.1332	0.1343	0.1355	0.1354	0.1355	0.2214	0.2229	0.2135	0.2002	0.2004	0.102	0.2297	0.199	0.2002	0.1922	0.1971	0.195	0.1613	0.1644	0.1629	0.1886	0.1911	0.19	0.1933	0.1942	0.1926	0.1893	0.1892	0.194	0.174	0.1761
7	21603	37.7	0.1304	0.1322	0.1319	0.1337	0.1329	0.1349	0.1366	0.1353	0.1341	0.195	0.1945	0.1913	0.137	0.1399	0.136	0.1352	0.1357	0.1367	0.1379	0.1373	0.1383	0.2617	0.2655	0.2561	0.2214	0.2211	0.1018	0.2704	0.2191	0.2207	0.2109	0.2152	0.2115	0.2083	0.2136	0.2093	0.2067	0.2095	0.2098	0.2126	0.2133	0.2116	0.2101	0.2072	0.2139	0.2227	0.2233
8	25203.3	37.7	0.1312	0.1332	0.1329	0.1345	0.1342	0.1369	0.1391	0.1378	0.1366	0.2044	0.2042	0.1992	0.1417	0.1449	0.1402	0.1374	0.1385	0.1394	0.1402	0.1394	0.1404	0.2743	0.2766	0.2697	0.2366	0.2404	0.1017	0.2926	0.2314	0.2368	0.2207	0.2274	0.2246	0.2378	0.2455	0.2393	0.2278	0.2283	0.2299	0.2264	0.2292	0.2283	0.2276	0.2233	0.2311	0.2482	0.2492
9	28803.7	36.9	0.1319	0.1339	0.1335	0.1352	0.1355	0.1389	0.1415	0.1406	0.1393	0.211	0.212	0.2076	0.1454	0.1503	0.1449	0.1395	0.1401	0.1422	0.1427	0.1416	0.1427	0.2869	0.2917	0.2787	0.2458	0.25	0.1017	0.3068	0.2447	0.2427	0.231	0.2384	0.2344	0.2504	0.2563	0.2523	0.2438	0.2466	0.2456	0.2412	0.2429	0.242	0.2412	0.2379	0.2445	0.2603	0.2623
10	32404.1	36.8	0.1312	0.1341	0.1338	0.1355	0.1363	0.1403	0.1436	0.1435	0.1418	0.2187	0.2194	0.2152	0.1493	0.1552	0.1495	0.1413	0.1422	0.1448	0.1457	0.1441	0.1455	0.2989	0.3034	0.2914	0.2561	0.2581	0.1018	0.321	0.2524	0.2518	0.2408	0.2463	0.2436	0.2624	0.2661	0.2618	0.2564	0.2599	0.2582	0.2516	0.2544	0.2539	0.2517	0.2482	0.2554	0.2701	0.2727
11	36004.6	37.6	0.1312	0.1342	0.1341	0.1361	0.1371	0.1414	0.1455	0.1462	0.1441	0.2244	0.2256	0.2218	0.1521	0.1592	0.1536	0.143	0.1441	0.147	0.1484	0.1466	0.1482	0.3123	0.3169	0.3018	0.2639	0.2665	0.1018	0.3283	0.2591	0.2599	0.249	0.2546	0.2511	0.2706	0.2749	0.2704	0.2658	0.2715	0.2695	0.2633	0.2634	0.2632	0.2619	0.2582	0.2643	0.2783	0.2808
12	39605	37.5	0.1311	0.1343	0.1341	0.1364	0.1376	0.1424	0.147	0.1481	0.1458	0.2289	0.2324	0.2282	0.1552	0.1625	0.1564	0.1445	0.1456	0.149	0.1508	0.1488	0.1507	0.3222	0.3265	0.3118	0.2697	0.273	0.1018	0.3394	0.2656	0.266	0.2556	0.2599	0.2574	0.2795	0.2828	0.2776	0.2742	0.2796	0.2764	0.2712	0.273	0.2711	0.2698	0.2658	0.2717	0.2874	0.2893
13	43205.4	37.7	0.1308	0.1342	0.134	0.1367	0.138	0.1432	0.1482	0.15	0.1475	0.2348	0.2417	0.2362	0.1578	0.1652	0.1586	0.1459	0.147	0.1505	0.1531	0.151	0.1531	0.3278	0.3344	0.3184	0.2742	0.2771	0.1019	0.3471	0.27	0.271	0.2619	0.2673	0.2632	0.2851	0.2864	0.2818	0.2807	0.2855	0.2847	0.2779	0.2803	0.2766	0.2772	0.2733	0.2784	0.2934	0.2953
14	46805.8	37.3	0.1307	0.1339	0.1334	0.1365	0.1381	0.1439	0.149	0.1512	0.1485	0.2446	0.2562	0.2471	0.1605	0.1677	0.16	0.1466	0.148	0.1517	0.1553	0.153	0.1553	0.3344	0.3411	0.3265	0.2784	0.283	0.1021	0.3535	0.2756	0.2768	0.268	0.2706	0.2693	0.2911	0.292	0.2872	0.2864	0.2922	0.2912	0.283	0.2859	0.2819	0.2813	0.2772	0.2871	0.3001	0.3019
15	50406.2	37.5	0.1308	0.1336	0.1331	0.1366	0.1382	0.1445	0.15	0.1521	0.1494	0.2576	0.2656	0.2566	0.1627	0.1698	0.1609	0.1474	0.1489	0.1527	0.157	0.155	0.1572	0.3402	0.3486	0.3326	0.2822	0.2868	0.1022	0.36	0.2796	0.2813	0.2724	0.2757	0.2723	0.2965	0.2982	0.2933	0.2911	0.2984	0.2978	0.2856	0.2898	0.2852	0.2859	0.2821	0.2874	0.3055	0.3067
16	54006.6	37.7	0.1303	0.133	0.1324	0.1364	0.1378	0.1446	0.1505	0.1526	0.1501	0.2663	0.2715	0.2654	0.1647	0.1712	0.1609	0.1477	0.1491	0.1531	0.1583	0.1565	0.1586	0.3454	0.3554	0.3366	0.2861	0.291	0.1022	0.3674	0.2826	0.2852	0.2767	0.2796	0.2774	0.3016	0.3032	0.2965	0.2961	0.3027	0.3038	0.2903	0.295	0.2905	0.2887	0.2872	0.2923	0.3106	0.3125
17	57607	37.7	0.1302	0.1324	0.1314	0.1359	0.1374	0.1444	0.1509	0.1528	0.1505	0.2744	0.2694	0.2598	0.166	0.1722	0.1604	0.1478	0.1493	0.1533	0.1589	0.1575	0.1596	0.3498	0.3598	0.3411	0.2882	0.2931	0.1022	0.3731	0.2848	0.2875	0.2793	0.2831	0.2808	0.3053	0.3071	0.2999	0.2989	0.3066	0.3072	0.2905	0.2962	0.2924	0.2912	0.2895	0.2919	0.3148	0.3158
18	61207.3	37	0.1299	0.1316	0.1305	0.1355	0.1367	0.144	0.1509	0.1529	0.1505	0.2714	0.2619	0.2515	0.1672	0.1725	0.1597	0.1477	0.149	0.1535	0.1594	0.1581	0.1603	0.3544	0.3639	0.3453	0.2888	0.295	0.1022	0.3779	0.2868	0.289	0.282	0.2868	0.2841	0.3095	0.3106	0.3032	0.3015	0.3095	0.3104	0.2905	0.2958	0.2936	0.2921	0.2914	0.2932	0.3196	0.3198
19	64807.8	36.9	0.1297	0.1307	0.1295	0.1349	0.1361	0.1436	0.1509	0.1526	0.1506	0.2537	0.2573	0.2515	0.1679	0.1728	0.1589	0.1476	0.1489	0.153	0.1597	0.1589	0.1604	0.3578	0.3681	0.3491	0.291	0.297	0.1022	0.3829	0.2877	0.2917	0.2842	0.2898	0.2871	0.3126	0.3132	0.3051	0.3018	0.311	0.3124	0.2917	0.2965	0.2922	0.2922	0.2912	0.2948	0.3224	0.3221
20	68408.1	37.7	0.1296	0.1299	0.1284	0.1342	0.1351	0.1428	0.1506	0.1524	0.1503	0.2484	0.2538	0.2492	0.1682	0.1727	0.1579	0.1475	0.1487	0.1527	0.1596	0.1586	0.1607	0.3601	0.3721	0.3523	0.2912	0.2981	0.1021	0.3864	0.2889	0.2917	0.2859	0.2915	0.2898	0.3147	0.3153	0.3065	0.3022	0.3103	0.3119	0.2924	0.2973	0.2934	0.2909	0.2914	0.2946	0.3253	0.3249
21	72008.6	37.4	0.1293	0.1286	0.1271	0.1332	0.1342	0.1419	0.15	0.1517	0.1497	0.2445	0.2511	0.2496	0.1685	0.172	0.1566	0.1472	0.1482	0.1521	0.1594	0.1584	0.1606	0.3624	0.3747	0.3536	0.2942	0.2999	0.102	0.3875	0.2901	0.2918	0.2866	0.2916	0.2913	0.3154	0.3162	0.3067	0.3032	0.3089	0.3105	0.2946	0.2991	0.2939	0.2908	0.2888	0.2935	0.3259	0.3255
22	75609	37.6	0.129	0.1276	0.1258	0.132	0.1328	0.1408	0.1491	0.1513	0.1492	0.2425	0.2523	0.2516	0.1685	0.1717	0.1556	0.147	0.1478	0.1513	0.159	0.1582	0.1603	0.3656	0.3766	0.3562	0.295	0.2982	0.1021	0.391	0.2891	0.294	0.2866	0.2942	0.2924	0.3157	0.3163	0.3071	0.303	0.3093	0.3103	0.2943	0.2985	0.2945	0.2902	0.2894	0.2925	0.3262	0.3267
23	79209.3	37.7	0.1289	0.1263	0.1244	0.1307	0.1313	0.1393	0.1481	0.1502	0.1481	0.2421	0.255	0.2554	0.1687	0.1713	0.1546	0.1466	0.147	0.1504	0.1584	0.1579	0.1599	0.3665	0.377	0.357	0.2973	0.2975	0.1019	0.3924	0.29	0.2935	0.2871	0.2938	0.2918	0.3139	0.3156	0.3055	0.2985	0.3067	0.3077	0.2937	0.3003	0.2967	0.2916	0.2907	0.2927	0.3244	0.3263
24	82809.7	37.4	0.1294	0.1255	0.1236	0.1299	0.1303	0.1385	0.1475	0.1498	0.1477	0.2435	0.2582	0.2585	0.1685	0.1705	0.1533	0.1462	0.1466	0.1499	0.1579	0.1576	0.1595	0.3657	0.3748	0.3576	0.298	0.2956	0.102	0.3944	0.289	0.2937	0.2873	0.2949	0.2925	0.3115	0.3122	0.3023	0.2981	0.3047	0.3052	0.2907	0.2994	0.3009	0.2929	0.2917	0.2939	0.3231	0.3249
25	86410.2	37.5	0.1297	0.1248	0.123	0.1291	0.1294	0.1375	0.1469	0.149	0.1471	0.2451	0.2608	0.2608	0.1688	0.1701	0.1523	0.1461	0.1462	0.149	0.1574	0.1572	0.1591	0.3651	0.3736	0.3574	0.2967	0.2953	0.1021	0.3943	0.2891	0.292	0.2878	0.2952	0.2921	0.3088	0.3096	0.2999	0.2981	0.3055	0.3043	0.2838	0.289	0.3055	0.3016	0.2989	0.2965	0.3211	0.3223
			K279a x pBBR5MCS::lacP::mCherry + PAO1 supernatant												K279a x pBBR5MCS::lacP::mCherry + Mix supernatant												K279a x pBBR5MCS::PCoA::mCherry + PAO1 supernatant												K279a x pBBR5MCS::PCoA::mCherry + Mix supernatant
Fluorescence intensity mCherry			24h			48h			72h			K279a x pBBR5MCS::lacP::mCherry without supernatant			24h			48h			72h			K279a x pBBR5MCS::PCoA::mCherry			24h			48h			72h			K279a x pBBR1MCS::smlt4401::mCherry without supernatant			24h			48h			72h			Positive control
Cycle Nr.	Time [s]	Temp. [°C]	A1	A2	A3	A4	A5	A6	A7	A8	A9	A10	A11	A12	B1	B2	B3	B4	B5	B6	B7	B8	B9	B10	B11	B12	C1	C2	C3	C4	C5	C6	C7	C8	C9	C10	C11	C12	D1	D2	D3	D4	D5	D6	D7	D8	D9	D10	D11
1	0	37.4	13010	13732	17518	20516	21326	19825	23523	20232	23286	3200	3121	4190	11933	14087	13567	16657	17306	21521	18875	16052	17064	5893	3036	4339	16916	13802	12896	21390	18170	20274	21983	25742	24477	3726	3765	4637	14987	13479	14081	18027	16737	17671	18105	21232	16675	3480	4047
2	3600.5	37.4	11702	11505	12604	15259	14458	14554	16524	17475	17123	1621	2383	1664	11692	10323	9545	13251	12158	14249	11381	16562	11462	3627	4569	3466	12958	11786	8735	16737	16455	17733	19427	20524	20087	3341	2959	2388	11784	11038	13374	14471	16587	14958	14449	16898	13045	2363	2056
3	7200.9	37.7	11205	10891	9570	11761	14413	13758	15614	16534	15190	1330	1865	2257	9763	9147	8545	12490	12144	11237	12937	10998	11577	3793	3375	3530	10800	12078	8678	16321	14263	13051	17191	15405	17997	4777	3387	4066	9514	10352	11128	12413	12028	12375	13486	12659	11914	2238	910
4	10801.3	36.9	11114	10356	10553	13392	12267	15498	14681	14050	13192	2223	1474	1680	9364	9326	8010	11652	11132	11141	13768	12434	11707	4038	3292	4646	11792	11250	9063	15111	14125	13758	17443	13572	17308	3352	3566	3388	9301	11244	9491	12589	12550	11706	12695	13446	12781	2126	1947
5	14401.7	36.8	10112	11413	13132	13665	14195	12403	15514	13873	14077	2009	1619	1817	10378	7932	7143	11425	12247	10889	13898	10378	9926	6039	4306	4642	11943	9857	7115	14116	11077	13984	17277	15910	14842	3972	3695	3048	8692	10202	8421	11900	13331	12809	13667	12400	13158	2242	1821
6	18002.1	37.6	8488	13556	11365	12063	11374	12294	13243	15172	14607	2544	2298	2176	8917	6784	7657	11336	9118	10628	12439	10493	11812	5051	5097	5286	10791	11389	9505	14015	11768	13447	16245	13514	16324	4063	4007	3941	9997	11363	12305	13880	11419	12756	13412	12938	13461	3114	1803
7	21602.5	37.2	11699	11599	10368	10467	12737	11528	14531	15043	14169	2081	1916	1843	7809	8377	8385	12294	9049	9432	11415	11275	12897	6603	6589	6483	11190	13029	8546	12750	13904	15238	17193	16060	17543	5411	4841	4037	10052	11893	10441	14244	14371	12829	15106	12909	13587	2156	1956
8	25202.8	37.2	9987	10359	10997	12674	13023	12445	14707	14554	14527	1775	1976	2009	9302	9428	7802	12389	10065	11039	11543	14334	11675	6932	8597	6949	14693	14074	10129	15264	14158	15098	15981	17043	17110	6920	7455	6033	13209	13407	12789	13319	14005	15761	15728	14001	14891	2231	2120
9	28803.2	37.4	9783	12315	12008	11052	11090	12231	13750	15026	13033	1811	1918	2021	8461	8017	7588	12114	10163	10831	12950	11963	11468	7735	7474	7734	12648	13808	8835	14565	15835	16726	17524	15552	20177	7715	6958	7194	14760	13388	15235	12867	14867	13518	14569	15007	17518	2066	2520
10	32403.6	37.6	9382	11951	11599	12914	11436	12853	13021	14310	12087	1699	1954	2586	7631	8352	7821	12308	11186	9259	12430	10906	9399	8751	8901	8937	15922	14587	10949	18150	16311	16470	16739	18912	16617	9002	8308	8855	14381	14221	15163	16152	15524	16736	16538	15656	15613	2319	2610
11	36004	37.1	8950	10777	11031	12209	13347	12502	10855	14391	16319	1439	2306	1871	8433	7018	9074	11341	10838	8784	10945	12322	10777	9384	8662	8236	16246	16249	9041	17307	16349	18604	17538	19673	18657	10609	8117	9485	14746	14238	16244	15984	17962	18981	17345	17917	18777	2140	3663
12	39604.4	37.5	11373	10532	12800	11996	9978	11671	13791	13355	12746	1676	2270	2146	7216	8568	7451	13515	10456	13042	10790	11409	12350	11283	11461	11151	16506	16630	9036	19181	18913	18886	17975	17764	19346	10783	9925	9756	17713	14202	18688	20407	18724	18548	18478	18581	17693	2830	3024
13	43204.8	37.5	10182	11193	9628	12196	12536	12048	12947	14496	16887	2469	1680	1570	6749	8024	7758	10112	10881	9808	11645	9819	10167	12389	11492	10558	17641	19393	8829	19508	16684	17432	19001	18553	19365	11693	10121	11607	17109	16855	17740	19015	20415	17344	17812	17875	20999	2546	3013
14	46805.3	36.8	9664	11647	10706	13334	9942	12356	13662	13586	13570	1124	2631	1521	8800	8036	6680	10812	10382	11547	12549	13021	10026	11933	12359	12438	18680	18255	9309	19145	20504	18890	20943	22786	20735	10808	13488	11580	19968	18506	19400	19997	18414	18909	22125	18222	20784	1967	2449
15	50405.7	36.9	9990	9946	11123	12535	12463	11411	14249	13594	12170	2317	2036	1576	7228	7002	7942	10354	10151	10845	11589	13824	11050	13936	14290	14071	19625	19488	9745	19493	21125	22404	22808	21438	22065	14331	11864	13840	19226	19731	18770	20281	21283	20095	21149	19964	20887	1861	3085
16	54006.1	37.5	9199	12588	11503	13279	10961	12318	13212	13232	15675	1910	2338	1776	7634	9009	8850	11414	9901	10296	12239	8856	11870	13833	13086	13733	22682	21354	8331	20358	21448	21456	22952	24148	22911	14526	13835	16214	20651	20544	19842	20542	22357	23232	21171	20152	22314	4095	3720
17	57606.5	37.5	9222	11823	11288	12748	10923	11857	12075	13338	13179	1473	2053	1328	6175	7102	6732	11309	12859	11036	10695	11705	11813	17596	15804	18052	21216	19831	9055	23490	22005	21971	24285	22061	24176	15946	16268	13786	20554	22635	19814	22542	22524	20190	21815	22265	21206	3505	2863
18	61206.8	37.1	11410	10243	12735	12217	10464	12227	12228	11374	11859	1951	2564	2195	8119	8236	5926	11969	10888	10853	10391	10585	11494	16115	17479	14807	22004	23151	8789	21676	23798	20792	24181	23494	25099	15363	17270	16127	23993	20407	22024	22317	23232	22245	23643	21106	22659	4428	3096
19	64807.3	37.4	10872	11245	12138	10942	12979	12008	14780	12373	12962	1617	1945	2158	9084	8455	9786	12455	10073	10470	11528	12183	10680	15659	17547	17461	22811	23413	8132	23134	22738	26032	22514	22815	25803	16669	19155	17237	23309	21313	22492	24327	25570	22535	22773	22850	22795	4217	4126
20	68407.6	37.3	10557	11370	10769	12094	11240	9835	13422	14653	13299	1829	1695	1460	7104	8044	7419	10872	12023	11021	12673	12030	11759	18444	16195	20476	21718	23786	10016	23218	23112	26328	25103	24213	23227	18828	19085	17778	24442	23857	23628	24530	22703	20604	21712	23146	25220	3289	3973
21	72008.1	36.9	10769	12034	11836	12348	12106	11632	13404	12188	12111	2328	1702	1623	8305	8547	7537	10047	10868	10827	11645	10738	10517	18421	19117	17177	24818	22952	9367	27516	24013	23099	24516	22631	24987	21400	22517	21827	24684	22975	24828	25576	26039	25390	22051	24191	23202	3958	3978
22	75608.4	37.6	10139	11511	12803	14004	13417	12175	12532	12602	14801	1997	1973	1961	7251	7830	6986	14003	11325	11375	13114	10845	10116	19183	18088	22004	27112	21589	9374	24967	24918	24336	24575	25655	24898	18396	19633	19987	23838	23212	23533	25012	25304	22556	23151	25157	22745	3370	3028
23	79208.8	37.6	11187	11796	12103	10427	10177	13355	13789	12727	11794	2642	1367	1988	8991	9030	7329	12273	11646	10572	9722	11555	10015	19666	19077	21871	25966	27658	8573	25794	23836	25529	25888	25997	26310	21222	21447	19164	26392	25921	24628	23881	26305	24695	26554	25741	21314	3502	4141
24	82809.2	37	11587	12879	13508	12707	13927	11498	12599	11760	14444	2073	2106	2330	7079	7645	7380	11333	10487	10459	9627	10421	10885	21877	19257	23833	26351	25047	8839	27304	27364	26370	25863	25595	26194	22233	21154	20537	28366	24571	25262	27698	26351	25735	22765	24850	24508	4636	3758
25	86409.6	37	11469	13025	12631	12508	13012	14068	14065	12770	12797	2266	2033	2568	7561	7475	8446	10789	9778	12191	11846	10327	11170	20729	22830	25484	26630	30715	8693	28414	27633	24600	28005	28746	26527	22338	22696	22044	27373	27147	23665	29157	26479	25852	23364	24159	25528	4425	3653
End Time:	6/4/2025 1:37:25 PM
OD600		K279a +	K279a +	K279a +	K279a +	K279a +	K279a +			K279a x pBBR5MCS::lacP::mCherry	K279a x pBBR5MCS::lacP::mCherry +	K279a x pBBR5MCS::lacP::mCherry +	K279a x pBBR5MCS::lacP::mCherry +	K279a x pBBR5MCS::lacP::mCherry +	K279a x pBBR5MCS::lacP::mCherry +	K279a x pBBR5MCS::lacP::mCherry +
Time [h]	K279a WT	24h PAO1 supernatant	48h PAO1 supernatant	72h PAO1 supernatant	24h mixed supernatant	48h mixed supernatant	72h mixed supernatant	Positive control	Negative control	without supernatant	+ 24h PAO1 supernatant	+ 48h PAO1 supernatant	+ 72h PAO1 supernatant	+ 24h mixed supernatant	+ 48h mixed supernatant	+ 72h mixed supernatant
0	0.1048	0.123833	0.128167	0.129033	0.113667	0.124533	0.124733	0.106833	0.104667	0.102967	0.122533	0.123167	0.1248	0.115233	0.121933	0.121533
1	0.113933	0.13	0.133833	0.1339	0.120467	0.128967	0.129833	0.117167	0.114967	0.108433	0.121367	0.123733	0.126633	0.115767	0.122367	0.1239
2	0.1231	0.129933	0.134333	0.133433	0.122033	0.130333	0.1304	0.1263	0.124567	0.129633	0.1244	0.126833	0.1289	0.1196	0.1254	0.1291
3	0.1326	0.133933	0.1361	0.1348	0.125133	0.132333	0.1325	0.1367	0.134467	0.145467	0.1274	0.1293	0.1304	0.124467	0.1291	0.1314
4	0.142533	0.142167	0.141533	0.142333	0.130733	0.1384	0.1398	0.148033	0.143267	0.159633	0.129	0.1308	0.131633	0.128433	0.131133	0.133233
5	0.171567	0.158367	0.153133	0.153233	0.139233	0.147533	0.148767	0.174867	0.1694	0.177733	0.130533	0.132533	0.1334	0.1326	0.1335	0.135467
6	0.224767	0.186367	0.171433	0.172133	0.157033	0.160033	0.160733	0.2239	0.216767	0.1936	0.1315	0.133833	0.135333	0.137633	0.135867	0.137833
7	0.2469	0.202267	0.185533	0.186133	0.1809	0.171533	0.1701	0.248533	0.245167	0.2026	0.132433	0.1352	0.137833	0.142267	0.138433	0.14
8	0.257967	0.213667	0.200467	0.197	0.1968	0.1828	0.180233	0.260267	0.256267	0.2102	0.1331	0.136533	0.140467	0.146867	0.1406	0.142333
9	0.268567	0.222567	0.209767	0.2058	0.208567	0.192833	0.191967	0.270067	0.267633	0.217767	0.133033	0.137367	0.142967	0.151333	0.142767	0.1451
10	0.2761	0.230633	0.216733	0.211933	0.219733	0.202667	0.203467	0.2781	0.276533	0.223933	0.133167	0.1382	0.145267	0.154967	0.1447	0.147733
11	0.282467	0.2383	0.2245	0.218633	0.229033	0.2123	0.2127	0.286433	0.283467	0.229833	0.133167	0.1388	0.146967	0.158033	0.146367	0.1501
12	0.287733	0.244733	0.232167	0.225233	0.2367	0.2207	0.2202	0.2919	0.290067	0.237567	0.133	0.1393	0.148567	0.160533	0.1478	0.1524
13	0.293267	0.249733	0.237767	0.231767	0.243367	0.226567	0.225333	0.297867	0.296133	0.2493	0.132667	0.1395	0.149567	0.162733	0.148767	0.154533
14	0.2985	0.2547	0.244333	0.2372	0.2485	0.232	0.230233	0.3035	0.302	0.259933	0.1325	0.139767	0.1505	0.164467	0.149667	0.1564
15	0.3038	0.2594	0.250233	0.2427	0.2536	0.2367	0.234367	0.308667	0.306367	0.267733	0.1319	0.1396	0.151067	0.1656	0.149967	0.1578
16	0.3073	0.262667	0.2549	0.2464	0.257533	0.239167	0.237167	0.312167	0.310533	0.267867	0.131333	0.139233	0.1514	0.1662	0.150133	0.158667
17	0.311333	0.2659	0.258233	0.249633	0.260467	0.241967	0.2401	0.316533	0.315267	0.2616	0.130667	0.138733	0.151433	0.166467	0.150067	0.159267
18	0.313967	0.268367	0.2606	0.251867	0.262833	0.243	0.241367	0.3188	0.318167	0.254167	0.129967	0.1382	0.151367	0.166533	0.149833	0.159667
19	0.314667	0.269867	0.262933	0.254167	0.263933	0.243667	0.242133	0.3213	0.319833	0.250467	0.1293	0.137367	0.1511	0.166267	0.149633	0.159633
20	0.315333	0.271567	0.2646	0.256433	0.2642	0.2439	0.242167	0.321667	0.321267	0.2484	0.128333	0.136433	0.150467	0.1657	0.149167	0.159467
21	0.315533	0.2723	0.265633	0.258733	0.2647	0.2447	0.2417	0.322267	0.321333	0.2488	0.127467	0.1352	0.149867	0.165267	0.1487	0.159167
22	0.313467	0.272133	0.2656	0.2605	0.263467	0.2467	0.242033	0.3211	0.319433	0.250833	0.126533	0.133767	0.1488	0.164867	0.148	0.158733
23	0.311567	0.271767	0.265533	0.261633	0.262667	0.2488	0.241967	0.319067	0.318133	0.2534	0.126167	0.1329	0.148333	0.1641	0.147567	0.158333
24	0.308533	0.2706	0.2657	0.2622	0.261933	0.250667	0.242433	0.316667	0.3151	0.255567	0.125833	0.132	0.147667	0.163733	0.1471	0.1579
mCherry		K279a +	K279a +	K279a +	K279a +	K279a +	K279a +			K279a x pBBR5MCS::lacP::mCherry	K279a x pBBR5MCS::lacP::mCherry +	K279a x pBBR5MCS::lacP::mCherry +	K279a x pBBR5MCS::lacP::mCherry +	K279a x pBBR5MCS::lacP::mCherry +	K279a x pBBR5MCS::lacP::mCherry +	K279a x pBBR5MCS::lacP::mCherry +
Time [h]	K279a WT	24h PAO1 supernatant	48h PAO1 supernatant	72h PAO1 supernatant	24h mixed supernatant	48h mixed supernatant	72h mixed supernatant	Positive control	Negative control	without supernatant	+ 24h PAO1 supernatant	+ 48h PAO1 supernatant	+ 72h PAO1 supernatant	+ 24h mixed supernatant	+ 48h mixed supernatant	+ 72h mixed supernatant
0	2647.33	12354.3	14879	15305	9155.67	12422.3	12902.3	3312.67	3053.67	14753.3	20555.7	22347	13195.7	18494.7	17330.3	3503.67
1	2475	13543	15523.3	17061.7	8209	12590	12401	2298.67	1948.33	11937	14757	17040.7	10520	13219.3	13135	1889.33
2	2140	11499.3	13787.3	14002.3	8305.33	10663	11659.7	1575.33	2932	10555.3	13310.7	15779.3	9151.67	11957	11837.3	1817.33
3	2480.67	11386.3	13808.3	13275	7345.33	10730	11316.7	2076.67	2588.67	10674.3	13719	13974.3	8900	11308.3	12636.3	1792.33
4	2021	11386.3	14317	14477.7	8281.67	11150.7	11197.7	2169	2100	11552.3	13421	14488	8484.33	11520.3	11400.7	1815
5	2357	10648.3	12824	16214.7	6948	10903	11691	2164.33	2903	11136.3	11910.3	14340.7	7786	10360.7	11581.3	2339.33
6	2750	10499.3	13014	14116	7149.33	11535.3	11293	2215.33	2306.67	11222	11577.3	14581	8190.33	10258.3	11862.3	1946.67
7	2418	10107	12779.7	14686.7	8180.67	11062.3	11433	2189.33	2108	10447.7	12714	14596	8844	11164.3	12517.3	1920
8	2154.67	11151	13192.7	13473.3	7868.67	10528.3	10808.3	2235.67	2469.33	11368.7	11457.7	13936.3	8022	11036	12127	1916.67
9	2769.67	10279.7	11503.7	13777.3	7012	11065.7	11497	2334.67	2717	10977.3	12401	13139.3	7934.67	10917.7	10911.7	2079.67
10	3628	10861.3	10670.3	12382.7	7501	10875.3	10517.7	2971	3020	10252.7	12686	13855	8175	10321	11348	1872
11	2928.67	11378.7	11540.7	13155.3	7266	11230	11835	2956.67	2860.33	11568.3	11215	13297.3	7745	12337.7	11516.3	2030.67
12	2707.67	10073.7	11888	13146.3	7419.33	11044.7	10618	2927	2899.33	10334.3	12260	14776.7	7510.33	10267	10543.7	1906.33
13	3069.33	10542	11775.3	13486.7	7588.67	9996	10930	2378.33	3245.33	10672.3	11877.3	13606	7838.67	10913.7	11865.3	1758.67
14	2943.67	11538	12180.3	13763.3	8459.33	11377.7	11341.3	2513	3402.33	10353	12136.3	13337.7	7390.67	10450	12154.3	1976.33
15	3377	10818	12032.3	13363.3	9214.67	10808.3	11842	4340.67	2730	11096.7	12186	14039.7	8497.67	10537	10988.3	2008
16	3407.33	9995.33	11923.7	13206	8028	11485	11578.7	3407.33	3336.33	10777.7	11842.7	12864	6669.67	11734.7	11404.3	1618
17	3752.67	10704.3	13023.3	13499.3	8356	11530.3	12069.3	3646.67	3502.33	11462.7	11636	11820.3	7427	11236.7	10823.3	2236.67
18	3358.67	11363	12437.7	12913.3	9024.33	11148.3	12631.3	4036	3336	11418.3	11976.3	13371.7	9108.33	10999.3	11463.7	1906.67
19	3874.33	12282.7	12221.7	14197	9467	11097.3	11642	3642.33	3869.67	10898.7	11056.3	13791.3	7522.33	11305.3	12154	1661.33
20	4620	11834.3	11548	12927	8676	11155	11828	3964	4111	11546.3	12028.7	12567.7	8129.67	10580.7	10966.7	1884.33
21	4033	11593.3	12654.3	13594.3	9036.33	11534.3	12703	3818.67	3905	11484.3	13198.7	13311.7	7355.67	12234.3	11358.3	1977
22	4357.67	11163	13019.3	14402.7	8207	11411.7	12128.7	4033.33	4315	11695.3	11319.7	12770	8450	11497	10430.7	1999
23	3988	11817.3	11668.7	13758	9412.33	11111	12502.3	4063	4699	12658	12710.7	12934.3	7368	10759.7	10311	2169.67
24	4215.33	11563	12209.3	13571	9994	12387.3	13101	4362.33	4452.67	12375	13196	13210.7	7827.33	10919.3	11114.3	2289
Substraction of K279a WT autoflourescence
mCherry	K279a x pBBR5MCS::lacP::mCherry	K279a x pBBR5MCS::lacP::mCherry +	K279a x pBBR5MCS::lacP::mCherry +	K279a x pBBR5MCS::lacP::mCherry +	K279a x pBBR5MCS::lacP::mCherry +	K279a x pBBR5MCS::lacP::mCherry +	K279a x pBBR5MCS::lacP::mCherry +
Time [h]	without supernatant	+ 24h PAO1 supernatant	+ 48h PAO1 supernatant	+ 72h PAO1 supernatant	+ 24h mixed supernatant	+ 48h mixed supernatant	+ 72h mixed supernatant
0	12106	8201.33	7468	-2109.33	9339	4908	-9398.67
1	9462	1214	1517.33	-6541.67	5010.33	545	-10511.7
2	8415.33	1811.33	1992	-4850.67	3651.67	1174.33	-9842.33
3	8193.67	2332.67	166	-4375	3963	1906.33	-9524.33
4	9531.33	2034.67	171	-5993.33	3238.67	250	-9382.67
5	8779.33	1262	1516.67	-8428.67	3412.67	678.333	-9351.67
6	8472	1078	1567	-5925.67	3109	327	-9346.33
7	8029.67	2607	1816.33	-5842.67	2983.67	1455	-9513
8	9214	306.667	743.667	-5451.33	3167.33	1598.67	-8891.67
9	8207.67	2121.33	1635.67	-5842.67	3905.67	-154	-9417.33
10	6624.67	1824.67	3184.67	-4207.67	2820	472.667	-8645.67
11	8639.67	-163.667	1756.67	-5410.33	5071.67	286.333	-9804.33
12	7626.67	2186.33	2888.67	-5636	2847.67	-501	-8711.67
13	7603	1335.33	1830.67	-5648	3325	1869.33	-9171.33
14	7409.33	598.333	1157.33	-6372.67	1990.67	776.667	-9365
15	7719.67	1368	2007.33	-4865.67	1322.33	180	-9834
16	7370.33	1847.33	940.333	-6536.33	3706.67	-80.6667	-9960.67
17	7710	931.667	-1203	-6072.33	2880.67	-707	-9832.67
18	8059.67	613.333	934	-3805	1975	315.333	-10724.7
19	7024.33	-1226.33	1569.67	-6674.67	1838.33	1056.67	-9980.67
20	6926.33	194.333	1019.67	-4797.33	1904.67	-188.333	-9943.67
21	7451.33	1605.33	657.333	-6238.67	3198	-176	-10726
22	7337.67	156.667	-249.333	-5952.67	3290	-981	-10129.7
23	8670	893.333	1265.67	-6390	1347.33	-800	-10332.7
24	8159.67	1633	1001.33	-5743.67	925.333	-1273	-10812
Normalization with OD600
mCherry	K279a x pBBR5MCS::lacP::mCherry	K279a x pBBR5MCS::lacP::mCherry +	K279a x pBBR5MCS::lacP::mCherry +	K279a x pBBR5MCS::lacP::mCherry +	K279a x pBBR5MCS::lacP::mCherry +	K279a x pBBR5MCS::lacP::mCherry +	K279a x pBBR5MCS::lacP::mCherry +
Time [h]	without supernatant	+ 24h PAO1 supernatant	+ 48h PAO1 supernatant	+ 72h PAO1 supernatant	+ 24h mixed supernatant	+ 48h mixed supernatant	+ 72h mixed supernatant
0	117572	66931.4	60633.3	-16901.7	81044.3	40251.5	-77334.1
1	87261	10002.7	12262.9	-51658.3	43279.6	4453.83	-84839.9
2	64916.4	14560.6	15705.7	-37631.2	30532.3	9364.7	-76238.1
3	56326.8	18309.8	1283.84	-33550.6	31839.8	14766.3	-72483.5
4	59707.7	15772.6	1307.34	-45530.5	25216.7	1906.46	-70422.8
5	49396.1	9668.03	11443.7	-63183.4	25736.6	5081.15	-69033
6	43760.3	8197.72	11708.6	-43785.7	22589	2406.77	-67808.9
7	39633.1	19685.4	13434.4	-42389.4	20972.4	10510.5	-67950
8	43834.4	2304.03	5446.78	-38808.7	21566	11370.3	-62470.7
9	37690.2	15945.9	11907.3	-40867.3	25808.4	-1078.68	-64902.4
10	29583.2	13702.1	23043.9	-28965.1	18197.5	3266.53	-58522.1
11	37591	-1229.04	12656.1	-36813.3	32092.4	1956.27	-65318.7
12	32103.3	16438.6	20737	-37935.8	17738.8	-3389.72	-57163.2
13	30497.4	10065.3	13123.1	-37762.4	20432.2	12565.5	-59348.6
14	28504.7	4515.72	8280.47	-42343.3	12103.8	5189.31	-59878.5
15	28833.4	10371.5	14379.2	-32208.7	7985.1	1200.27	-62319.4
16	27514.9	14066	6753.65	-43172.6	22302.4	-537.3	-62777.3
17	29472.5	7130.1	-8671.31	-40099.1	17304.8	-4711.24	-61737.1
18	31710.2	4719.16	6758.32	-25137.6	11859.5	2104.56	-67169.1
19	28045	-9484.4	11426.8	-44173.8	11056.5	7061.71	-62522.4
20	27883.8	1514.29	7473.74	-31883	11494.7	-1262.57	-62355.8
21	29949.1	12594.1	4861.93	-41628.1	19350.5	-1183.59	-67388.5
22	29253.2	1238.15	-1863.94	-40004.5	19955.5	-6628.38	-63815.6
23	34214.7	7080.58	9523.45	-43078.7	8210.44	-5421.28	-65258.9
24	31927.7	12977.5	7585.86	-38896.2	5651.47	-8653.98	-68473.7
[truncated: 70 more columns]

## Sheet: lacP (2. replicate)
Application: Tecan i-control				Tecan i-control , 2.0.10.0
Device: infinite 200Pro				Serial number: 2308007299				Serial number of connected stacker:
Firmware: V_5.31_04/18_InfiniteRX (Mar 28 2018/16.41.26)				MAI, V_5.31_04/18_InfiniteRX (Mar 28 2018/16.41.26)
Date:	2025-06-08
Time:	10:08:29 AM
System				FBIPM-23-7M844S
User				FBIPM-23-7M844S\labor
Plate				Sarstedt 96 Flat Bottom Transparent Polysteren Kat. No. 83.3924.500 [[Sarstedt96] - Sarstedt 96 Well Flat bottom MTP with lid custom.pdfx]
Plate-ID (Stacker)
List of actions in this measurement script:
Kinetic
Absorbance
Fluorescence
2 Labels
Kinetic Measurement
Kinetic Cycles				25
Interval Time				01:00:00
Mode				Absorbance
Measurement Wavelength				600	nm
Bandwidth				9	nm
Number of Flashes				10
Settle Time				0	ms
Mode				Fluorescence Bottom Reading
Excitation Wavelength				590	nm
Emission Wavelength				645	nm
Excitation Bandwidth				9	nm
Emission Bandwidth				20	nm
Gain				255	Manual
Number of Flashes				25
Integration Time				20	µs
Lag Time				0	µs
Settle Time				0	ms
Part of Plate				A1-H9
Start Time:	6/8/2025 10:08:29 AM
			K279a x pBBR5MCS::lacP::mCherry + PAO1 supernatant									K279a x pBBR5MCS::lacP::mCherry + Mix supernatant									K279a x pBBR5MCS::PCoA::mCherry + PAO1 supernatant									K279a x pBBR5MCS::PCoA::mCherry + Mix supernatant									K279a x pBBR1MCS::smlt4401::mCherry + PAO1 supernatant									K279a x pBBR1MCS::smlt4401 + Mix supernatant
OD600			24h			48h			72h			24h			48h			72h			24h			48h			72h			24h			48h			72h			24h			48h			72h			24h
Cycle Nr.	Time [s]	Temp. [°C]	A1	A2	A3	A4	A5	A6	A7	A8	A9	B1	B2	B3	B4	B5	B6	B7	B8	B9	C1	C2	C3	C4	C5	C6	C7	C8	C9	D1	D2	D3	D4	D5	D6	D7	D8	D9	E1	E2	E3	E4	E5	E6	E7	E8	E9	F1	F2
1	0	37.7	0.1242	0.1213	0.1248	0.1271	0.1276	0.1272	0.1268	0.1268	0.1277	0.1137	0.1147	0.1162	0.123	0.1242	0.1262	0.1231	0.1265	0.1254	0.1282	0.1255	0.1245	0.1276	0.1257	0.1294	0.1268	0.1301	0.1287	0.1171	0.1159	0.117	0.1267	0.1241	0.1262	0.1267	0.1243	0.1288	0.1226	0.1267	0.129	0.1337	0.1254	0.1291	0.1279	0.1287	0.1306	0.1151	0.1185
2	3600.9	37.6	0.128	0.1256	0.1289	0.1319	0.1327	0.1327	0.1328	0.1321	0.1327	0.1203	0.1219	0.1232	0.1293	0.13	0.1319	0.1305	0.1327	0.1313	0.1335	0.1319	0.1288	0.1313	0.1307	0.1343	0.1312	0.1351	0.133	0.1221	0.1206	0.1213	0.1302	0.1278	0.1301	0.1297	0.1276	0.1335	0.1297	0.1353	0.1363	0.1386	0.1313	0.1358	0.1348	0.1359	0.1366	0.1217	0.1242
3	7201.3	37.8	0.1328	0.1306	0.1337	0.1358	0.1369	0.137	0.139	0.1367	0.1379	0.1276	0.1303	0.1314	0.1361	0.1372	0.1394	0.1383	0.1399	0.1393	0.1326	0.1289	0.1285	0.1328	0.1312	0.1342	0.1318	0.1361	0.1349	0.1239	0.1215	0.1215	0.1322	0.1322	0.1341	0.1353	0.1339	0.1375	0.1293	0.1337	0.1345	0.1382	0.1324	0.1349	0.1339	0.135	0.1369	0.123	0.1258
4	10801.6	37.8	0.1369	0.1357	0.1393	0.1407	0.141	0.1415	0.1443	0.1412	0.1419	0.1356	0.1384	0.1397	0.1429	0.1431	0.1465	0.1453	0.1455	0.1463	0.1422	0.1385	0.1359	0.1388	0.1374	0.1412	0.1392	0.1428	0.1432	0.134	0.1313	0.1311	0.1392	0.138	0.1423	0.138	0.1401	0.1452	0.1327	0.1358	0.136	0.1391	0.1337	0.1355	0.1344	0.1404	0.1377	0.1255	0.1285
5	14402.1	37.5	0.1416	0.1407	0.1439	0.1452	0.1455	0.1454	0.1485	0.1449	0.1462	0.1437	0.1471	0.1484	0.1481	0.149	0.1523	0.1437	0.1507	0.1508	0.1629	0.1555	0.1554	0.1549	0.153	0.1576	0.1571	0.1605	0.162	0.1494	0.1478	0.1478	0.1532	0.1514	0.1518	0.1509	0.1529	0.16	0.1391	0.1396	0.1403	0.1434	0.1366	0.1401	0.1379	0.1401	0.143	0.1294	0.1314
6	18002.5	37.4	0.1466	0.1464	0.1493	0.151	0.1502	0.1493	0.1526	0.1488	0.1504	0.1522	0.1562	0.1573	0.1539	0.1549	0.1586	0.1508	0.1564	0.1577	0.1865	0.1785	0.1792	0.1743	0.173	0.1775	0.1762	0.1806	0.1827	0.1723	0.1719	0.1697	0.1706	0.1711	0.1696	0.1646	0.1703	0.1834	0.1492	0.1483	0.1506	0.1512	0.144	0.1477	0.1442	0.1524	0.1531	0.1344	0.136
7	21603	37.1	0.1494	0.1496	0.1528	0.1567	0.1551	0.1532	0.1553	0.1525	0.1535	0.1587	0.1645	0.166	0.1585	0.16	0.1638	0.1541	0.1602	0.1617	0.2098	0.2081	0.206	0.2033	0.1972	0.2035	0.198	0.2001	0.2052	0.1937	0.1953	0.1951	0.1919	0.1917	0.1907	0.1889	0.1921	0.2058	0.1712	0.1653	0.1681	0.1656	0.1584	0.163	0.1591	0.1666	0.1682	0.1471	0.1451
8	25203.3	37.7	0.152	0.152	0.1557	0.1608	0.1594	0.1566	0.1556	0.1554	0.1552	0.1632	0.1696	0.1718	0.1631	0.1642	0.1665	0.1555	0.1612	0.1645	0.2269	0.2251	0.2224	0.2239	0.2196	0.2212	0.2142	0.2199	0.222	0.2103	0.2134	0.2126	0.211	0.2101	0.2072	0.205	0.2051	0.2237	0.1878	0.1886	0.1961	0.1819	0.173	0.1778	0.1716	0.1804	0.1823	0.1626	0.1641
9	28803.8	37.6	0.1547	0.1551	0.1577	0.1648	0.1624	0.1586	0.1577	0.1579	0.1585	0.1674	0.175	0.177	0.166	0.1669	0.1671	0.1563	0.1626	0.1679	0.2467	0.2434	0.2382	0.2356	0.2314	0.2346	0.2294	0.2329	0.2368	0.2302	0.2335	0.2325	0.2293	0.2245	0.2234	0.2203	0.2199	0.238	0.2024	0.203	0.2075	0.1969	0.1867	0.1924	0.1837	0.1889	0.1942	0.1794	0.1848
10	32404.1	37.4	0.157	0.1575	0.1597	0.169	0.1658	0.1616	0.1605	0.1612	0.1604	0.17	0.1775	0.1799	0.1682	0.1691	0.1668	0.1569	0.1638	0.17	0.2546	0.2512	0.2459	0.2447	0.2417	0.246	0.2392	0.2417	0.2463	0.246	0.2472	0.2486	0.2418	0.2382	0.2379	0.2284	0.2305	0.2521	0.2108	0.2125	0.215	0.2063	0.199	0.2027	0.1946	0.2007	0.2039	0.1921	0.1987
11	36004.5	36.9	0.1593	0.1594	0.1618	0.1727	0.1689	0.164	0.1621	0.1631	0.1616	0.1722	0.1786	0.1815	0.1704	0.1702	0.1664	0.1568	0.1639	0.171	0.2614	0.2597	0.2534	0.2528	0.2496	0.2532	0.2475	0.2499	0.2537	0.2563	0.2586	0.2589	0.2535	0.2503	0.2502	0.2387	0.2387	0.2625	0.2194	0.2206	0.2226	0.2125	0.2086	0.2093	0.2015	0.2041	0.2111	0.2041	0.2094
12	39604.9	37.3	0.1612	0.1611	0.1629	0.1756	0.171	0.1652	0.1578	0.1644	0.1624	0.1742	0.1798	0.183	0.1718	0.1714	0.1654	0.1559	0.1643	0.1711	0.2665	0.2666	0.2599	0.2601	0.2578	0.2593	0.2555	0.2573	0.2611	0.2668	0.2688	0.2674	0.2641	0.2601	0.2614	0.2472	0.2471	0.2712	0.2275	0.2291	0.2309	0.219	0.2171	0.2157	0.2078	0.2122	0.2193	0.2163	0.2203
13	43205.3	37.2	0.1622	0.1621	0.1635	0.1779	0.1718	0.166	0.158	0.1653	0.1624	0.1761	0.181	0.1846	0.1724	0.1717	0.1646	0.1545	0.1625	0.1691	0.2721	0.2733	0.2676	0.2662	0.2652	0.2658	0.2636	0.2644	0.2673	0.2745	0.2759	0.2752	0.272	0.2687	0.2693	0.2555	0.2532	0.2798	0.2337	0.2366	0.2373	0.2258	0.2248	0.2239	0.2139	0.2181	0.226	0.2259	0.2288
14	46805.6	36.9	0.1636	0.163	0.1633	0.1793	0.1713	0.1651	0.1583	0.1647	0.162	0.1776	0.1815	0.1863	0.1731	0.1718	0.1634	0.1527	0.1605	0.1657	0.2767	0.2764	0.2715	0.2711	0.2693	0.2709	0.2699	0.2704	0.2727	0.2814	0.2817	0.2831	0.2804	0.2755	0.2759	0.2608	0.259	0.2872	0.2388	0.2429	0.2438	0.2309	0.2296	0.2306	0.2206	0.2241	0.2304	0.2316	0.2356
15	50406.1	37.6	0.1651	0.164	0.163	0.18	0.17	0.1635	0.1568	0.1632	0.1612	0.1788	0.1829	0.1878	0.1737	0.172	0.1626	0.1512	0.1584	0.1633	0.2804	0.2828	0.2769	0.2762	0.2747	0.2757	0.2762	0.277	0.278	0.287	0.2878	0.2892	0.2846	0.2826	0.2814	0.2658	0.2635	0.2926	0.2428	0.249	0.2495	0.2376	0.2359	0.2387	0.2275	0.2292	0.2353	0.2385	0.242
16	54006.5	37.7	0.1662	0.1646	0.1631	0.181	0.1696	0.1617	0.1556	0.1616	0.161	0.1798	0.1845	0.1899	0.1743	0.1726	0.1619	0.1506	0.1574	0.1618	0.284	0.2902	0.2826	0.281	0.2797	0.2814	0.2813	0.282	0.2836	0.2931	0.2964	0.2956	0.2897	0.2871	0.2872	0.2717	0.2678	0.2995	0.2465	0.2545	0.2538	0.2429	0.2407	0.2435	0.2318	0.2341	0.2406	0.2447	0.2492
17	57607	37.5	0.1675	0.1647	0.1629	0.1823	0.1696	0.1608	0.1541	0.1604	0.161	0.1807	0.1859	0.1919	0.1753	0.1732	0.1617	0.1505	0.1571	0.161	0.286	0.2934	0.2868	0.2852	0.2828	0.2848	0.2856	0.2862	0.2874	0.2972	0.2998	0.3003	0.2933	0.2897	0.2902	0.2751	0.2726	0.3027	0.2487	0.2584	0.2572	0.2463	0.2453	0.2476	0.2366	0.2377	0.2446	0.2494	0.2538
18	61207.3	37.3	0.1685	0.1649	0.1627	0.1832	0.1699	0.1606	0.1529	0.16	0.1615	0.1815	0.1869	0.1936	0.1764	0.1738	0.1613	0.1508	0.157	0.1604	0.2886	0.297	0.2905	0.2887	0.2868	0.2885	0.2896	0.2898	0.2906	0.3005	0.3051	0.3064	0.2981	0.2951	0.2949	0.2799	0.2743	0.3078	0.2516	0.2628	0.2613	0.2508	0.2478	0.2517	0.2397	0.2408	0.2475	0.2518	0.2581
19	64807.7	37.7	0.1696	0.1652	0.1624	0.1844	0.1701	0.1609	0.1526	0.1601	0.1619	0.1823	0.1878	0.1951	0.1775	0.1746	0.1611	0.151	0.1568	0.1596	0.2906	0.3004	0.2932	0.2923	0.2904	0.2912	0.2927	0.2916	0.2928	0.3033	0.3086	0.3105	0.2997	0.2983	0.2978	0.283	0.2791	0.3109	0.2528	0.2648	0.2641	0.2527	0.2508	0.2538	0.2428	0.2438	0.2503	0.2546	0.2619
20	68408	37.3	0.1705	0.1648	0.162	0.1852	0.1705	0.1614	0.1528	0.1603	0.1623	0.1832	0.1887	0.1964	0.1784	0.1754	0.161	0.1509	0.1568	0.1591	0.2922	0.3039	0.2958	0.2961	0.2944	0.2959	0.2955	0.2961	0.2957	0.3057	0.3088	0.3116	0.3024	0.3022	0.2988	0.2837	0.2818	0.316	0.2542	0.2692	0.2667	0.2557	0.2527	0.2564	0.2453	0.2458	0.2529	0.257	0.2651
21	72008.4	36.8	0.1715	0.1644	0.1616	0.1861	0.1707	0.1618	0.1532	0.1603	0.1627	0.1839	0.1893	0.1975	0.1791	0.1762	0.1608	0.1508	0.1566	0.1585	0.2939	0.3056	0.2983	0.2986	0.2953	0.2967	0.2972	0.2956	0.2984	0.3058	0.3108	0.3131	0.3038	0.3047	0.3003	0.2859	0.2812	0.3172	0.2542	0.2707	0.2697	0.2567	0.2538	0.259	0.2483	0.2482	0.2547	0.2569	0.2664
22	75608.8	37.7	0.1716	0.1637	0.1609	0.1866	0.1708	0.1623	0.1539	0.1606	0.1624	0.185	0.1902	0.1987	0.1799	0.1773	0.1609	0.1509	0.1567	0.1582	0.2955	0.3055	0.2998	0.3006	0.2979	0.2974	0.2987	0.2961	0.3004	0.306	0.3101	0.3125	0.3036	0.3031	0.3008	0.286	0.2842	0.3212	0.2546	0.2718	0.2714	0.2585	0.2536	0.2597	0.2504	0.2502	0.2556	0.2579	0.2681
23	79209.2	36.9	0.1717	0.1626	0.1598	0.1868	0.1706	0.1627	0.1544	0.1607	0.1621	0.1855	0.1904	0.2	0.1802	0.1778	0.1614	0.1507	0.1565	0.1577	0.2966	0.3043	0.3001	0.3005	0.2993	0.2977	0.2995	0.2984	0.3014	0.3051	0.3089	0.3107	0.3033	0.3036	0.2994	0.2872	0.2875	0.3222	0.2533	0.2711	0.272	0.2585	0.253	0.2595	0.252	0.2518	0.2564	0.2566	0.2673
24	82809.6	37.7	0.1722	0.162	0.1591	0.187	0.1702	0.1631	0.155	0.1607	0.1616	0.1858	0.1905	0.1995	0.1803	0.1782	0.1606	0.1506	0.1565	0.1573	0.2983	0.3082	0.3011	0.3024	0.2998	0.3011	0.3011	0.2986	0.3025	0.3035	0.3089	0.3108	0.3039	0.304	0.299	0.2893	0.2859	0.3227	0.2524	0.2712	0.2722	0.2586	0.2529	0.2597	0.2531	0.2525	0.2574	0.2561	0.2674
25	86410.1	37	0.1721	0.1613	0.158	0.1873	0.1697	0.1633	0.1555	0.1606	0.161	0.1864	0.1905	0.1997	0.1803	0.1784	0.1603	0.1502	0.1563	0.1568	0.2993	0.3055	0.3002	0.3016	0.299	0.2998	0.3012	0.3003	0.3036	0.3005	0.3069	0.3088	0.3045	0.3054	0.2975	0.2896	0.2862	0.3239	0.2514	0.2706	0.2724	0.2583	0.2531	0.2595	0.2538	0.2538	0.2577	0.255	0.2662
			K279a x pBBR5MCS::lacP::mCherry + PAO1 supernatant									K279a x pBBR5MCS::lacP::mCherry + Mix supernatant									K279a x pBBR5MCS::PCoA::mCherry + PAO1 supernatant									K279a x pBBR5MCS::PCoA::mCherry + Mix supernatant									K279a x pBBR1MCS::smlt4401::mCherry + PAO1 supernatant									K279a x pBBR1MCS::smlt4401 + Mix supernatant
mCherry			24h			48h			72h			24h			48h			72h			24h			48h			72h			24h			48h			72h			24h			48h			72h			24h
Cycle Nr.	Time [s]	Temp. [°C]	A1	A2	A3	A4	A5	A6	A7	A8	A9	B1	B2	B3	B4	B5	B6	B7	B8	B9	C1	C2	C3	C4	C5	C6	C7	C8	C9	D1	D2	D3	D4	D5	D6	D7	D8	D9	E1	E2	E3	E4	E5	E6	E7	E8	E9	F1	F2
1	0	37.5	11750	12353	11775	14356	14709	15230	14232	17930	15962	8633	9264	9310	10075	11746	12711	10857	11415	12867	15217	14228	15023	15813	14049	16618	18079	16307	18142	9853	10750	9350	11806	14374	12558	12420	11965	12932	14978	13450	13505	15096	19005	17686	18568	17685	18462	8864	11556
2	3600.3	37.7	12147	12438	12255	14949	15524	15871	14876	15130	16715	6756	6518	7949	12121	13021	11499	13177	10372	10608	14468	15938	12282	17545	14913	16574	16143	17154	17958	9660	10600	9970	12236	12838	12429	12242	12603	13200	12519	15432	13885	18633	16640	17085	18406	17078	18877	10194	8661
3	7200.7	37.5	12051	10411	11062	14486	14798	14653	13592	15080	15709	8188	9059	7917	12006	10289	10246	11459	10286	9738	13717	12089	11036	14338	15915	15687	18142	15380	17660	10569	9401	9362	11837	10630	10479	11790	13203	11818	12196	14127	15076	15440	13613	17670	18247	15480	17162	10276	8870
4	10801.1	37.5	12465	11960	12068	12909	14642	13262	15464	14148	14657	9536	7317	8517	11266	11516	10445	10912	10741	10265	13694	11686	13223	14059	14508	13590	16334	14393	15357	8951	8817	8511	11814	13821	11160	13901	12373	12578	12074	12168	11149	13401	16753	16052	14844	15723	16870	8455	9229
5	14401.5	37.1	12191	11668	12387	13876	13199	14567	14841	15705	13903	7940	9182	8141	10384	10577	11418	10795	13147	10717	13162	10954	11789	13447	13164	15086	15445	16227	16487	8447	8269	8565	13988	12870	11693	13262	12563	10697	11493	13340	12870	15687	14349	15301	14168	14929	14102	10754	10413
6	18002	37	11005	8751	10056	13905	11955	12146	13482	13991	13866	9358	7492	8945	9075	11327	11621	11076	9581	11012	13404	13425	12444	16062	14037	15651	15362	16543	16179	8452	9852	10243	11222	12527	12583	13482	13026	14350	15067	12253	13596	14871	16392	15084	15955	15122	18007	10094	9232
7	21602.4	36.8	7737	11350	10387	11839	11818	12868	12644	14217	15043	6570	6953	6576	10052	10575	8748	11950	9453	9591	14193	13677	14044	14547	13167	14502	18303	14959	16832	11658	10501	9834	12186	14369	14687	14188	12300	15737	11424	14171	12676	16671	14943	14968	14347	17275	15222	10961	9482
8	25202.8	37.3	11475	8886	9474	13183	13049	13235	12154	13313	12715	6903	7124	8645	9412	10880	9565	11995	11823	11254	15067	13610	14521	15860	14762	15878	17663	16009	16022	10638	11883	13818	14272	14676	13918	14738	12429	16366	13494	13362	13199	16305	15494	18238	16558	17997	18044	9738	10481
9	28803.3	37.3	11443	9195	11961	14524	14239	10507	13466	16070	13596	6341	6470	7952	9384	9805	12184	9860	9621	11556	16884	12781	14241	17703	17909	16182	15878	17311	18841	12583	11761	13669	14531	15649	14444	15849	15049	15776	17240	13360	14230	15653	15903	18376	15896	14786	17913	13396	10381
10	32403.6	37	9910	9803	11772	11348	10733	13258	12075	13351	14878	7475	8022	7874	9600	10236	9611	9945	9346	10570	18705	16339	17921	19670	14409	19551	17005	16681	19724	13075	15363	14625	18123	18233	14985	16455	15520	17536	17516	17196	13920	17104	18168	13610	17307	17499	16452	13841	12846
11	36003.9	37.7	10800	9888	11032	12347	10105	11257	11836	11619	13128	6539	7189	6574	10064	10960	9453	10207	10538	10658	17129	17384	17758	16612	19426	18157	19974	18446	19236	16176	15606	15450	15460	17938	15844	18158	16013	14753	16397	16223	16672	21160	17929	16000	17601	17129	17815	12618	13689
12	39604.3	36.9	10280	9490	10095	12146	10753	13020	12977	13430	11387	7418	7173	8025	10679	9705	9810	11035	10253	9866	21190	16497	17797	20703	19045	20283	19429	18528	20413	17564	17856	16772	17713	19686	17705	19323	16940	20610	18784	18937	17035	18420	17202	16856	17805	16829	17576	16148	13477
13	43204.7	36.8	10005	8224	10084	11711	13079	11521	11867	11534	13125	6003	6086	6373	9546	9056	10052	11587	10119	10345	21726	21423	20195	20487	19839	21973	19122	18323	20714	17965	18531	17209	19499	19589	17752	19243	20035	18996	21691	19893	20263	19985	20826	20061	19641	18524	20604	14743	16554
14	46805.1	37.7	9237	9393	9653	13018	11861	11663	12498	11162	13166	5844	7565	6634	9659	8437	10601	8523	9593	9419	22380	17923	21417	21248	21411	20092	20395	21043	21624	19622	19697	18596	20361	20616	19472	20184	19635	21327	18980	18830	19782	21280	21424	21011	18854	20113	19634	16999	16588
15	50405.5	37.2	9527	7851	11369	10293	14354	11729	12876	13591	12283	6562	7078	6548	9631	7395	11046	10541	9191	10506	22097	21038	21352	23423	19733	19388	23588	22991	23699	20319	20300	20371	21206	19879	19525	20530	18767	22968	22604	20764	22237	22629	20847	22061	18481	20296	22147	19482	16466
16	54006	37.5	11098	10038	9410	11736	10850	13581	11901	12290	12297	7502	5817	6323	10042	11396	11743	11405	9231	10429	24561	22068	21825	22881	17988	23381	27201	22307	23815	20304	22128	21639	21689	21180	23243	22450	20607	20708	22263	21418	20576	21709	22450	20638	20738	19466	21510	20057	17754
17	57606.4	37.6	10654	9434	11548	10725	10759	12026	10155	12661	10361	6133	6805	6709	9089	10327	11251	12719	11588	10136	21808	21146	21846	24038	22623	21216	24335	24124	22097	23585	21792	20478	19934	23192	23885	23254	21038	22676	23653	23716	23171	20803	24397	22789	20750	21735	22130	21016	18843
18	61206.8	37.7	8807	9775	8866	11711	11085	12088	12169	14130	11648	7047	6060	7001	7924	10323	10543	10692	9411	10994	25902	22124	24665	25284	23898	24990	23645	23494	23130	22254	24127	22423	23715	24297	24025	24899	24499	21608	25909	24457	23734	24608	26198	23377	23812	20504	21700	21625	24464
19	64807.2	37.5	8433	10482	10599	11500	12610	12092	11251	14487	12129	5831	7376	6916	9559	9812	10151	12726	9468	9660	26095	25115	27175	26281	24588	25216	26852	24841	24446	22062	23000	22900	24274	24082	24023	22931	21116	25557	26811	24433	27117	25206	23687	23350	23608	24006	23500	21124	23735
20	68407.5	36.8	8600	10451	10624	12509	13813	13277	10450	13009	12880	6109	6690	6478	10024	9192	10215	10165	10923	11113	27482	26192	22255	25580	26136	26568	27145	24075	27370	24721	23095	24186	24034	26079	24871	24601	25925	24872	24838	23386	27370	25410	25826	24508	25006	21875	24660	23590	22954
21	72007.9	37.6	9419	10913	11690	13148	13616	12624	10284	13605	13038	6428	8840	6765	9209	9808	9313	11739	12300	9809	26586	23035	22348	27131	26505	25644	28696	24540	26423	25322	24963	23858	27289	27248	24650	25100	24200	27256	29147	26910	28477	25167	29878	23197	25119	23564	25463	22344	23592
22	75608.2	37.6	7412	11099	10605	11156	12050	11915	12066	13899	11667	5578	7128	6455	10808	9948	9924	11347	11350	11948	28455	23985	27233	26207	25485	28004	25090	28044	27485	27478	25849	25712	24819	25169	26325	27693	27545	25847	30241	29653	28462	26502	27102	25839	25844	23176	25104	22668	22726
23	79208.7	37.7	8930	10231	11143	11536	13026	11286	12948	12544	13888	5611	6838	7127	9077	8856	10976	10697	10640	12083	30316	29251	26938	27711	27552	23947	25453	28494	26296	24247	24956	24684	25469	25004	27079	23483	24269	27639	33051	27328	29111	30535	25378	25240	24260	27585	26178	24236	22668
24	82809.1	37.6	10106	10964	10337	10847	13175	12322	12546	13585	14093	4803	6750	4324	7611	8977	10640	12269	10474	11205	28876	28453	28816	27048	29493	28003	29961	25264	26971	28042	26964	25402	28372	26507	25122	24879	22721	27225	30205	26173	30922	25174	29681	28651	25994	23806	26487	25068	22467
25	86409.5	37.7	10346	11686	10263	13844	13656	12607	10906	13387	13286	7154	5854	6803	10341	9962	9905	12058	12631	13122	30261	28141	25890	28596	27749	28354	30297	29784	29024	25074	26682	26114	28228	27696	27873	25951	25192	25132	32843	29561	28036	30153	29724	28015	28390	24502	30833	27028	26110
End Time:	6/9/2025 10:10:06 AM
OD600		K279a + 24h PAO1	K279a + 48h PAO1	K279a + 72h PAO1	K279a + 24h mixed	K279a + 48h mixed	K279a + 72h mixed	K279a x pBBR5MCS::lacP::mCherry	K279a x pBBR5MCS::lacP::mCherry	K279a x pBBR5MCS::lacP::mCherry	K279a x pBBR5MCS::lacP::mCherry	K279a x pBBR5MCS::lacP::mCherry	K279a x pBBR5MCS::lacP::mCherry	K279a x pBBR5MCS::lacP::mCherry
Time [h]	K279a	supernatant	supernatant	supernatant	supernatant	supernatant	supernatant	without supernatant	+ 24h PAO1 supernatant	+ 48h PAO1 supernatant	+ 72h PAO1 supernatant	+ 24h mixed supernatant	+ 48h mixed supernatant	+ 72h mixed supernatant
0	0.1048	0.123833	0.128167	0.129033	0.113667	0.124533	0.124733	0.102967	0.123433	0.1273	0.1271	0.114867	0.124467	0.125
1	0.113933	0.13	0.133833	0.1339	0.120467	0.128967	0.129833	0.108433	0.1275	0.132433	0.132533	0.1218	0.1304	0.1315
2	0.1231	0.129933	0.134333	0.133433	0.122033	0.130333	0.1304	0.129633	0.132367	0.136567	0.137867	0.129767	0.137567	0.139167
3	0.1326	0.133933	0.1361	0.1348	0.125133	0.132333	0.1325	0.145467	0.1373	0.141067	0.142467	0.1379	0.144167	0.1457
4	0.142533	0.142167	0.141533	0.142333	0.130733	0.1384	0.1398	0.159633	0.142067	0.145367	0.146533	0.1464	0.1498	0.1484
5	0.171567	0.158367	0.153133	0.153233	0.139233	0.147533	0.148767	0.177733	0.147433	0.150167	0.1506	0.155233	0.1558	0.154967
6	0.224767	0.186367	0.171433	0.172133	0.157033	0.160033	0.160733	0.1936	0.1506	0.155	0.153767	0.163067	0.160767	0.158667
7	0.2469	0.202267	0.185533	0.186133	0.1809	0.171533	0.1701	0.2026	0.153233	0.158933	0.1554	0.1682	0.1646	0.1604
8	0.257967	0.213667	0.200467	0.197	0.1968	0.1828	0.180233	0.2102	0.155833	0.161933	0.158033	0.173133	0.166667	0.162267
9	0.268567	0.222567	0.209767	0.2058	0.208567	0.192833	0.191967	0.217767	0.158067	0.165467	0.1607	0.1758	0.168033	0.163567
10	0.2761	0.230633	0.216733	0.211933	0.219733	0.202667	0.203467	0.223933	0.160167	0.168533	0.162267	0.177433	0.169	0.1639
11	0.282467	0.2383	0.2245	0.218633	0.229033	0.2123	0.2127	0.229833	0.161733	0.1706	0.161533	0.179	0.169533	0.163767
12	0.287733	0.244733	0.232167	0.225233	0.2367	0.2207	0.2202	0.237567	0.1626	0.1719	0.1619	0.180567	0.169567	0.162033
13	0.293267	0.249733	0.237767	0.231767	0.243367	0.226567	0.225333	0.2493	0.1633	0.1719	0.161667	0.1818	0.169433	0.159633
14	0.2985	0.2547	0.244333	0.2372	0.2485	0.232	0.230233	0.259933	0.164033	0.171167	0.1604	0.183167	0.169433	0.157633
15	0.3038	0.2594	0.250233	0.2427	0.2536	0.2367	0.234367	0.267733	0.164633	0.170767	0.1594	0.184733	0.1696	0.1566
16	0.3073	0.262667	0.2549	0.2464	0.257533	0.239167	0.237167	0.267867	0.165033	0.1709	0.1585	0.186167	0.170067	0.1562
17	0.311333	0.2659	0.258233	0.249633	0.260467	0.241967	0.2401	0.2616	0.165367	0.171233	0.158133	0.187333	0.1705	0.156067
18	0.313967	0.268367	0.2606	0.251867	0.262833	0.243	0.241367	0.254167	0.165733	0.1718	0.1582	0.1884	0.171067	0.1558
19	0.314667	0.269867	0.262933	0.254167	0.263933	0.243667	0.242133	0.250467	0.165767	0.172367	0.158467	0.189433	0.1716	0.1556
20	0.315333	0.271567	0.2646	0.256433	0.2642	0.2439	0.242167	0.2484	0.165833	0.172867	0.158733	0.190233	0.172033	0.1553
21	0.315533	0.2723	0.265633	0.258733	0.2647	0.2447	0.2417	0.2488	0.1654	0.173233	0.158967	0.1913	0.1727	0.155267
22	0.313467	0.272133	0.2656	0.2605	0.263467	0.2467	0.242033	0.250833	0.1647	0.173367	0.159067	0.191967	0.173133	0.154967
23	0.311567	0.271767	0.265533	0.261633	0.262667	0.2488	0.241967	0.2534	0.164433	0.173433	0.1591	0.191933	0.173033	0.1548
24	0.308533	0.2706	0.2657	0.2622	0.261933	0.250667	0.242433	0.255567	0.1638	0.173433	0.159033	0.1922	0.173	0.154433
mCherry		K279a + 24h PAO1	K279a + 48h PAO1	K279a + 72h PAO1	K279a + 24h mixed	K279a + 48h mixed	K279a + 72h mixed	K279a x pBBR5MCS::lacP::mCherry	K279a x pBBR5MCS::lacP::mCherry	K279a x pBBR5MCS::lacP::mCherry	K279a x pBBR5MCS::lacP::mCherry	K279a x pBBR5MCS::lacP::mCherry	K279a x pBBR5MCS::lacP::mCherry	K279a x pBBR5MCS::lacP::mCherry
Time [h]	K279a	supernatant	supernatant	supernatant	supernatant	supernatant	supernatant	without supernatant	+ 24h PAO1 supernatant	+ 48h PAO1 supernatant	+ 72h PAO1 supernatant	+ 24h mixed supernatant	+ 48h mixed supernatant	+ 72h mixed supernatant
0	2647.33	12354.3	14879	15305	9155.67	12422.3	12902.3	3503.67	11959.3	14765	16041.3	9069	11510.7	11713
1	2475	13543	15523.3	17061.7	8209	12590	12401	1889.33	12280	15448	15573.7	7074.33	12213.7	11385.7
2	2140	11499.3	13787.3	14002.3	8305.33	10663	11659.7	1817.33	11174.7	14645.7	14793.7	8388	10847	10494.3
3	2480.67	11386.3	13808.3	13275	7345.33	10730	11316.7	1792.33	12164.3	13604.3	14756.3	8456.67	11075.7	10639.3
4	2021	11386.3	14317	14477.7	8281.67	11150.7	11197.7	1815	12082	13880.7	14816.3	8421	10793	11553
5	2357	10648.3	12824	16214.7	6948	10903	11691	2339.33	9937.33	12668.7	13779.7	8598.33	10674.3	10556.3
6	2750	10499.3	13014	14116	7149.33	11535.3	11293	1946.67	9824.67	12175	13968	6699.67	9791.67	10331.3
7	2418	10107	12779.7	14686.7	8180.67	11062.3	11433	1920	9945	13155.7	12727.3	7557.33	9952.33	11690.7
8	2154.67	11151	13192.7	13473.3	7868.67	10528.3	10808.3	1916.67	10866.3	13090	14377.3	6921	10457.7	10345.7
9	2769.67	10279.7	11503.7	13777.3	7012	11065.7	11497	2079.67	10495	11779.7	13434.7	7790.33	9815.67	9953.67
10	3628	10861.3	10670.3	12382.7	7501	10875.3	10517.7	1872	10573.3	11236.3	12194.3	6767.33	10159	10467.7
11	2928.67	11378.7	11540.7	13155.3	7266	11230	11835	2030.67	9955	11973	12598	7538.67	10064.7	10384.7
12	2707.67	10073.7	11888	13146.3	7419.33	11044.7	10618	1906.33	9437.67	12103.7	12175.3	6154	9551.33	10683.7
13	3069.33	10542	11775.3	13486.7	7588.67	9996	10930	1758.67	9427.67	12180.7	12275.3	6681	9565.67	9178.33
14	2943.67	11538	12180.3	13763.3	8459.33	11377.7	11341.3	1976.33	9582.33	12125.3	12916.7	6729.33	9357.33	10079.3
15	3377	10818	12032.3	13363.3	9214.67	10808.3	11842	2008	10182	12055.7	12162.7	6547.33	11060.3	10355
16	3407.33	9995.33	11923.7	13206	8028	11485	11578.7	1618	10545.3	11170	11059	6549	10222.3	11481
17	3752.67	10704.3	13023.3	13499.3	8356	11530.3	12069.3	2236.67	9149.33	11628	12649	6702.67	9596.67	10365.7
18	3358.67	11363	12437.7	12913.3	9024.33	11148.3	12631.3	1906.67	9838	12067.3	12622.3	6707.67	9840.67	10618
19	3874.33	12282.7	12221.7	14197	9467	11097.3	11642	1661.33	9891.67	13199.7	12113	6425.67	9810.33	10733.7
20	4620	11834.3	11548	12927	8676	11155	11828	1884.33	10674	13129.3	12309	7344.33	9443.33	11282.7
21	4033	11593.3	12654.3	13594.3	9036.33	11534.3	12703	1977	9705.33	11707	12544	6387	10226.7	11548.3
22	4357.67	11163	13019.3	14402.7	8207	11411.7	12128.7	1999	10101.3	11949.3	13126.7	6525.33	9636.33	11140
23	3988	11817.3	11668.7	13758	9412.33	11111	12502.3	2169.67	10469	12114.7	13408	5292.33	9076	11316
24	4215.33	11563	12209.3	13571	9994	12387.3	13101	2289	10765	13369	12526.3	6603.67	10069.3	12603.7
Substraction of K279a WT autoflourescence
mCherry	K279a x pBBR5MCS::lacP::mCherry	K279a x pBBR5MCS::lacP::mCherry	K279a x pBBR5MCS::lacP::mCherry	K279a x pBBR5MCS::lacP::mCherry	K279a x pBBR5MCS::lacP::mCherry	K279a x pBBR5MCS::lacP::mCherry	K279a x pBBR5MCS::lacP::mCherry
Time [h]	without supernatant	+ 24h PAO1 supernatant	+ 48h PAO1 supernatant	+ 72h PAO1 supernatant	+ 24h mixed supernatant	+ 48h mixed supernatant	+ 72h mixed supernatant
0	856.333	-395	-114	736.333	-86.6667	-911.667	-1189.33
1	-585.667	-1263	-75.3333	-1488	-1134.67	-376.333	-1015.33
2	-322.667	-324.667	858.333	791.333	82.6667	184	-1165.33
3	-688.333	778	-204	1481.33	1111.33	345.667	-677.333
4	-206	695.667	-436.333	338.667	139.333	-357.667	355.333
5	-17.6667	-711	-155.333	-2435	1650.33	-228.667	-1134.67
6	-803.333	-674.667	-839	-148	-449.667	-1743.67	-961.667
7	-498	-162	376	-1959.33	-623.333	-1110	257.667
8	-238	-284.667	-102.667	904	-947.667	-70.6667	-462.667
9	-690	215.333	276	-342.667	778.333	-1250	-1543.33
10	-1756	-288	566	-188.333	-733.667	-716.333	-50
11	-898	-1423.67	432.333	-557.333	272.667	-1165.33	-1450.33
12	-801.333	-636	215.667	-971	-1265.33	-1493.33	65.6667
13	-1310.67	-1114.33	405.333	-1211.33	-907.667	-430.333	-1751.67
14	-967.333	-1955.67	-55	-846.667	-1730	-2020.33	-1262
15	-1369	-636	23.3333	-1200.67	-2667.33	252	-1487
16	-1789.33	550	-753.667	-2147	-1479	-1262.67	-97.6667
17	-1516	-1555	-1395.33	-850.333	-1653.33	-1933.67	-1703.67
18	-1452	-1525	-370.333	-291	-2316.67	-1307.67	-2013.33
19	-2213	-2391	978	-2084	-3041.33	-1287	-908.333
20	-2735.67	-1160.33	1581.33	-618	-1331.67	-1711.67	-545.333
21	-2056	-1888	-947.333	-1050.33	-2649.33	-1307.67	-1154.67
22	-2358.67	-1061.67	-1070	-1276	-1681.67	-1775.33	-988.667
23	-1818.33	-1348.33	446	-350	-4120	-2035	-1186.33
24	-1926.33	-798	1159.67	-1044.67	-3390.33	-2318	-497.333
Normalization with OD600
mCherry	K279a x pBBR5MCS::lacP::mCherry	K279a x pBBR5MCS::lacP::mCherry	K279a x pBBR5MCS::lacP::mCherry	K279a x pBBR5MCS::lacP::mCherry	K279a x pBBR5MCS::lacP::mCherry	K279a x pBBR5MCS::lacP::mCherry	K279a x pBBR5MCS::lacP::mCherry
Time [h]	without supernatant	+ 24h PAO1 supernatant	+ 48h PAO1 supernatant	+ 72h PAO1 supernatant	+ 24h mixed supernatant	+ 48h mixed supernatant	+ 72h mixed supernatant
0	8316.61	-3200.11	-895.522	5793.34	-754.498	-7324.58	-9514.67
1	-5401.17	-9905.88	-568.84	-11227.4	-9315.82	-2885.99	-7721.17
2	-2489.07	-2452.78	6285.09	5739.85	637.041	1337.53	-8373.65
3	-4731.9	5666.42	-1446.12	10397.8	8058.98	2397.69	-4648.82
4	-1290.46	4896.76	-3001.61	2311.19	951.73	-2387.63	2394.43
5	-99.3999	-4822.52	-1034.41	-16168.7	10631.3	-1467.69	-7322
6	-4149.45	-4479.86	-5412.9	-962.497	-2757.56	-10845.9	-6060.92
7	-2458.05	-1057.21	2365.77	-12608.3	-3705.91	-6743.62	1606.4
8	-1132.26	-1826.74	-634.006	5720.31	-5473.62	-424	-2851.27
9	-3168.53	1362.29	1668.01	-2132.34	4427.38	-7439	-9435.5
10	-7841.62	-1798.13	3358.39	-1160.64	-4134.89	-4238.66	-305.064
11	-3907.18	-8802.56	2534.19	-3450.27	1523.28	-6873.77	-8856.1
12	-3373.09	-3911.44	1254.61	-5997.53	-7007.57	-8806.76	405.266
13	-5257.39	-6823.84	2357.96	-7492.78	-4992.67	-2539.84	-10973.1
14	-3721.47	-11922.4	-321.324	-5278.47	-9444.95	-11924.1	-8005.92
15	-5113.3	-3863.13	136.639	-7532.41	-14438.8	1485.85	-9495.53
16	-6679.94	3332.66	-4409.99	-13545.7	-7944.49	-7424.54	-625.267
17	-5795.11	-9403.35	-8148.72	-5377.32	-8825.62	-11341.2	-10916.3
18	-5712.79	-9201.53	-2155.61	-1839.44	-12296.5	-7644.19	-12922.6
19	-8835.51	-14423.9	5673.95	-13151	-16054.9	-7500	-5837.62
20	-11013.2	-6996.99	9147.71	-3893.32	-7000.18	-9949.62	-3511.48
21	-8263.67	-11414.8	-5468.54	-6607.26	-13849.1	-7571.9	-7436.67
22	-9403.32	-6446.06	-6171.89	-8021.79	-8760.2	-10254.1	-6379.87
23	-7175.74	-8199.88	2571.59	-2199.87	-21465.8	-11760.7	-7663.65
24	-7537.5	-4871.79	6686.53	-6568.85	-17639.6	-13398.8	-3220.38
[truncated: 37 more columns]

## Sheet: lacP (3. replicate)
Application: Tecan i-control				Tecan i-control , 2.0.10.0
Device: infinite 200Pro				Serial number: 2308007299				Serial number of connected stacker:
Firmware: V_5.31_04/18_InfiniteRX (Mar 28 2018/16.41.26)				MAI, V_5.31_04/18_InfiniteRX (Mar 28 2018/16.41.26)
Date:	2025-06-17
Time:	9:52:41 AM
System				FBIPM-23-7M844S
User				FBIPM-23-7M844S\labor
Plate				Sarstedt 96 Flat Bottom Transparent Polysteren Kat. No. 83.3924.500 [[Sarstedt96] - Sarstedt 96 Well Flat bottom MTP with lid custom.pdfx]
Plate-ID (Stacker)
List of actions in this measurement script:
Kinetic
Absorbance
Fluorescence
2 Labels
Kinetic Measurement
Kinetic Cycles				25
Interval Time				01:00:00
Mode				Absorbance
Measurement Wavelength				600	nm
Bandwidth				9	nm
Number of Flashes				10
Settle Time				0	ms
Mode				Fluorescence Bottom Reading
Excitation Wavelength				590	nm
Emission Wavelength				645	nm
Excitation Bandwidth				9	nm
Emission Bandwidth				20	nm
Gain				255	Manual
Number of Flashes				25
Integration Time				20	µs
Lag Time				0	µs
Settle Time				0	ms
Part of Plate				A1-D12; E1-H9
Start Time:	6/17/2025 9:52:41 AM
			K279a x pBBR5MCS::lacP::mCherry + PAO1 supernatant												K279a x pBBR5MCS::lacP::mCherry + Mix supernatant												K279a x pBBR5MCS::PCoA::mCherry + PAO1 supernatant												K279a x pBBR5MCS::PCoA::mCherry + Mix supernatant
OD600			24h			48h			72h			K279a x pBBR5MCS::lacP::mCherry without supernatant			24h			48h			72h			K279a x pBBR5MCS::PCoA::mCherry without supernatant			24h			48h			72h			K279a x pBBR1MCS::smlt4401::mCherry without supernatant			24h			48h			72h			K279a
Cycle Nr.	Time [s]	Temp. [°C]	A1	A2	A3	A4	A5	A6	A7	A8	A9	A10	A11	A12	B1	B2	B3	B4	B5	B6	B7	B8	B9	B10	B11	B12	C1	C2	C3	C4	C5	C6	C7	C8	C9	C10	C11	C12	D1	D2	D3	D4	D5	D6	D7	D8	D9	D10	D11
1	0	24	0.1609	0.1602	0.1495	0.1628	0.1604	0.1642	0.1616	0.1662	0.1634	0.1509	0.1446	0.1409	0.1646	0.1541	0.1466	0.1562	0.1591	0.1617	0.1583	0.1636	0.1611	0.1664	0.1723	0.1551	0.173	0.1624	0.1574	0.1624	0.1715	0.1702	0.1635	0.176	0.1678	0.1518	0.1743	0.1587	0.1697	0.1607	0.1671	0.1821	0.1755	0.1713	0.165	0.1799	0.1683	0.1561	0.1499
2	3601	36.8	0.1239	0.1234	0.1235	0.1293	0.1302	0.1299	0.1351	0.1321	0.1309	0.1139	0.1125	0.1153	0.1199	0.1188	0.1195	0.1314	0.1312	0.1314	0.1298	0.13	0.1284	0.1201	0.1189	0.1165	0.1302	0.1336	0.1321	0.135	0.1377	0.1377	0.1348	0.1407	0.141	0.1224	0.1177	0.115	0.123	0.1232	0.126	0.137	0.1367	0.1372	0.1349	0.1351	0.137	0.1291	0.1169
3	7201.4	37	0.1279	0.1275	0.1286	0.1331	0.1347	0.1345	0.1396	0.1373	0.1363	0.1345	0.134	0.1362	0.1266	0.1256	0.1272	0.1373	0.1366	0.1362	0.1362	0.1358	0.1347	0.1293	0.1299	0.1263	0.1339	0.1362	0.1352	0.1385	0.1413	0.1409	0.1379	0.1423	0.1413	0.1311	0.1279	0.1248	0.1282	0.1286	0.1317	0.1405	0.1422	0.1428	0.1405	0.1404	0.1393	0.1372	0.1256
4	10801.8	37.7	0.1316	0.1323	0.1328	0.1368	0.1378	0.1379	0.1434	0.1402	0.1401	0.151	0.1508	0.1521	0.1333	0.1329	0.1341	0.1428	0.1423	0.1418	0.1417	0.1416	0.1404	0.135	0.1387	0.1329	0.141	0.1424	0.1402	0.1426	0.1447	0.1442	0.1461	0.1496	0.1519	0.1383	0.1346	0.1314	0.1358	0.1356	0.1383	0.148	0.1468	0.1497	0.1481	0.1459	0.1499	0.1443	0.1325
5	14402.2	37.1	0.1365	0.1366	0.1367	0.1409	0.1408	0.1416	0.1474	0.1434	0.1433	0.1623	0.1633	0.1625	0.1414	0.1414	0.1434	0.1465	0.1475	0.1474	0.1467	0.148	0.146	0.1514	0.1518	0.1509	0.1584	0.1607	0.1585	0.1579	0.1592	0.1585	0.1599	0.1636	0.1681	0.1468	0.1424	0.1427	0.1519	0.152	0.1536	0.1619	0.159	0.1618	0.1572	0.1604	0.161	0.1527	0.1404
6	18002.7	37.7	0.1406	0.1409	0.1419	0.1438	0.1437	0.1442	0.1509	0.1464	0.1458	0.176	0.178	0.1792	0.1487	0.1484	0.1509	0.1506	0.1522	0.1515	0.1515	0.1517	0.1503	0.2025	0.203	0.1962	0.1839	0.1882	0.1835	0.1879	0.1819	0.1775	0.1827	0.1842	0.1931	0.1552	0.1504	0.1513	0.1743	0.1719	0.1752	0.1824	0.1798	0.1772	0.1738	0.1782	0.1781	0.1681	0.1576
7	21603.1	37.7	0.1427	0.1438	0.1444	0.1463	0.1461	0.1461	0.1533	0.1491	0.1476	0.1883	0.1899	0.1858	0.1556	0.1562	0.1595	0.1539	0.1554	0.1548	0.1543	0.1545	0.1537	0.2485	0.2487	0.2391	0.2061	0.2142	0.2101	0.21	0.2068	0.2037	0.202	0.2077	0.214	0.1948	0.1857	0.1921	0.1977	0.1982	0.1989	0.2027	0.1986	0.1999	0.1907	0.1973	0.1952	0.2164	0.204
8	25203.4	37.2	0.1446	0.1466	0.1475	0.1477	0.1478	0.1476	0.1548	0.1504	0.1485	0.1998	0.2009	0.1988	0.1621	0.1632	0.1669	0.1572	0.1586	0.1577	0.1576	0.158	0.1567	0.2643	0.2646	0.2632	0.2201	0.2288	0.2259	0.2253	0.2205	0.2198	0.222	0.2232	0.2298	0.2334	0.2356	0.2227	0.2176	0.2188	0.2193	0.2185	0.2156	0.2147	0.2071	0.2121	0.2119	0.2445	0.2355
9	28803.8	36.8	0.1475	0.1498	0.1503	0.1496	0.1491	0.1491	0.1569	0.152	0.1501	0.2113	0.2125	0.209	0.1674	0.1684	0.1728	0.1605	0.1611	0.1594	0.1603	0.1598	0.1588	0.2712	0.2766	0.2789	0.2363	0.2427	0.2393	0.2376	0.233	0.2319	0.2327	0.2333	0.2402	0.2488	0.248	0.2413	0.235	0.236	0.2377	0.2335	0.2311	0.2293	0.2192	0.2249	0.2264	0.2536	0.2422
10	32404.2	37.2	0.1492	0.1519	0.1525	0.1502	0.1507	0.1507	0.1586	0.1536	0.1523	0.2202	0.2216	0.2184	0.1708	0.1728	0.1776	0.1623	0.1634	0.1605	0.1622	0.1609	0.1598	0.2838	0.2889	0.2902	0.2426	0.2477	0.2444	0.2434	0.2422	0.2421	0.241	0.2418	0.2459	0.2579	0.2571	0.2494	0.2486	0.2489	0.2518	0.2459	0.2438	0.2415	0.233	0.2353	0.2371	0.264	0.2523
11	36004.6	36.8	0.1515	0.1548	0.1542	0.1498	0.1514	0.1523	0.1596	0.1547	0.1539	0.228	0.231	0.2256	0.1739	0.176	0.1813	0.1634	0.1647	0.1612	0.1634	0.1609	0.1607	0.296	0.2994	0.3011	0.2486	0.2552	0.2491	0.2494	0.249	0.2496	0.2478	0.249	0.2527	0.2679	0.2672	0.2568	0.2569	0.2596	0.262	0.2572	0.2539	0.2515	0.2436	0.2459	0.2456	0.2713	0.2601
12	39605	37.2	0.1521	0.1553	0.1554	0.1492	0.1511	0.1523	0.16	0.1557	0.1547	0.2348	0.2385	0.2341	0.176	0.1793	0.1842	0.1638	0.1659	0.1611	0.1636	0.1597	0.1611	0.3062	0.311	0.3108	0.2535	0.2593	0.2561	0.2561	0.2557	0.2568	0.2528	0.2569	0.2578	0.2754	0.2743	0.2636	0.2635	0.2673	0.2698	0.2658	0.2619	0.2593	0.2518	0.255	0.2541	0.2773	0.2655
13	43205.4	37.6	0.1529	0.1561	0.156	0.1491	0.1508	0.1518	0.1598	0.1559	0.1546	0.243	0.2452	0.2452	0.1785	0.1819	0.1861	0.1655	0.1658	0.1607	0.1635	0.1587	0.1615	0.3141	0.3205	0.3188	0.2579	0.2626	0.2592	0.2625	0.261	0.263	0.2574	0.2625	0.2643	0.2817	0.2803	0.2699	0.2696	0.2746	0.276	0.2729	0.2688	0.2681	0.259	0.2605	0.2601	0.2827	0.2712
14	46805.8	37.6	0.1545	0.1565	0.1562	0.1511	0.1501	0.1508	0.159	0.1558	0.1545	0.25	0.2508	0.2525	0.1803	0.1842	0.1897	0.1694	0.1662	0.1601	0.1624	0.1577	0.1611	0.3195	0.3262	0.3228	0.2614	0.2673	0.265	0.2685	0.2661	0.2691	0.2631	0.268	0.2712	0.2873	0.2862	0.2751	0.2751	0.2799	0.2824	0.2798	0.2755	0.2746	0.2646	0.2666	0.2658	0.2882	0.2761
15	50406.3	37.5	0.1577	0.1567	0.1564	0.1539	0.1497	0.1497	0.1576	0.156	0.1542	0.2573	0.2566	0.2589	0.1828	0.1862	0.1929	0.1737	0.1669	0.1599	0.1615	0.1568	0.16	0.325	0.3303	0.3282	0.2667	0.2712	0.2703	0.2708	0.2703	0.274	0.2682	0.2736	0.2764	0.2929	0.2923	0.2802	0.2803	0.2854	0.2883	0.2843	0.2818	0.28	0.2684	0.2711	0.2726	0.2926	0.2811
16	54006.7	37	0.1636	0.1571	0.1565	0.1598	0.1502	0.1489	0.1562	0.1562	0.1539	0.2631	0.2631	0.2686	0.1851	0.1876	0.1953	0.1851	0.1677	0.1597	0.161	0.156	0.1601	0.3315	0.3381	0.3344	0.2673	0.2758	0.2728	0.2779	0.2753	0.2786	0.273	0.2765	0.2805	0.2988	0.2973	0.2841	0.2842	0.2904	0.2934	0.2906	0.2868	0.2869	0.2745	0.2762	0.2785	0.2969	0.2861
17	57607	36.8	0.1698	0.1574	0.1564	0.1741	0.1523	0.1486	0.1554	0.1578	0.1537	0.2697	0.2695	0.2747	0.1871	0.1874	0.1973	0.2042	0.1688	0.1603	0.1611	0.156	0.1607	0.3353	0.3425	0.3389	0.27	0.2791	0.2755	0.2811	0.2785	0.2829	0.2767	0.2812	0.2832	0.3045	0.3016	0.2882	0.2885	0.2948	0.2966	0.2937	0.2915	0.2931	0.2775	0.2796	0.2841	0.3002	0.2892
18	61207.4	37.6	0.1815	0.1579	0.1568	0.185	0.1554	0.1486	0.1549	0.1608	0.1537	0.2767	0.2781	0.2781	0.1894	0.1855	0.1992	0.2085	0.1698	0.161	0.1613	0.1563	0.1607	0.3394	0.3472	0.3427	0.2729	0.2837	0.2794	0.2853	0.2822	0.286	0.2809	0.2855	0.2876	0.3091	0.3066	0.2916	0.292	0.2989	0.3017	0.2973	0.2943	0.2983	0.2815	0.2835	0.2881	0.3036	0.2925
19	64807.8	37.7	0.1937	0.1576	0.1564	0.1937	0.1597	0.1485	0.1545	0.1638	0.1534	0.2843	0.2869	0.2821	0.1909	0.1896	0.2008	0.2214	0.1709	0.1618	0.1615	0.1563	0.1629	0.3443	0.3526	0.3472	0.2755	0.2867	0.2827	0.2877	0.2845	0.2889	0.2835	0.2887	0.2906	0.3128	0.3104	0.2957	0.2944	0.3022	0.3059	0.2999	0.2993	0.3025	0.2841	0.287	0.2916	0.3067	0.2946
20	68408.1	36.9	0.2073	0.1572	0.1561	0.2023	0.167	0.1482	0.1542	0.1702	0.153	0.2883	0.292	0.29	0.1917	0.195	0.2014	0.2347	0.1714	0.1621	0.1614	0.156	0.1658	0.35	0.3565	0.3509	0.2778	0.2897	0.2857	0.2908	0.2864	0.2909	0.2872	0.2908	0.2924	0.316	0.3131	0.2978	0.2967	0.3042	0.3077	0.3026	0.3017	0.306	0.2867	0.2901	0.2934	0.309	0.2964
21	72008.6	37.7	0.2252	0.1569	0.1556	0.212	0.1798	0.1478	0.1539	0.1809	0.1527	0.2865	0.2906	0.3007	0.1927	0.2021	0.2024	0.2425	0.1725	0.1625	0.1613	0.1558	0.1728	0.3524	0.3589	0.353	0.2806	0.2914	0.2885	0.291	0.2873	0.293	0.2873	0.2941	0.2939	0.3181	0.3156	0.2989	0.2981	0.303	0.3083	0.3029	0.304	0.307	0.2883	0.291	0.294	0.3097	0.2971
22	75609	37.5	0.234	0.1561	0.1545	0.2171	0.1941	0.1472	0.1533	0.1978	0.1522	0.2823	0.285	0.3076	0.1932	0.2092	0.2026	0.2489	0.172	0.1627	0.1611	0.1555	0.1859	0.3548	0.3623	0.3554	0.2804	0.2934	0.2907	0.2924	0.2894	0.2938	0.2915	0.2948	0.2968	0.3194	0.3167	0.301	0.2997	0.3043	0.3094	0.3059	0.3047	0.3069	0.2904	0.2914	0.2957	0.31	0.2974
23	79209.4	37	0.2438	0.155	0.1534	0.2251	0.2051	0.1465	0.1529	0.2085	0.1516	0.2774	0.2807	0.3142	0.1933	0.2246	0.2024	0.2562	0.1718	0.1627	0.1607	0.1549	0.1937	0.3574	0.3655	0.3573	0.2828	0.2945	0.2922	0.294	0.2907	0.2949	0.2918	0.2956	0.298	0.3196	0.3164	0.2996	0.2997	0.3039	0.3074	0.3063	0.3035	0.3065	0.2923	0.2916	0.2973	0.3096	0.2968
24	82809.8	36.8	0.2507	0.1539	0.1525	0.2308	0.214	0.146	0.1525	0.2174	0.151	0.2746	0.2777	0.3178	0.1932	0.2375	0.202	0.2638	0.1715	0.1626	0.1602	0.1545	0.2064	0.3588	0.3668	0.3577	0.284	0.2943	0.2927	0.2943	0.2908	0.2965	0.2915	0.2952	0.2987	0.3187	0.315	0.298	0.2987	0.3022	0.3056	0.305	0.3044	0.3049	0.2918	0.2921	0.2963	0.3084	0.295
25	86410.1	37.7	0.257	0.1525	0.151	0.2372	0.2223	0.1452	0.152	0.2258	0.1503	0.2725	0.2763	0.3245	0.1932	0.2438	0.2015	0.269	0.1711	0.1629	0.1598	0.154	0.2184	0.3591	0.367	0.3565	0.2845	0.294	0.2938	0.2945	0.2912	0.2957	0.293	0.2943	0.2991	0.3182	0.3135	0.2968	0.2964	0.2993	0.3037	0.3046	0.3032	0.3034	0.2899	0.2904	0.2958	0.3061	0.2925
			K279a x pBBR5MCS::lacP::mCherry + PAO1 supernatant												K279a x pBBR5MCS::lacP::mCherry + Mix supernatant												K279a x pBBR5MCS::PCoA::mCherry + PAO1 supernatant												K279a x pBBR5MCS::PCoA::mCherry + Mix supernatant
mCherry			24h			48h			72h			K279a x pBBR5MCS::lacP::mCherry without supernatant			24h			48h			72h			K279a x pBBR5MCS::PCoA::mCherry without supernatant			24h			48h			72h			K279a x pBBR1MCS::smlt4401::mCherry without supernatant			24h			48h			72h			K279a
Cycle Nr.	Time [s]	Temp. [°C]	A1	A2	A3	A4	A5	A6	A7	A8	A9	A10	A11	A12	B1	B2	B3	B4	B5	B6	B7	B8	B9	B10	B11	B12	C1	C2	C3	C4	C5	C6	C7	C8	C9	C10	C11	C12	D1	D2	D3	D4	D5	D6	D7	D8	D9	D10	D11
1	0	26.4	18815	18187	18982	20502	18002	19172	21657	19090	21554	3078	2713	2848	13445	13522	11395	14961	16911	15767	17351	14942	16915	4724	3817	4040	19761	16646	18780	24206	21672	20352	21239	20493	22230	3826	4352	3364	13118	11614	12035	20290	17016	17711	19356	19477	16340	3325	2326
2	3600.4	37.3	14495	14903	16565	15323	16583	17083	14465	18250	17214	2296	2074	1468	10616	8448	10580	11848	11959	13627	12012	14189	12753	3077	4808	4072	15953	15710	15210	19230	18433	17042	18092	17157	18783	3969	2746	2987	10235	10415	10592	14075	15479	14859	15797	14171	17290	2856	2275
3	7200.8	37.7	12551	14987	13552	19065	15071	16184	15446	15971	16898	1653	1656	1418	8353	8367	9435	10951	12419	12345	13520	12480	13377	3886	4324	3995	14643	14753	15976	17064	15367	16996	15681	16403	17017	4290	3662	4042	9815	10615	9201	12638	13964	14881	13566	14500	12679	2040	2083
4	10801.3	37.5	12350	12317	14630	15384	14884	15630	14577	16299	15595	1714	2453	2456	10713	9365	9763	11136	12580	14123	12165	11791	12423	3849	3700	2821	14690	15625	14217	15721	16132	15016	15722	15673	17252	3264	2962	4094	9009	9659	11009	13555	14510	14898	12876	13230	11770	1741	2431
5	14401.6	36.8	13069	12017	12302	14742	15102	13868	14264	13264	16272	2138	1457	1791	9047	8236	9006	12366	12934	10652	12146	12737	11699	3946	3605	3954	14571	12515	12936	15165	15220	14035	13763	13405	15643	3745	3422	3449	10495	11189	8590	13696	15437	15844	13735	13853	11320	2713	2553
6	18002	37.5	12391	11716	11715	14730	14665	14157	15233	16514	15690	2525	1671	2717	8138	8808	9024	11983	11759	13565	11760	10647	12213	4481	4724	5072	16138	12416	14654	16193	16425	14600	16287	15265	17284	4336	4491	4112	10727	9135	11338	15025	15182	12041	14141	13284	13882	2136	2578
7	21602.5	37.5	10539	11810	12037	15351	13891	13513	13016	14558	14225	1515	1587	2230	8626	7351	9117	12024	11565	12446	10952	11968	10486	4507	7183	5594	15057	12771	16042	15588	18084	18061	18069	16052	18379	5556	4348	4973	12802	12165	11285	14066	15533	15017	14169	12777	13734	2439	2326
8	25202.9	36.8	11168	12548	12444	13509	15508	12452	13391	14124	14620	2536	1742	1817	8747	8408	7192	11311	11703	10619	11556	10706	10483	7540	7259	6574	14642	12552	14421	20177	17195	16308	16981	17423	18792	5628	5225	6672	11585	13367	10143	16572	18391	16689	16661	16677	14797	2707	2472
9	28803.2	37.4	11878	10415	12056	13586	12754	12978	12905	12628	12541	1902	1594	2747	9336	6568	9103	12087	10649	10826	11986	11321	12075	6608	8514	9403	15868	18928	16419	17283	18067	16241	16032	19487	19336	6728	8177	7449	12850	14427	13706	17387	14600	14817	17314	16068	16899	1649	2890
10	32403.6	36.8	11111	8781	12666	14125	14082	13446	13660	15765	12191	1872	2335	2076	7692	7226	7522	11445	10764	11309	10011	11193	10260	8239	9046	8781	14995	16523	17595	17699	18869	17267	17872	20329	18414	7121	8870	7772	14605	14587	14109	17225	16690	19071	16256	18004	18103	2351	2515
11	36004	37.7	11158	10092	10462	15096	14893	12653	13873	13134	13762	1965	2335	1886	7882	6832	8855	11487	11511	10696	12579	10918	12205	9796	11163	10143	16889	17826	17939	19204	17817	19965	19581	19261	18701	10694	8232	8999	17036	16298	15166	18636	19694	18217	19987	19557	16491	2079	2791
12	39604.4	36.8	10272	11716	11430	14346	13820	13806	14465	14905	13145	2085	2140	2541	9059	8434	6799	10509	10078	10614	11045	10704	9837	11761	11258	12385	20844	19347	19155	19479	19753	21566	19588	19175	21053	9692	9281	8487	20070	16049	15602	21402	21565	18603	20155	15879	17105	2505	3219
13	43204.8	37.7	11874	12043	11000	13069	14394	14144	13618	12067	12448	2188	2364	953	7805	7875	7120	7677	10812	12493	11252	11882	10560	14174	12046	13079	19463	18441	20656	20646	19952	21026	23542	20172	21406	10316	12065	10318	19231	18002	18541	21688	19418	19525	19040	21215	19333	3425	2634
14	46805.2	37.6	11557	10889	12190	13178	12937	13263	12062	12661	13985	2581	2352	1893	6550	5790	7711	11626	12889	11730	9510	11772	10560	14058	12979	14875	21556	19546	20393	20998	20876	23716	20987	20558	20856	12263	15415	11169	18717	20378	20916	21804	21100	21210	22769	19857	22411	2887	3326
15	50405.6	37	11093	10202	11833	12300	13488	13279	13453	12982	14010	2034	1718	2370	8590	7219	6876	12948	12466	11182	11469	12431	10542	15766	16387	15191	21725	23345	23050	20489	22953	26688	20521	22022	25526	15161	12026	12204	21236	19855	21752	22539	22960	19212	23507	22504	22880	2963	3874
16	54006	37.7	11033	10444	12266	12885	14318	14949	13773	14361	14211	2509	1839	2198	5546	6060	6610	11668	11446	11340	11790	10840	11579	15377	14095	16247	21891	23113	23022	23936	24075	24028	23422	23402	21107	15997	14925	12599	22883	20884	20301	24519	26248	20041	21848	24199	22732	2804	3517
17	57606.4	37.7	10335	9409	10523	14136	15075	14427	13619	14338	15316	1721	2267	2216	6864	8582	7946	12869	11009	11363	12561	10350	9904	17657	16459	16778	21175	23015	24202	24441	25471	23199	22653	23114	22728	17304	18117	15037	21272	22280	20734	26020	24081	22981	23888	24636	22133	3539	3419
18	61206.8	37.6	11271	10365	9091	15318	16216	12787	15358	13452	14071	2640	2045	2981	7919	7462	7165	10694	10733	11790	9819	11299	10331	18648	17403	20063	22848	25140	24310	25248	27317	21576	23937	24538	23978	17207	17229	18067	23497	24135	22398	23743	24162	23576	25554	22997	24736	3302	3461
19	64807.2	37.6	11531	11405	11729	15272	13002	13257	14987	12672	12521	1994	1551	2647	6820	8345	8158	10957	12030	9496	11294	12253	11333	18511	17846	21625	25366	28775	26498	25785	25012	26863	26663	27048	25626	18557	18167	18762	21810	24984	23984	26714	25065	25818	24138	22436	24271	4444	3380
20	68407.6	37.3	11361	10604	11753	13923	12823	12142	14207	13087	13607	2593	2424	2206	5997	7947	7244	13387	10646	10987	10250	10957	12539	18883	17187	21791	27660	24282	25015	26242	27822	25315	25568	25007	27232	19641	18659	19305	23269	23997	21836	23999	26742	26673	24649	25034	22154	3204	2802
21	72008	37.4	11534	11230	11759	15602	11314	11946	15664	14013	14329	2260	2251	2594	6969	7649	7240	13523	10269	11942	11273	14256	10904	20724	21473	21803	27313	26116	25597	26945	29105	26062	27203	26611	28280	19242	19892	20571	26720	24047	26213	26810	28482	24062	24578	24035	25395	4181	3790
22	75608.4	37.1	11450	12562	10771	16500	14127	12880	14236	13478	12043	1161	2239	2675	6007	8793	7373	14683	11830	12234	11884	11235	9258	23442	22665	20945	28733	26272	26527	26837	29369	25590	24247	26113	30299	20575	19067	23343	24174	26247	24511	26964	27270	27105	27204	24429	25072	4060	5215
23	79208.8	37	15686	11101	10544	15322	13909	14278	16082	14745	12688	2413	2512	2746	6438	9098	8247	16260	10587	12768	11896	10672	10550	22497	21919	23743	27685	27422	28026	30073	27261	24742	28546	27780	28965	20718	25129	25342	25516	29476	26115	26607	27677	29293	26862	25491	26516	3389	4273
24	82809.2	37.6	14050	10368	11254	16631	14510	13856	13597	15542	14336	2917	2459	4933	5854	10571	5766	15215	9606	11539	10098	10902	11004	23649	20906	24281	32017	27058	27339	27212	29802	29610	27984	28975	28808	21712	21568	22875	26440	26702	26474	26538	30649	26871	26716	26882	26204	4767	4403
25	86409.6	37.4	16347	12239	11766	18253	15898	13542	13631	15628	11867	2437	2339	4200	8288	9591	6397	15864	12413	10419	11882	12329	9847	27404	22262	22857	27872	28608	28830	27459	30542	27628	28504	28622	28719	22726	23696	24548	26468	26657	26862	31097	28948	26011	27792	27731	26694	4485	5041
End Time:	6/18/2025 9:54:31 AM
OD600		K279a + 24h PAO1	K279a + 48h PAO1	K279a + 72h PAO1	K279a + 24h mixed	K279a + 48h mixed	K279a + 72h mixed	K279a x pBBR5MCS::lacP::mCherry	K279a x pBBR5MCS::lacP::mCherry	K279a x pBBR5MCS::lacP::mCherry	K279a x pBBR5MCS::lacP::mCherry	K279a x pBBR5MCS::lacP::mCherry	K279a x pBBR5MCS::lacP::mCherry	K279a x pBBR5MCS::lacP::mCherry
Time [h]	K279a	supernatant	supernatant	supernatant	supernatant	supernatant	supernatant	without supernatant	+ 24h PAO1 supernatant	+ 48h PAO1 supernatant	+ 72h PAO1 supernatant	+ 24h mixed supernatant	+ 48h mixed supernatant	+ 72h mixed supernatant
0	0.151733	0.1599	0.1771	0.181767	0.1567	0.1768	0.182233	0.145467	0.156867	0.162467	0.163733	0.1551	0.159	0.161
1	0.122367	0.1337	0.138967	0.141367	0.125333	0.1354	0.134033	0.1139	0.1236	0.1298	0.1327	0.1194	0.131333	0.1294
2	0.1305	0.131633	0.137967	0.139367	0.123433	0.131233	0.132833	0.1349	0.128	0.1341	0.137733	0.126467	0.1367	0.135567
3	0.138533	0.136167	0.1385	0.1405	0.1268	0.1326	0.1364	0.1513	0.132233	0.1375	0.141233	0.133433	0.1423	0.141233
4	0.1475	0.142867	0.143	0.147433	0.1323	0.135333	0.138	0.1627	0.1366	0.1411	0.1447	0.142067	0.147133	0.1469
5	0.163633	0.152167	0.151867	0.156267	0.139967	0.141133	0.143867	0.177733	0.141133	0.1439	0.1477	0.149333	0.151433	0.151167
6	0.211167	0.168033	0.165967	0.1708	0.154267	0.151767	0.151933	0.188	0.143633	0.146167	0.15	0.1571	0.1547	0.154167
7	0.240967	0.185433	0.180167	0.1849	0.171633	0.1629	0.158267	0.199833	0.146233	0.1477	0.151233	0.164067	0.157833	0.157433
8	0.247967	0.194367	0.190967	0.1957	0.185967	0.171667	0.165467	0.210933	0.1492	0.149267	0.153	0.169533	0.160333	0.159633
9	0.258167	0.201933	0.199633	0.203933	0.1968	0.1813	0.1734	0.220067	0.1512	0.150533	0.154833	0.173733	0.162067	0.160967
10	0.2654	0.208667	0.206833	0.210433	0.206867	0.189567	0.1807	0.2282	0.1535	0.151167	0.156067	0.177067	0.1631	0.161667
11	0.2707	0.2141	0.211833	0.215833	0.2147	0.198	0.187433	0.2358	0.154267	0.150867	0.1568	0.179833	0.1636	0.161467
12	0.275867	0.219833	0.217433	0.2212	0.220633	0.2036	0.1925	0.244467	0.155	0.150567	0.156767	0.182167	0.164	0.161233
13	0.280867	0.225133	0.2232	0.2267	0.226767	0.209933	0.197967	0.2511	0.155733	0.150667	0.156433	0.184733	0.165233	0.1604
14	0.285	0.229933	0.228633	0.231333	0.231033	0.214867	0.202533	0.2576	0.156933	0.1511	0.155933	0.1873	0.166833	0.159433
15	0.2897	0.234033	0.232967	0.234533	0.236167	0.219267	0.205767	0.264933	0.159067	0.152967	0.155433	0.189333	0.170833	0.159033
16	0.292867	0.2381	0.236567	0.238	0.2395	0.224067	0.208967	0.2713	0.1612	0.158333	0.155633	0.1906	0.177767	0.159267
17	0.295733	0.241467	0.2396	0.2413	0.242167	0.2279	0.211467	0.277633	0.1654	0.163	0.156467	0.191367	0.179767	0.159433
18	0.298667	0.2439	0.2428	0.244267	0.244767	0.230367	0.212933	0.284433	0.169233	0.1673	0.157233	0.193767	0.1847	0.160233
19	0.299867	0.246	0.244	0.246	0.245767	0.2319	0.213	0.2901	0.173533	0.1725	0.159133	0.196033	0.1894	0.161067
20	0.300533	0.247267	0.2459	0.2483	0.246033	0.233067	0.212967	0.2926	0.179233	0.179867	0.1625	0.199067	0.1925	0.1633
21	0.300633	0.248133	0.247433	0.249533	0.246067	0.233933	0.213767	0.291633	0.181533	0.186133	0.167767	0.201667	0.194533	0.1675
22	0.299967	0.2481	0.247633	0.250433	0.2453	0.234633	0.2138	0.290767	0.184067	0.192233	0.171	0.206767	0.1969	0.169767
23	0.298433	0.247967	0.248533	0.251167	0.244	0.235333	0.214	0.290033	0.1857	0.196933	0.173633	0.2109	0.1993	0.1737
24	0.295833	0.247	0.2492	0.252433	0.2438	0.235867	0.214567	0.2911	0.186833	0.201567	0.176033	0.212833	0.201	0.1774
mCherry		K279a + 24h PAO1	K279a + 48h PAO1	K279a + 72h PAO1	K279a + 24h mixed	K279a + 48h mixed	K279a + 72h mixed	K279a x pBBR5MCS::lacP::mCherry	K279a x pBBR5MCS::lacP::mCherry	K279a x pBBR5MCS::lacP::mCherry	K279a x pBBR5MCS::lacP::mCherry	K279a x pBBR5MCS::lacP::mCherry	K279a x pBBR5MCS::lacP::mCherry	K279a x pBBR5MCS::lacP::mCherry
Time [h]	K279a	supernatant	supernatant	supernatant	supernatant	supernatant	supernatant	without supernatant	+ 24h PAO1 supernatant	+ 48h PAO1 supernatant	+ 72h PAO1 supernatant	+ 24h mixed supernatant	+ 48h mixed supernatant	+ 72h mixed supernatant
0	2613.33	18920	20294.3	20490.7	10960	16101	19373.7	2879.67	18661.3	19225.3	20767	12787.3	15879.7	16402.7
1	2330.33	15205.3	17927.7	17790	9406.67	12368	13980.3	1946	15321	16329.7	16643	9881.33	12478	12984.7
2	2080	13136	14949	16078.7	8882.33	10960.3	12335.7	1575.67	13696.7	16773.3	16105	8718.33	11905	13125.7
3	2288	12616.7	15368	15303	8838.67	11160	14398.7	2207.67	13099	15299.3	15490.3	9947	12613	12126.3
4	2215	12696.7	15543.3	14700.7	7516.33	12381	13559.7	1795.33	12462.7	14570.7	14600	8763	11984	12194
5	2347	12474.7	14759	14633.7	8818.33	11073	13114.3	2304.33	11940.7	14517.3	15812.3	8656.67	12435.7	11540
6	2290	11872.7	13665.7	15019.3	8300.67	10727	12433.3	1777.33	11462	14251.7	13933	8364.67	12011.7	11135.3
7	2598.33	11242.7	15024	14554.3	7051.67	10274.3	12947.7	2031.67	12053.3	13823	14045	8115.67	11211	10915
8	2349.33	11972	14353	13791	7447.33	11052.3	13129	2081	11449.7	13106	12691.3	8335.67	11187.3	11794
9	2820.67	10936.7	14237.3	13583.3	8341.33	11049	12644.7	2094.33	10852.7	13884.3	13872	7480	11172.7	10488
10	2375.33	12227.3	14737.7	13046.7	8470	10184.7	12931	2062	10570.7	14214	13589.7	7856.33	11231.3	11900.7
11	2688.67	11823.7	12616.3	14022.7	7314.67	11279.7	13235.7	2255.33	11139.3	13990.7	14171.7	8097.33	10400.3	10528.7
12	2904	11689.7	12318.3	14007	8194.33	11288	13469	1835	11639	13869	12711	7600	10327.3	11231.3
13	2992	12641	13255.7	14043.3	8541.33	12130.3	12727.3	2275.33	11545.3	13126	12902.7	6683.67	12081.7	10614
14	3751.33	12056	12180	13950	8259.67	11578	11747.3	2040.67	11042.7	13022.3	13481.7	7561.67	12198.7	11480.7
15	3106.33	12220	13612	13991.3	8045.33	11319.3	13198	2182	11247.7	14050.7	14115	6072	11484.7	11403
16	3375	12632.7	13990.3	13629.3	9551	11129	12988.7	2068	10089	14546	14424.3	7797.33	11747	10938.3
17	3394.67	12610.3	14034	14033.7	9403.33	11366.3	13012	2555.33	10242.3	14773.7	14293.7	7515.33	11072.3	10483
18	3690	12583.7	14048.3	13747.7	8692.33	11992	13661.7	2064	11555	13843.7	13393.3	7774.33	10827.7	11626.7
19	3573.67	13669.3	14264.7	12896.3	9551.33	12111	12717.7	2407.67	11239.3	12962.7	13633.7	7062.67	11673.3	11248.7
20	4014.67	12050.7	13713.3	13872	8471	11733	13218.3	2368.33	11507.7	12954	14668.7	7286	11911.3	12144.3
21	4944.67	11271.7	14314	13407	9517	11792.3	12423.3	2025	11594.3	14502.3	13252.3	7391	12915.7	10792.3
22	3554.33	12546	14510	14693	9027.33	12177	14049.7	2557	12443.7	14503	14505	7927.67	13205	11039.3
23	4552.67	12542.3	13858.3	15365.7	9078.33	11916.3	13655	3436.33	11890.7	14999	14491.7	7397	12120	10668
24	4520.67	12767.7	14862.3	15158	9896	12823	13725	2992	13450.7	15897.7	13708.7	8092	12898.7	11352.7
Substraction of K279a WT autoflourescence
mCherry	K279a x pBBR5MCS::lacP::mCherry	K279a x pBBR5MCS::lacP::mCherry	K279a x pBBR5MCS::lacP::mCherry	K279a x pBBR5MCS::lacP::mCherry	K279a x pBBR5MCS::lacP::mCherry	K279a x pBBR5MCS::lacP::mCherry	K279a x pBBR5MCS::lacP::mCherry
Time [h]	without supernatant	+ 24h PAO1 supernatant	+ 48h PAO1 supernatant	+ 72h PAO1 supernatant	+ 24h mixed supernatant	+ 48h mixed supernatant	+ 72h mixed supernatant
0	266.333	-258.667	-1069	276.333	1827.33	-221.333	-2971
1	-384.333	115.667	-1598	-1147	474.667	110	-995.667
2	-504.333	560.667	1824.33	26.3333	-164	944.667	790
3	-80.3333	482.333	-68.6667	187.333	1108.33	1453	-2272.33
4	-419.667	-234	-972.667	-100.667	1246.67	-397	-1365.67
5	-42.6667	-534	-241.667	1178.67	-161.667	1362.67	-1574.33
6	-512.667	-410.667	586	-1086.33	64	1284.67	-1298
7	-566.667	810.667	-1201	-509.333	1064	936.667	-2032.67
8	-268.333	-522.333	-1247	-1099.67	888.333	135	-1335
9	-726.333	-84	-353	288.667	-861.333	123.667	-2156.67
10	-313.333	-1656.67	-523.667	543	-613.667	1046.67	-1030.33
11	-433.333	-684.333	1374.33	149	782.667	-879.333	-2707
12	-1069	-50.6667	1550.67	-1296	-594.333	-960.667	-2237.67
13	-716.667	-1095.67	-129.667	-1140.67	-1857.67	-48.6667	-2113.33
14	-1710.67	-1013.33	842.333	-468.333	-698	620.667	-266.667
15	-924.333	-972.333	438.667	123.667	-1973.33	165.333	-1795
16	-1307	-2543.67	555.667	795	-1753.67	618	-2050.33
17	-839.333	-2368	739.667	260	-1888	-294	-2529
18	-1626	-1028.67	-204.667	-354.333	-918	-1164.33	-2035
19	-1166	-2430	-1302	737.333	-2488.67	-437.667	-1469
20	-1646.33	-543	-759.333	796.667	-1185	178.333	-1074
21	-2919.67	322.667	188.333	-154.667	-2126	1123.33	-1631
22	-997.333	-102.333	-7	-188	-1099.67	1028	-3010.33
23	-1116.33	-651.667	1140.67	-874	-1681.33	203.667	-2987
24	-1528.67	683	1035.33	-1449.33	-1804	75.6667	-2372.33
Normalization with OD600
mCherry	K279a x pBBR5MCS::lacP::mCherry	K279a x pBBR5MCS::lacP::mCherry	K279a x pBBR5MCS::lacP::mCherry	K279a x pBBR5MCS::lacP::mCherry	K279a x pBBR5MCS::lacP::mCherry	K279a x pBBR5MCS::lacP::mCherry	K279a x pBBR5MCS::lacP::mCherry
Time [h]	without supernatant	+ 24h PAO1 supernatant	+ 48h PAO1 supernatant	+ 72h PAO1 supernatant	+ 24h mixed supernatant	+ 48h mixed supernatant	+ 72h mixed supernatant
0	1830.89	-1648.96	-6579.81	1687.7	11781.6	-1392.03	-18453.4
1	-3374.3	935.814	-12311.2	-8643.56	3975.43	837.563	-7694.49
2	-3738.57	4380.21	13604.3	191.191	-1296.78	6910.51	5827.39
3	-530.954	3647.59	-499.394	1326.41	8306.27	10210.8	-16089.2
4	-2579.39	-1713.03	-6893.46	-695.692	8775.22	-2698.23	-9296.57
5	-240.06	-3783.66	-1679.41	7980.14	-1082.59	8998.46	-10414.6
6	-2726.95	-2859.13	4009.12	-7242.22	407.384	8304.24	-8419.46
7	-2835.7	5543.65	-8131.35	-3367.86	6485.17	5934.53	-12911.3
8	-1272.12	-3500.89	-8354.18	-7187.36	5239.87	841.996	-8362.92
9	-3300.51	-555.556	-2345	1864.37	-4957.79	763.06	-13398.2
10	-1373.06	-10792.6	-3464.17	3479.28	-3465.74	6417.33	-6373.2
11	-1837.72	-4436.04	9109.59	950.255	4352.18	-5374.9	-16765.1
12	-4372.78	-326.882	10298.9	-8267.06	-3262.58	-5857.72	-13878.4
13	-2854.11	-7035.53	-860.619	-7291.71	-10055.9	-294.533	-13175.4
14	-6640.79	-6457.09	5574.67	-3003.42	-3726.64	3720.28	-1672.59
15	-3488.93	-6112.74	2867.73	795.625	-10422.5	967.805	-11286.9
16	-4817.55	-15779.6	3509.47	5108.16	-9200.77	3476.47	-12873.6
17	-3023.17	-14316.8	4537.83	1661.7	-9865.88	-1635.45	-15862.4
18	-5716.63	-6078.39	-1223.35	-2253.55	-4737.66	-6303.92	-12700.2
19	-4019.3	-14003.1	-7547.83	4633.43	-12695.1	-2310.81	-9120.45
20	-5626.57	-3029.57	-4221.65	4902.56	-5952.78	926.407	-6576.85
21	-10011.4	1777.45	1011.82	-921.915	-10542.1	5774.5	-9737.31
22	-3430.01	-555.958	-36.4141	-1099.42	-5318.39	5220.92	-17732.2
23	-3848.98	-3509.24	5792.15	-5033.6	-7972.18	1021.91	-17196.3
24	-5251.35	3655.66	5136.43	-8233.29	-8476.12	376.451	-13372.8
[truncated: 37 more columns]

## Sheet: lacP (summary)
1. replicate
mCherry	K279a x pBBR5MCS::lacP::mCherry	K279a x pBBR5MCS::lacP::mCherry +	K279a x pBBR5MCS::lacP::mCherry +	K279a x pBBR5MCS::lacP::mCherry +	K279a x pBBR5MCS::lacP::mCherry +	K279a x pBBR5MCS::lacP::mCherry +	K279a x pBBR5MCS::lacP::mCherry +
Time [h]	without supernatant	PAO1 24h supernatant	PAO1 48h supernatant	PAO1 72h supernatant	Mix 24h supernatant	Mix 48h supernatant	Mix 72h supernatant
0	117572	66931.4	60633.3	-16901.7	81044.3	40251.5	-77334.1
1	87261	10002.7	12262.9	-51658.3	43279.6	4453.83	-84839.9
2	64916.4	14560.6	15705.7	-37631.2	30532.3	9364.7	-76238.1
3	56326.8	18309.8	1283.84	-33550.6	31839.8	14766.3	-72483.5
4	59707.7	15772.6	1307.34	-45530.5	25216.7	1906.46	-70422.8
5	49396.1	9668.03	11443.7	-63183.4	25736.6	5081.15	-69033
6	43760.3	8197.72	11708.6	-43785.7	22589	2406.77	-67808.9
7	39633.1	19685.4	13434.4	-42389.4	20972.4	10510.5	-67950
8	43834.4	2304.03	5446.78	-38808.7	21566	11370.3	-62470.7
9	37690.2	15945.9	11907.3	-40867.3	25808.4	-1078.68	-64902.4
10	29583.2	13702.1	23043.9	-28965.1	18197.5	3266.53	-58522.1
11	37591	-1229.04	12656.1	-36813.3	32092.4	1956.27	-65318.7
12	32103.3	16438.6	20737	-37935.8	17738.8	-3389.72	-57163.2
13	30497.4	10065.3	13123.1	-37762.4	20432.2	12565.5	-59348.6
14	28504.7	4515.72	8280.47	-42343.3	12103.8	5189.31	-59878.5
15	28833.4	10371.5	14379.2	-32208.7	7985.1	1200.27	-62319.4
16	27514.9	14066	6753.65	-43172.6	22302.4	-537.3	-62777.3
17	29472.5	7130.1	-8671.31	-40099.1	17304.8	-4711.24	-61737.1
18	31710.2	4719.16	6758.32	-25137.6	11859.5	2104.56	-67169.1
19	28045	-9484.4	11426.8	-44173.8	11056.5	7061.71	-62522.4
20	27883.8	1514.29	7473.74	-31883	11494.7	-1262.57	-62355.8
21	29949.1	12594.1	4861.93	-41628.1	19350.5	-1183.59	-67388.5
22	29253.2	1238.15	-1863.94	-40004.5	19955.5	-6628.38	-63815.6
23	34214.7	7080.58	9523.45	-43078.7	8210.44	-5421.28	-65258.9
24	31927.7	12977.5	7585.86	-38896.2	5651.47	-8653.98	-68473.7
2. replicate
mCherry	K279a x pBBR5MCS::lacP::mCherry	K279a x pBBR5MCS::lacP::mCherry	K279a x pBBR5MCS::lacP::mCherry	K279a x pBBR5MCS::lacP::mCherry	K279a x pBBR5MCS::lacP::mCherry	K279a x pBBR5MCS::lacP::mCherry	K279a x pBBR5MCS::lacP::mCherry
Time [h]	without supernatant	+ PAO1 24h	+ PAO1 48h	+ PAO1 72h	+ Mix 24h	+ Mix 48h	+ Mix 72h
0	8316.61	-3200.11	-895.522	5793.34	-754.498	-7324.58	-9514.67
1	-5401.17	-9905.88	-568.84	-11227.4	-9315.82	-2885.99	-7721.17
2	-2489.07	-2452.78	6285.09	5739.85	637.041	1337.53	-8373.65
3	-4731.9	5666.42	-1446.12	10397.8	8058.98	2397.69	-4648.82
4	-1290.46	4896.76	-3001.61	2311.19	951.73	-2387.63	2394.43
5	-99.3999	-4822.52	-1034.41	-16168.7	10631.3	-1467.69	-7322
6	-4149.45	-4479.86	-5412.9	-962.497	-2757.56	-10845.9	-6060.92
7	-2458.05	-1057.21	2365.77	-12608.3	-3705.91	-6743.62	1606.4
8	-1132.26	-1826.74	-634.006	5720.31	-5473.62	-424	-2851.27
9	-3168.53	1362.29	1668.01	-2132.34	4427.38	-7439	-9435.5
10	-7841.62	-1798.13	3358.39	-1160.64	-4134.89	-4238.66	-305.064
11	-3907.18	-8802.56	2534.19	-3450.27	1523.28	-6873.77	-8856.1
12	-3373.09	-3911.44	1254.61	-5997.53	-7007.57	-8806.76	405.266
13	-5257.39	-6823.84	2357.96	-7492.78	-4992.67	-2539.84	-10973.1
14	-3721.47	-11922.4	-321.324	-5278.47	-9444.95	-11924.1	-8005.92
15	-5113.3	-3863.13	136.639	-7532.41	-14438.8	1485.85	-9495.53
16	-6679.94	3332.66	-4409.99	-13545.7	-7944.49	-7424.54	-625.267
17	-5795.11	-9403.35	-8148.72	-5377.32	-8825.62	-11341.2	-10916.3
18	-5712.79	-9201.53	-2155.61	-1839.44	-12296.5	-7644.19	-12922.6
19	-8835.51	-14423.9	5673.95	-13151	-16054.9	-7500	-5837.62
20	-11013.2	-6996.99	9147.71	-3893.32	-7000.18	-9949.62	-3511.48
21	-8263.67	-11414.8	-5468.54	-6607.26	-13849.1	-7571.9	-7436.67
22	-9403.32	-6446.06	-6171.89	-8021.79	-8760.2	-10254.1	-6379.87
23	-7175.74	-8199.88	2571.59	-2199.87	-21465.8	-11760.7	-7663.65
24	-7537.5	-4871.79	6686.53	-6568.85	-17639.6	-13398.8	-3220.38
3. replicate
mCherry	K279a x pBBR5MCS::lacP::mCherry	K279a x pBBR5MCS::lacP::mCherry	K279a x pBBR5MCS::lacP::mCherry	K279a x pBBR5MCS::lacP::mCherry	K279a x pBBR5MCS::lacP::mCherry	K279a x pBBR5MCS::lacP::mCherry	K279a x pBBR5MCS::lacP::mCherry
Time [h]	without supernatant	+ PAO1 24h	+ PAO1 48h	+ PAO1 72h	+ Mix 24h	+ Mix 48h	+ Mix 72h
0	1830.89	-1648.96	-6579.81	1687.7	11781.6	-1392.03	-18453.4
1	-3374.3	935.814	-12311.2	-8643.56	3975.43	837.563	-7694.49
2	-3738.57	4380.21	13604.3	191.191	-1296.78	6910.51	5827.39
3	-530.954	3647.59	-499.394	1326.41	8306.27	10210.8	-16089.2
4	-2579.39	-1713.03	-6893.46	-695.692	8775.22	-2698.23	-9296.57
5	-240.06	-3783.66	-1679.41	7980.14	-1082.59	8998.46	-10414.6
6	-2726.95	-2859.13	4009.12	-7242.22	407.384	8304.24	-8419.46
7	-2835.7	5543.65	-8131.35	-3367.86	6485.17	5934.53	-12911.3
8	-1272.12	-3500.89	-8354.18	-7187.36	5239.87	841.996	-8362.92
9	-3300.51	-555.556	-2345	1864.37	-4957.79	763.06	-13398.2
10	-1373.06	-10792.6	-3464.17	3479.28	-3465.74	6417.33	-6373.2
11	-1837.72	-4436.04	9109.59	950.255	4352.18	-5374.9	-16765.1
12	-4372.78	-326.882	10298.9	-8267.06	-3262.58	-5857.72	-13878.4
13	-2854.11	-7035.53	-860.619	-7291.71	-10055.9	-294.533	-13175.4
14	-6640.79	-6457.09	5574.67	-3003.42	-3726.64	3720.28	-1672.59
15	-3488.93	-6112.74	2867.73	795.625	-10422.5	967.805	-11286.9
16	-4817.55	-15779.6	3509.47	5108.16	-9200.77	3476.47	-12873.6
17	-3023.17	-14316.8	4537.83	1661.7	-9865.88	-1635.45	-15862.4
18	-5716.63	-6078.39	-1223.35	-2253.55	-4737.66	-6303.92	-12700.2
19	-4019.3	-14003.1	-7547.83	4633.43	-12695.1	-2310.81	-9120.45
20	-5626.57	-3029.57	-4221.65	4902.56	-5952.78	926.407	-6576.85
21	-10011.4	1777.45	1011.82	-921.915	-10542.1	5774.5	-9737.31
22	-3430.01	-555.958	-36.4141	-1099.42	-5318.39	5220.92	-17732.2
23	-3848.98	-3509.24	5792.15	-5033.6	-7972.18	1021.91	-17196.3
24	-5251.35	3655.66	5136.43	-8233.29	-8476.12	376.451	-13372.8
Average
mCherry	K279a x pBBR5MCS::lacP::mCherry	K279a x pBBR5MCS::lacP::mCherry	K279a x pBBR5MCS::lacP::mCherry	K279a x pBBR5MCS::lacP::mCherry	K279a x pBBR5MCS::lacP::mCherry	K279a x pBBR5MCS::lacP::mCherry	K279a x pBBR5MCS::lacP::mCherry
Time [h]	without supernatant	+ 24h PAO1 supernatant	+ 48h PAO1 supernatant	+ 72h PAO1 supernatant	+ 24h mixed supernatant	+ 48h mixed supernatant	+ 72h mixed supernatant
0	42573.2	20694.1	17719.3	-3140.22	30690.5	10511.6	-35100.7
1	26161.8	344.226	-205.719	-23843.1	12646.4	801.8	-33418.5
2	19562.9	5495.99	11865	-10566.7	9957.53	5870.91	-26261.4
3	17021.3	9207.93	-220.561	-7275.48	16068.4	9124.95	-31073.8
4	18612.6	6318.78	-2862.57	-14638.3	11647.9	-1059.8	-25775
5	16352.2	353.951	2909.95	-23790.6	11761.8	4203.97	-28923.2
6	12294.6	286.243	3434.94	-17330.1	6746.27	-44.9767	-27429.8
7	11446.5	8057.27	2556.28	-19455.2	7917.21	3233.79	-26418.3
8	13810	-1007.87	-1180.47	-13425.3	7110.77	3929.44	-24561.6
9	10407	5584.21	3743.44	-13711.8	8425.99	-2584.87	-29245.4
10	6789.51	370.461	7646.04	-8882.16	3532.28	1815.07	-21733.5
11	10615.4	-4822.54	8099.96	-13104.4	12655.9	-3430.8	-30313.3
12	8119.13	4066.76	10763.5	-17400.1	2489.55	-6018.07	-23545.4
13	7461.97	-1264.68	4873.47	-17515.6	1794.53	3243.72	-27832.3
14	6047.5	-4621.25	4511.27	-16875.1	-355.941	-1004.82	-23185.7
15	6743.73	131.874	5794.51	-12981.8	-5625.42	1217.97	-27700.6
16	5339.15	539.693	1951.05	-17203.4	1719.06	-1495.12	-25425.4
17	6884.73	-5530.02	-4094.07	-14604.9	-462.245	-5895.95	-29505.3
18	6760.25	-3520.25	1126.45	-9743.54	-1724.9	-3947.85	-30930.6
19	5063.39	-12637.1	3184.32	-17563.8	-5897.83	-916.367	-25826.8
20	3748.02	-2837.42	4133.27	-10291.3	-486.095	-3428.59	-24148
21	3891.33	985.614	135.071	-16385.8	-1680.24	-993.662	-28187.5
22	5473.27	-1921.29	-2690.75	-16375.2	1958.97	-3887.2	-29309.2
23	7729.98	-1542.85	5962.4	-16770.7	-7075.84	-5386.7	-30039.6
24	6379.63	3920.45	6469.61	-17899.4	-6821.42	-7225.46	-28355.6
Standard deviation
mCherry	K279a x pBBR5MCS::lacP::mCherry	K279a x pBBR5MCS::lacP::mCherry	K279a x pBBR5MCS::lacP::mCherry	K279a x pBBR5MCS::lacP::mCherry	K279a x pBBR5MCS::lacP::mCherry	K279a x pBBR5MCS::lacP::mCherry	K279a x pBBR5MCS::lacP::mCherry
Time [h]	without supernatant	+ 24h PAO1 supernatant	+ 48h PAO1 supernatant	+ 72h PAO1 supernatant	+ 24h mixed supernatant	+ 48h mixed supernatant	+ 72h mixed supernatant
0	65031.8	40050.2	37273.1	12093.3	44055.8	25925.7	36847.2
1	52923.1	9967.49	12291.1	24123.3	27348.8	3670.04	44532.2
2	39282.3	8561.38	4945.26	23602.2	17844.5	4113.32	43859.6
3	34104.3	7946.8	1386.18	23202.6	13659.1	6255.41	36315.2
4	35595.2	8829.13	4102.17	26795.6	12384.9	2573.54	39105.5
5	28616.9	8082.93	7397.45	36188.9	13445.3	5287.93	34770.5
6	27259.4	6899.3	8575.18	23125.3	13811.2	9807.69	34989.3
7	24411.1	10597.3	10784.1	20391.9	12401.3	8938.48	36692.7
8	26002	2987.84	6916.69	22910.5	13616.6	6475.01	32945.7
9	23628	9024.56	7349.32	23602.2	15768	4303.48	30943.4
10	20003.1	12390.5	13764.4	17546.4	12704.8	5474.27	32004.1
11	23384.5	3801.52	5135.93	20650.1	16891.8	4725.15	30572.4
12	20776.9	10863.2	9749.51	17820.6	13338.3	2712.08	29977
13	19985.4	9812.65	7323.36	17534.5	16338	8150.62	27316.1
14	19503.2	8371.41	4398.39	22085.5	11162.8	9484.82	31934.3
15	19147.5	8938.82	7558.91	17163.7	11956.9	259.476	29994.1
16	19227.4	15117.5	5742.67	24347.3	17836.8	5513.26	32922.3
17	19610.6	11235.9	7480.01	22357.4	15395.5	4960.12	28022.9
18	21607.3	7304.41	4899.56	13333.3	12356.6	5284.21	31383.6
19	20047.8	2738.43	9729.24	24701	14778.7	7380.32	31821.7
20	21075	4258.89	7283.81	19209.2	10388.9	5752.46	33124.3
21	22583.6	12024	5220.75	22044.6	18288.1	6675.23	33968.5
22	20809.4	4019.93	3150.19	20754.2	15680.2	8093.51	30417.7
23	22996.7	7827.72	3479.05	22827.4	14858.4	6391.39	30871
24	22154.8	8927.58	1239.04	18202.7	11733.4	6997.87	35112.2

## Sheet: Propionate CoA (1. replicate)
Application: Tecan i-control				Tecan i-control , 2.0.10.0
Device: infinite 200Pro				Serial number: 2308007299				Serial number of connected stacker:
Firmware: V_5.31_04/18_InfiniteRX (Mar 28 2018/16.41.26)				MAI, V_5.31_04/18_InfiniteRX (Mar 28 2018/16.41.26)
Date:	2025-06-03
Time:	1:35:28 PM
System				FBIPM-23-7M844S
User				FBIPM-23-7M844S\labor
Plate				Sarstedt 96 Flat Bottom Transparent Polysteren Kat. No. 83.3924.500 [[Sarstedt96] - Sarstedt 96 Well Flat bottom MTP with lid custom.pdfx]
Plate-ID (Stacker)
List of actions in this measurement script:
Kinetic
Absorbance
Fluorescence
2 Labels
Kinetic Measurement
Kinetic Cycles				25
Interval Time				01:00:00
Mode				Absorbance
Measurement Wavelength				600	nm
Bandwidth				9	nm
Number of Flashes				10
Settle Time				0	ms
Mode				Fluorescence Bottom Reading
Excitation Wavelength				590	nm
Emission Wavelength				645	nm
Excitation Bandwidth				9	nm
Emission Bandwidth				20	nm
Gain				255	Manual
Number of Flashes				25
Integration Time				20	µs
Lag Time				0	µs
Settle Time				0	ms
Part of Plate				A1-F12; G1-H9
Start Time:	6/3/2025 1:35:28 PM
			K279a x pBBR5MCS::lacP::mCherry + PAO1 supernatant												K279a x pBBR5MCS::lacP::mCherry + Mix supernatant												K279a x pBBR5MCS::PCoA::mCherry + PAO1 supernatant												K279a x pBBR5MCS::PCoA::mCherry + Mix supernatant
OD600			24h			48h			72h			K279a x pBBR5MCS::lacP::mCherry without supernatant			24h			48h			72h			K279a x pBBR5MCS::PCoA::mCherry without supernatant			24h			48h			72h			K279a x pBBR1MCS::smlt4401::mCherry without supernatant			24h			48h			72h			Positive control
Cycle Nr.	Time [s]	Temp. [°C]	A1	A2	A3	A4	A5	A6	A7	A8	A9	A10	A11	A12	B1	B2	B3	B4	B5	B6	B7	B8	B9	B10	B11	B12	C1	C2	C3	C4	C5	C6	C7	C8	C9	C10	C11	C12	D1	D2	D3	D4	D5	D6	D7	D8	D9	D10	D11
1	0	36.5	0.1231	0.1224	0.1221	0.1251	0.1231	0.1213	0.1263	0.1242	0.1239	0.1042	0.1037	0.101	0.1158	0.1169	0.113	0.1229	0.1215	0.1214	0.1229	0.1221	0.1196	0.1062	0.1054	0.1036	0.1251	0.124	0.1026	0.1468	0.1284	0.132	0.1295	0.1327	0.1333	0.105	0.1053	0.1019	0.1171	0.1202	0.1174	0.1235	0.1235	0.1246	0.1244	0.1248	0.129	0.1068	0.1095
2	3601	36.8	0.1211	0.1217	0.1213	0.125	0.123	0.1232	0.1273	0.1266	0.126	0.1087	0.1101	0.1065	0.1166	0.1174	0.1133	0.1229	0.1222	0.122	0.1255	0.1241	0.1221	0.1191	0.1184	0.1153	0.1323	0.1328	0.1021	0.1579	0.138	0.1386	0.1371	0.1394	0.1387	0.1145	0.1147	0.1108	0.1244	0.1289	0.1262	0.1331	0.1331	0.1338	0.1324	0.1321	0.1353	0.1186	0.1193
3	7201.3	36.9	0.1239	0.1249	0.1244	0.1274	0.1257	0.1274	0.129	0.1296	0.1281	0.1306	0.132	0.1263	0.1208	0.1211	0.1169	0.1257	0.1247	0.1258	0.129	0.1293	0.129	0.13	0.1305	0.1264	0.1407	0.1417	0.1023	0.1613	0.1474	0.1469	0.1438	0.1473	0.1453	0.1231	0.1226	0.1194	0.1369	0.1388	0.1373	0.1456	0.1471	0.1478	0.1452	0.1448	0.1476	0.1267	0.1289
4	10801.8	37.4	0.1265	0.128	0.1277	0.1303	0.1283	0.1293	0.1314	0.1306	0.1292	0.1453	0.1479	0.1432	0.1253	0.1263	0.1218	0.1294	0.1285	0.1294	0.1315	0.1311	0.1316	0.1467	0.1473	0.1426	0.1548	0.1528	0.1018	0.1694	0.1572	0.1565	0.154	0.1579	0.1575	0.1319	0.1329	0.1294	0.1494	0.1517	0.1497	0.1554	0.1567	0.1571	0.1542	0.1539	0.1573	0.1374	0.138
5	14402.2	37.3	0.1283	0.1295	0.1292	0.1318	0.1301	0.1305	0.1326	0.1316	0.1307	0.1617	0.1611	0.1561	0.1286	0.1307	0.126	0.1312	0.1309	0.1313	0.1336	0.1327	0.1334	0.1713	0.1686	0.1632	0.1769	0.174	0.1013	0.1913	0.1751	0.1762	0.1716	0.1763	0.1754	0.1424	0.1416	0.1434	0.1663	0.1696	0.1672	0.17	0.1719	0.1721	0.1677	0.1655	0.1727	0.1456	0.1503
6	18002.6	36.8	0.1296	0.1312	0.1308	0.1331	0.1319	0.1326	0.1347	0.1332	0.1323	0.1783	0.1795	0.1754	0.1322	0.135	0.1306	0.133	0.1332	0.1343	0.1355	0.1354	0.1355	0.2214	0.2229	0.2135	0.2002	0.2004	0.102	0.2297	0.199	0.2002	0.1922	0.1971	0.195	0.1613	0.1644	0.1629	0.1886	0.1911	0.19	0.1933	0.1942	0.1926	0.1893	0.1892	0.194	0.174	0.1761
7	21603	37.7	0.1304	0.1322	0.1319	0.1337	0.1329	0.1349	0.1366	0.1353	0.1341	0.195	0.1945	0.1913	0.137	0.1399	0.136	0.1352	0.1357	0.1367	0.1379	0.1373	0.1383	0.2617	0.2655	0.2561	0.2214	0.2211	0.1018	0.2704	0.2191	0.2207	0.2109	0.2152	0.2115	0.2083	0.2136	0.2093	0.2067	0.2095	0.2098	0.2126	0.2133	0.2116	0.2101	0.2072	0.2139	0.2227	0.2233
8	25203.3	37.7	0.1312	0.1332	0.1329	0.1345	0.1342	0.1369	0.1391	0.1378	0.1366	0.2044	0.2042	0.1992	0.1417	0.1449	0.1402	0.1374	0.1385	0.1394	0.1402	0.1394	0.1404	0.2743	0.2766	0.2697	0.2366	0.2404	0.1017	0.2926	0.2314	0.2368	0.2207	0.2274	0.2246	0.2378	0.2455	0.2393	0.2278	0.2283	0.2299	0.2264	0.2292	0.2283	0.2276	0.2233	0.2311	0.2482	0.2492
9	28803.7	36.9	0.1319	0.1339	0.1335	0.1352	0.1355	0.1389	0.1415	0.1406	0.1393	0.211	0.212	0.2076	0.1454	0.1503	0.1449	0.1395	0.1401	0.1422	0.1427	0.1416	0.1427	0.2869	0.2917	0.2787	0.2458	0.25	0.1017	0.3068	0.2447	0.2427	0.231	0.2384	0.2344	0.2504	0.2563	0.2523	0.2438	0.2466	0.2456	0.2412	0.2429	0.242	0.2412	0.2379	0.2445	0.2603	0.2623
10	32404.1	36.8	0.1312	0.1341	0.1338	0.1355	0.1363	0.1403	0.1436	0.1435	0.1418	0.2187	0.2194	0.2152	0.1493	0.1552	0.1495	0.1413	0.1422	0.1448	0.1457	0.1441	0.1455	0.2989	0.3034	0.2914	0.2561	0.2581	0.1018	0.321	0.2524	0.2518	0.2408	0.2463	0.2436	0.2624	0.2661	0.2618	0.2564	0.2599	0.2582	0.2516	0.2544	0.2539	0.2517	0.2482	0.2554	0.2701	0.2727
11	36004.6	37.6	0.1312	0.1342	0.1341	0.1361	0.1371	0.1414	0.1455	0.1462	0.1441	0.2244	0.2256	0.2218	0.1521	0.1592	0.1536	0.143	0.1441	0.147	0.1484	0.1466	0.1482	0.3123	0.3169	0.3018	0.2639	0.2665	0.1018	0.3283	0.2591	0.2599	0.249	0.2546	0.2511	0.2706	0.2749	0.2704	0.2658	0.2715	0.2695	0.2633	0.2634	0.2632	0.2619	0.2582	0.2643	0.2783	0.2808
12	39605	37.5	0.1311	0.1343	0.1341	0.1364	0.1376	0.1424	0.147	0.1481	0.1458	0.2289	0.2324	0.2282	0.1552	0.1625	0.1564	0.1445	0.1456	0.149	0.1508	0.1488	0.1507	0.3222	0.3265	0.3118	0.2697	0.273	0.1018	0.3394	0.2656	0.266	0.2556	0.2599	0.2574	0.2795	0.2828	0.2776	0.2742	0.2796	0.2764	0.2712	0.273	0.2711	0.2698	0.2658	0.2717	0.2874	0.2893
13	43205.4	37.7	0.1308	0.1342	0.134	0.1367	0.138	0.1432	0.1482	0.15	0.1475	0.2348	0.2417	0.2362	0.1578	0.1652	0.1586	0.1459	0.147	0.1505	0.1531	0.151	0.1531	0.3278	0.3344	0.3184	0.2742	0.2771	0.1019	0.3471	0.27	0.271	0.2619	0.2673	0.2632	0.2851	0.2864	0.2818	0.2807	0.2855	0.2847	0.2779	0.2803	0.2766	0.2772	0.2733	0.2784	0.2934	0.2953
14	46805.8	37.3	0.1307	0.1339	0.1334	0.1365	0.1381	0.1439	0.149	0.1512	0.1485	0.2446	0.2562	0.2471	0.1605	0.1677	0.16	0.1466	0.148	0.1517	0.1553	0.153	0.1553	0.3344	0.3411	0.3265	0.2784	0.283	0.1021	0.3535	0.2756	0.2768	0.268	0.2706	0.2693	0.2911	0.292	0.2872	0.2864	0.2922	0.2912	0.283	0.2859	0.2819	0.2813	0.2772	0.2871	0.3001	0.3019
15	50406.2	37.5	0.1308	0.1336	0.1331	0.1366	0.1382	0.1445	0.15	0.1521	0.1494	0.2576	0.2656	0.2566	0.1627	0.1698	0.1609	0.1474	0.1489	0.1527	0.157	0.155	0.1572	0.3402	0.3486	0.3326	0.2822	0.2868	0.1022	0.36	0.2796	0.2813	0.2724	0.2757	0.2723	0.2965	0.2982	0.2933	0.2911	0.2984	0.2978	0.2856	0.2898	0.2852	0.2859	0.2821	0.2874	0.3055	0.3067
16	54006.6	37.7	0.1303	0.133	0.1324	0.1364	0.1378	0.1446	0.1505	0.1526	0.1501	0.2663	0.2715	0.2654	0.1647	0.1712	0.1609	0.1477	0.1491	0.1531	0.1583	0.1565	0.1586	0.3454	0.3554	0.3366	0.2861	0.291	0.1022	0.3674	0.2826	0.2852	0.2767	0.2796	0.2774	0.3016	0.3032	0.2965	0.2961	0.3027	0.3038	0.2903	0.295	0.2905	0.2887	0.2872	0.2923	0.3106	0.3125
17	57607	37.7	0.1302	0.1324	0.1314	0.1359	0.1374	0.1444	0.1509	0.1528	0.1505	0.2744	0.2694	0.2598	0.166	0.1722	0.1604	0.1478	0.1493	0.1533	0.1589	0.1575	0.1596	0.3498	0.3598	0.3411	0.2882	0.2931	0.1022	0.3731	0.2848	0.2875	0.2793	0.2831	0.2808	0.3053	0.3071	0.2999	0.2989	0.3066	0.3072	0.2905	0.2962	0.2924	0.2912	0.2895	0.2919	0.3148	0.3158
18	61207.3	37	0.1299	0.1316	0.1305	0.1355	0.1367	0.144	0.1509	0.1529	0.1505	0.2714	0.2619	0.2515	0.1672	0.1725	0.1597	0.1477	0.149	0.1535	0.1594	0.1581	0.1603	0.3544	0.3639	0.3453	0.2888	0.295	0.1022	0.3779	0.2868	0.289	0.282	0.2868	0.2841	0.3095	0.3106	0.3032	0.3015	0.3095	0.3104	0.2905	0.2958	0.2936	0.2921	0.2914	0.2932	0.3196	0.3198
19	64807.8	36.9	0.1297	0.1307	0.1295	0.1349	0.1361	0.1436	0.1509	0.1526	0.1506	0.2537	0.2573	0.2515	0.1679	0.1728	0.1589	0.1476	0.1489	0.153	0.1597	0.1589	0.1604	0.3578	0.3681	0.3491	0.291	0.297	0.1022	0.3829	0.2877	0.2917	0.2842	0.2898	0.2871	0.3126	0.3132	0.3051	0.3018	0.311	0.3124	0.2917	0.2965	0.2922	0.2922	0.2912	0.2948	0.3224	0.3221
20	68408.1	37.7	0.1296	0.1299	0.1284	0.1342	0.1351	0.1428	0.1506	0.1524	0.1503	0.2484	0.2538	0.2492	0.1682	0.1727	0.1579	0.1475	0.1487	0.1527	0.1596	0.1586	0.1607	0.3601	0.3721	0.3523	0.2912	0.2981	0.1021	0.3864	0.2889	0.2917	0.2859	0.2915	0.2898	0.3147	0.3153	0.3065	0.3022	0.3103	0.3119	0.2924	0.2973	0.2934	0.2909	0.2914	0.2946	0.3253	0.3249
21	72008.6	37.4	0.1293	0.1286	0.1271	0.1332	0.1342	0.1419	0.15	0.1517	0.1497	0.2445	0.2511	0.2496	0.1685	0.172	0.1566	0.1472	0.1482	0.1521	0.1594	0.1584	0.1606	0.3624	0.3747	0.3536	0.2942	0.2999	0.102	0.3875	0.2901	0.2918	0.2866	0.2916	0.2913	0.3154	0.3162	0.3067	0.3032	0.3089	0.3105	0.2946	0.2991	0.2939	0.2908	0.2888	0.2935	0.3259	0.3255
22	75609	37.6	0.129	0.1276	0.1258	0.132	0.1328	0.1408	0.1491	0.1513	0.1492	0.2425	0.2523	0.2516	0.1685	0.1717	0.1556	0.147	0.1478	0.1513	0.159	0.1582	0.1603	0.3656	0.3766	0.3562	0.295	0.2982	0.1021	0.391	0.2891	0.294	0.2866	0.2942	0.2924	0.3157	0.3163	0.3071	0.303	0.3093	0.3103	0.2943	0.2985	0.2945	0.2902	0.2894	0.2925	0.3262	0.3267
23	79209.3	37.7	0.1289	0.1263	0.1244	0.1307	0.1313	0.1393	0.1481	0.1502	0.1481	0.2421	0.255	0.2554	0.1687	0.1713	0.1546	0.1466	0.147	0.1504	0.1584	0.1579	0.1599	0.3665	0.377	0.357	0.2973	0.2975	0.1019	0.3924	0.29	0.2935	0.2871	0.2938	0.2918	0.3139	0.3156	0.3055	0.2985	0.3067	0.3077	0.2937	0.3003	0.2967	0.2916	0.2907	0.2927	0.3244	0.3263
24	82809.7	37.4	0.1294	0.1255	0.1236	0.1299	0.1303	0.1385	0.1475	0.1498	0.1477	0.2435	0.2582	0.2585	0.1685	0.1705	0.1533	0.1462	0.1466	0.1499	0.1579	0.1576	0.1595	0.3657	0.3748	0.3576	0.298	0.2956	0.102	0.3944	0.289	0.2937	0.2873	0.2949	0.2925	0.3115	0.3122	0.3023	0.2981	0.3047	0.3052	0.2907	0.2994	0.3009	0.2929	0.2917	0.2939	0.3231	0.3249
25	86410.2	37.5	0.1297	0.1248	0.123	0.1291	0.1294	0.1375	0.1469	0.149	0.1471	0.2451	0.2608	0.2608	0.1688	0.1701	0.1523	0.1461	0.1462	0.149	0.1574	0.1572	0.1591	0.3651	0.3736	0.3574	0.2967	0.2953	0.1021	0.3943	0.2891	0.292	0.2878	0.2952	0.2921	0.3088	0.3096	0.2999	0.2981	0.3055	0.3043	0.2838	0.289	0.3055	0.3016	0.2989	0.2965	0.3211	0.3223
			K279a x pBBR5MCS::lacP::mCherry + PAO1 supernatant												K279a x pBBR5MCS::lacP::mCherry + Mix supernatant												K279a x pBBR5MCS::PCoA::mCherry + PAO1 supernatant												K279a x pBBR5MCS::PCoA::mCherry + Mix supernatant
mCherry			24h			48h			72h			K279a x pBBR5MCS::lacP::mCherry without supernatant			24h			48h			72h			K279a x pBBR5MCS::PCoA::mCherry without supernatant			24h			48h			72h			K279a x pBBR1MCS::smlt4401::mCherry without supernatant			24h			48h			72h			Positive control
Cycle Nr.	Time [s]	Temp. [°C]	A1	A2	A3	A4	A5	A6	A7	A8	A9	A10	A11	A12	B1	B2	B3	B4	B5	B6	B7	B8	B9	B10	B11	B12	C1	C2	C3	C4	C5	C6	C7	C8	C9	C10	C11	C12	D1	D2	D3	D4	D5	D6	D7	D8	D9	D10	D11
1	0	37.4	13010	13732	17518	20516	21326	19825	23523	20232	23286	3200	3121	4190	11933	14087	13567	16657	17306	21521	18875	16052	17064	5893	3036	4339	16916	13802	12896	21390	18170	20274	21983	25742	24477	3726	3765	4637	14987	13479	14081	18027	16737	17671	18105	21232	16675	3480	4047
2	3600.5	37.4	11702	11505	12604	15259	14458	14554	16524	17475	17123	1621	2383	1664	11692	10323	9545	13251	12158	14249	11381	16562	11462	3627	4569	3466	12958	11786	8735	16737	16455	17733	19427	20524	20087	3341	2959	2388	11784	11038	13374	14471	16587	14958	14449	16898	13045	2363	2056
3	7200.9	37.7	11205	10891	9570	11761	14413	13758	15614	16534	15190	1330	1865	2257	9763	9147	8545	12490	12144	11237	12937	10998	11577	3793	3375	3530	10800	12078	8678	16321	14263	13051	17191	15405	17997	4777	3387	4066	9514	10352	11128	12413	12028	12375	13486	12659	11914	2238	910
4	10801.3	36.9	11114	10356	10553	13392	12267	15498	14681	14050	13192	2223	1474	1680	9364	9326	8010	11652	11132	11141	13768	12434	11707	4038	3292	4646	11792	11250	9063	15111	14125	13758	17443	13572	17308	3352	3566	3388	9301	11244	9491	12589	12550	11706	12695	13446	12781	2126	1947
5	14401.7	36.8	10112	11413	13132	13665	14195	12403	15514	13873	14077	2009	1619	1817	10378	7932	7143	11425	12247	10889	13898	10378	9926	6039	4306	4642	11943	9857	7115	14116	11077	13984	17277	15910	14842	3972	3695	3048	8692	10202	8421	11900	13331	12809	13667	12400	13158	2242	1821
6	18002.1	37.6	8488	13556	11365	12063	11374	12294	13243	15172	14607	2544	2298	2176	8917	6784	7657	11336	9118	10628	12439	10493	11812	5051	5097	5286	10791	11389	9505	14015	11768	13447	16245	13514	16324	4063	4007	3941	9997	11363	12305	13880	11419	12756	13412	12938	13461	3114	1803
7	21602.5	37.2	11699	11599	10368	10467	12737	11528	14531	15043	14169	2081	1916	1843	7809	8377	8385	12294	9049	9432	11415	11275	12897	6603	6589	6483	11190	13029	8546	12750	13904	15238	17193	16060	17543	5411	4841	4037	10052	11893	10441	14244	14371	12829	15106	12909	13587	2156	1956
8	25202.8	37.2	9987	10359	10997	12674	13023	12445	14707	14554	14527	1775	1976	2009	9302	9428	7802	12389	10065	11039	11543	14334	11675	6932	8597	6949	14693	14074	10129	15264	14158	15098	15981	17043	17110	6920	7455	6033	13209	13407	12789	13319	14005	15761	15728	14001	14891	2231	2120
9	28803.2	37.4	9783	12315	12008	11052	11090	12231	13750	15026	13033	1811	1918	2021	8461	8017	7588	12114	10163	10831	12950	11963	11468	7735	7474	7734	12648	13808	8835	14565	15835	16726	17524	15552	20177	7715	6958	7194	14760	13388	15235	12867	14867	13518	14569	15007	17518	2066	2520
10	32403.6	37.6	9382	11951	11599	12914	11436	12853	13021	14310	12087	1699	1954	2586	7631	8352	7821	12308	11186	9259	12430	10906	9399	8751	8901	8937	15922	14587	10949	18150	16311	16470	16739	18912	16617	9002	8308	8855	14381	14221	15163	16152	15524	16736	16538	15656	15613	2319	2610
11	36004	37.1	8950	10777	11031	12209	13347	12502	10855	14391	16319	1439	2306	1871	8433	7018	9074	11341	10838	8784	10945	12322	10777	9384	8662	8236	16246	16249	9041	17307	16349	18604	17538	19673	18657	10609	8117	9485	14746	14238	16244	15984	17962	18981	17345	17917	18777	2140	3663
12	39604.4	37.5	11373	10532	12800	11996	9978	11671	13791	13355	12746	1676	2270	2146	7216	8568	7451	13515	10456	13042	10790	11409	12350	11283	11461	11151	16506	16630	9036	19181	18913	18886	17975	17764	19346	10783	9925	9756	17713	14202	18688	20407	18724	18548	18478	18581	17693	2830	3024
13	43204.8	37.5	10182	11193	9628	12196	12536	12048	12947	14496	16887	2469	1680	1570	6749	8024	7758	10112	10881	9808	11645	9819	10167	12389	11492	10558	17641	19393	8829	19508	16684	17432	19001	18553	19365	11693	10121	11607	17109	16855	17740	19015	20415	17344	17812	17875	20999	2546	3013
14	46805.3	36.8	9664	11647	10706	13334	9942	12356	13662	13586	13570	1124	2631	1521	8800	8036	6680	10812	10382	11547	12549	13021	10026	11933	12359	12438	18680	18255	9309	19145	20504	18890	20943	22786	20735	10808	13488	11580	19968	18506	19400	19997	18414	18909	22125	18222	20784	1967	2449
15	50405.7	36.9	9990	9946	11123	12535	12463	11411	14249	13594	12170	2317	2036	1576	7228	7002	7942	10354	10151	10845	11589	13824	11050	13936	14290	14071	19625	19488	9745	19493	21125	22404	22808	21438	22065	14331	11864	13840	19226	19731	18770	20281	21283	20095	21149	19964	20887	1861	3085
16	54006.1	37.5	9199	12588	11503	13279	10961	12318	13212	13232	15675	1910	2338	1776	7634	9009	8850	11414	9901	10296	12239	8856	11870	13833	13086	13733	22682	21354	8331	20358	21448	21456	22952	24148	22911	14526	13835	16214	20651	20544	19842	20542	22357	23232	21171	20152	22314	4095	3720
17	57606.5	37.5	9222	11823	11288	12748	10923	11857	12075	13338	13179	1473	2053	1328	6175	7102	6732	11309	12859	11036	10695	11705	11813	17596	15804	18052	21216	19831	9055	23490	22005	21971	24285	22061	24176	15946	16268	13786	20554	22635	19814	22542	22524	20190	21815	22265	21206	3505	2863
18	61206.8	37.1	11410	10243	12735	12217	10464	12227	12228	11374	11859	1951	2564	2195	8119	8236	5926	11969	10888	10853	10391	10585	11494	16115	17479	14807	22004	23151	8789	21676	23798	20792	24181	23494	25099	15363	17270	16127	23993	20407	22024	22317	23232	22245	23643	21106	22659	4428	3096
19	64807.3	37.4	10872	11245	12138	10942	12979	12008	14780	12373	12962	1617	1945	2158	9084	8455	9786	12455	10073	10470	11528	12183	10680	15659	17547	17461	22811	23413	8132	23134	22738	26032	22514	22815	25803	16669	19155	17237	23309	21313	22492	24327	25570	22535	22773	22850	22795	4217	4126
20	68407.6	37.3	10557	11370	10769	12094	11240	9835	13422	14653	13299	1829	1695	1460	7104	8044	7419	10872	12023	11021	12673	12030	11759	18444	16195	20476	21718	23786	10016	23218	23112	26328	25103	24213	23227	18828	19085	17778	24442	23857	23628	24530	22703	20604	21712	23146	25220	3289	3973
21	72008.1	36.9	10769	12034	11836	12348	12106	11632	13404	12188	12111	2328	1702	1623	8305	8547	7537	10047	10868	10827	11645	10738	10517	18421	19117	17177	24818	22952	9367	27516	24013	23099	24516	22631	24987	21400	22517	21827	24684	22975	24828	25576	26039	25390	22051	24191	23202	3958	3978
22	75608.4	37.6	10139	11511	12803	14004	13417	12175	12532	12602	14801	1997	1973	1961	7251	7830	6986	14003	11325	11375	13114	10845	10116	19183	18088	22004	27112	21589	9374	24967	24918	24336	24575	25655	24898	18396	19633	19987	23838	23212	23533	25012	25304	22556	23151	25157	22745	3370	3028
23	79208.8	37.6	11187	11796	12103	10427	10177	13355	13789	12727	11794	2642	1367	1988	8991	9030	7329	12273	11646	10572	9722	11555	10015	19666	19077	21871	25966	27658	8573	25794	23836	25529	25888	25997	26310	21222	21447	19164	26392	25921	24628	23881	26305	24695	26554	25741	21314	3502	4141
24	82809.2	37	11587	12879	13508	12707	13927	11498	12599	11760	14444	2073	2106	2330	7079	7645	7380	11333	10487	10459	9627	10421	10885	21877	19257	23833	26351	25047	8839	27304	27364	26370	25863	25595	26194	22233	21154	20537	28366	24571	25262	27698	26351	25735	22765	24850	24508	4636	3758
25	86409.6	37	11469	13025	12631	12508	13012	14068	14065	12770	12797	2266	2033	2568	7561	7475	8446	10789	9778	12191	11846	10327	11170	20729	22830	25484	26630	30715	8693	28414	27633	24600	28005	28746	26527	22338	22696	22044	27373	27147	23665	29157	26479	25852	23364	24159	25528	4425	3653
End Time:	6/4/2025 1:37:25 PM
OD600		K279a + 24h PAO1	K279a + 48h PAO1	K279a + 72h PAO1	K279a + 24h mixed	K279a + 48h mixed	K279a + 72h mixed			K279a x pBBR5MCS::PCoA::mCherry	K279a x pBBR5MCS::PCoA::mCherry	K279a x pBBR5MCS::PCoA::mCherry	K279a x pBBR5MCS::PCoA::mCherry	K279a x pBBR5MCS::PCoA::mCherry	K279a x pBBR5MCS::PCoA::mCherry	K279a x pBBR5MCS::PCoA::mCherry
Time [h]	K279a WT	supernatant	supernatant	supernatant	supernatant	supernatant	supernatant	Positive control	Negative control	without supernatant	+ 24h PAO1 supernatant	+ 48h PAO1 supernatant	+ 72h PAO1 supernatant	+ 24h mixed supernatant	+ 48h mixed supernatant	+ 72h mixed supernatant
0	0.1048	0.123833	0.128167	0.129033	0.113667	0.124533	0.124733	0.106833	0.104667	0.105067	0.117233	0.135733	0.131833	0.118233	0.123867	0.126067
1	0.113933	0.13	0.133833	0.1339	0.120467	0.128967	0.129833	0.117167	0.114967	0.1176	0.1224	0.144833	0.1384	0.1265	0.133333	0.133267
2	0.1231	0.129933	0.134333	0.133433	0.122033	0.130333	0.1304	0.1263	0.124567	0.128967	0.128233	0.151867	0.145467	0.137667	0.146833	0.145867
3	0.1326	0.133933	0.1361	0.1348	0.125133	0.132333	0.1325	0.1367	0.134467	0.145533	0.136467	0.161033	0.156467	0.150267	0.1564	0.155133
4	0.142533	0.142167	0.141533	0.142333	0.130733	0.1384	0.1398	0.148033	0.143267	0.1677	0.150733	0.180867	0.174433	0.1677	0.171333	0.168633
5	0.171567	0.158367	0.153133	0.153233	0.139233	0.147533	0.148767	0.174867	0.1694	0.219267	0.167533	0.209633	0.194767	0.1899	0.193367	0.190833
6	0.224767	0.186367	0.171433	0.172133	0.157033	0.160033	0.160733	0.2239	0.216767	0.2611	0.181433	0.236733	0.212533	0.208667	0.2125	0.2104
7	0.2469	0.202267	0.185533	0.186133	0.1809	0.171533	0.1701	0.248533	0.245167	0.273533	0.1929	0.2536	0.224233	0.228667	0.227967	0.227333
8	0.257967	0.213667	0.200467	0.197	0.1968	0.1828	0.180233	0.260267	0.256267	0.285767	0.199167	0.264733	0.2346	0.245333	0.242033	0.2412
9	0.268567	0.222567	0.209767	0.2058	0.208567	0.192833	0.191967	0.270067	0.267633	0.2979	0.205333	0.275067	0.243567	0.258167	0.2533	0.251767
10	0.2761	0.230633	0.216733	0.211933	0.219733	0.202667	0.203467	0.2781	0.276533	0.310333	0.210733	0.282433	0.251567	0.268933	0.2633	0.261467
11	0.282467	0.2383	0.2245	0.218633	0.229033	0.2123	0.2127	0.286433	0.283467	0.320167	0.214833	0.290333	0.257633	0.276733	0.271767	0.2691
12	0.287733	0.244733	0.232167	0.225233	0.2367	0.2207	0.2202	0.2919	0.290067	0.326867	0.217733	0.296033	0.264133	0.283633	0.278267	0.2763
13	0.293267	0.249733	0.237767	0.231767	0.243367	0.226567	0.225333	0.297867	0.296133	0.334	0.221167	0.301967	0.2693	0.289933	0.2836	0.281867
14	0.2985	0.2547	0.244333	0.2372	0.2485	0.232	0.230233	0.3035	0.302	0.340467	0.223733	0.306967	0.273467	0.295767	0.286867	0.285133
15	0.3038	0.2594	0.250233	0.2427	0.2536	0.2367	0.234367	0.308667	0.306367	0.3458	0.226433	0.311733	0.2779	0.300867	0.291933	0.2894
16	0.3073	0.262667	0.2549	0.2464	0.257533	0.239167	0.237167	0.312167	0.310533	0.350233	0.227833	0.315133	0.281067	0.304233	0.293033	0.290867
17	0.311333	0.2659	0.258233	0.249633	0.260467	0.241967	0.2401	0.316533	0.315267	0.354533	0.228667	0.3179	0.2843	0.307133	0.2933	0.292233
18	0.313967	0.268367	0.2606	0.251867	0.262833	0.243	0.241367	0.3188	0.318167	0.358333	0.230067	0.320767	0.287033	0.3084	0.293467	0.292733
19	0.314667	0.269867	0.262933	0.254167	0.263933	0.243667	0.242133	0.3213	0.319833	0.3615	0.230467	0.322333	0.289067	0.308133	0.294367	0.2923
20	0.315333	0.271567	0.2646	0.256433	0.2642	0.2439	0.242167	0.321667	0.321267	0.363567	0.232033	0.323133	0.289833	0.307533	0.295867	0.291033
21	0.315533	0.2723	0.265633	0.258733	0.2647	0.2447	0.2417	0.322267	0.321333	0.366133	0.231767	0.3247	0.291067	0.307533	0.295767	0.2907
22	0.313467	0.272133	0.2656	0.2605	0.263467	0.2467	0.242033	0.3211	0.319433	0.366833	0.232233	0.3253	0.2909	0.3043	0.2969	0.291667
23	0.311567	0.271767	0.265533	0.261633	0.262667	0.2488	0.241967	0.319067	0.318133	0.366033	0.231867	0.3257	0.291567	0.302667	0.297	0.292833
24	0.308533	0.2706	0.2657	0.2622	0.261933	0.250667	0.242433	0.316667	0.3151	0.365367	0.231367	0.325133	0.2917	0.302633	0.292767	0.299
mCherry		K279a + 24h PAO1	K279a + 48h PAO1	K279a + 72h PAO1	K279a + 24h mixed	K279a + 48h mixed	K279a + 72h mixed			K279a x pBBR5MCS::PCoA::mCherry	K279a x pBBR5MCS::PCoA::mCherry	K279a x pBBR5MCS::PCoA::mCherry	K279a x pBBR5MCS::PCoA::mCherry	K279a x pBBR5MCS::PCoA::mCherry	K279a x pBBR5MCS::PCoA::mCherry	K279a x pBBR5MCS::PCoA::mCherry
Time [h]	K279a WT	supernatant	supernatant	supernatant	supernatant	supernatant	supernatant	Positive control	Negative control	without supernatant	+ 24h PAO1 supernatant	+ 48h PAO1 supernatant	+ 72h PAO1 supernatant	+ 24h mixed supernatant	+ 48h mixed supernatant	+ 72h mixed supernatant
0	2647.33	12354.3	14879	15305	9155.67	12422.3	12902.3	3312.67	3053.67	4422.67	14538	19944.7	24067.3	14182.3	17478.3	18670.7
1	2475	13543	15523.3	17061.7	8209	12590	12401	2298.67	1948.33	3887.33	11159.7	16975	20012.7	12065.3	15338.7	14797.3
2	2140	11499.3	13787.3	14002.3	8305.33	10663	11659.7	1575.33	2932	3566	10518.7	14545	16864.3	10331.3	12272	12686.3
3	2480.67	11386.3	13808.3	13275	7345.33	10730	11316.7	2076.67	2588.67	3992	10701.7	14331.3	16107.7	10012	12281.7	12974
4	2021	11386.3	14317	14477.7	8281.67	11150.7	11197.7	2169	2100	4995.67	9638.33	13059	16009.7	9105	12680	13075
5	2357	10648.3	12824	16214.7	6948	10903	11691	2164.33	2903	5144.67	10561.7	13076.7	15361	11221.7	12685	13270.3
6	2750	10499.3	13014	14116	7149.33	11535.3	11293	2215.33	2306.67	6558.33	10921.7	13964	16932	10795.3	13814.7	13867.3
7	2418	10107	12779.7	14686.7	8180.67	11062.3	11433	2189.33	2108	7492.67	12965.3	14840	16711.3	13135	14361.7	14873.3
8	2154.67	11151	13192.7	13473.3	7868.67	10528.3	10808.3	2235.67	2469.33	7647.67	11763.7	15708.7	17751	14461	13750.7	15698
9	2769.67	10279.7	11503.7	13777.3	7012	11065.7	11497	2334.67	2717	8863	13819.3	16977	17422.7	14588.3	16137.3	15935.7
10	3628	10861.3	10670.3	12382.7	7501	10875.3	10517.7	2971	3020	8760.67	13845.3	17420	18622.7	15076	17642.3	18013
11	2928.67	11378.7	11540.7	13155.3	7266	11230	11835	2956.67	2860.33	11298.3	14057.3	18993.3	18361.7	16867.7	19226.3	18250.7
12	2707.67	10073.7	11888	13146.3	7419.33	11044.7	10618	2927	2899.33	11479.7	15287.7	17874.7	18973	17234.7	18924.7	18895.3
13	3069.33	10542	11775.3	13486.7	7588.67	9996	10930	2378.33	3245.33	12243.3	15414.7	19513	21488	19291.3	19106.7	20377
14	2943.67	11538	12180.3	13763.3	8459.33	11377.7	11341.3	2513	3402.33	14099	16286	21007.3	22103.7	19242.3	20553	20666.7
15	3377	10818	12032.3	13363.3	9214.67	10808.3	11842	4340.67	2730	13550.7	17455.7	21087.3	23337	20345.7	22043.7	21212.3
16	3407.33	9995.33	11923.7	13206	8028	11485	11578.7	3407.33	3336.33	17150.7	16700.7	22488.7	23507.3	21001	21752	21762
17	3752.67	10704.3	13023.3	13499.3	8356	11530.3	12069.3	3646.67	3502.33	16133.7	17981.3	22088.7	24258	22141.3	22598	22469.3
18	3358.67	11363	12437.7	12913.3	9024.33	11148.3	12631.3	4036	3336	16889	18118.7	23968	23710.7	22371.3	24144	22806
19	3874.33	12282.7	12221.7	14197	9467	11097.3	11642	3642.33	3869.67	18371.7	18506.7	24219.3	24181	23975.7	22612.3	23359.3
20	4620	11834.3	11548	12927	8676	11155	11828	3964	4111	18238.3	19045.7	24876	24044.7	24162.3	25668.3	23148
21	4033	11593.3	12654.3	13594.3	9036.33	11534.3	12703	3818.67	3905	19758.3	19358.3	24740.3	25042.7	23527.7	24290.7	23684.3
22	4357.67	11163	13019.3	14402.7	8207	11411.7	12128.7	4033.33	4315	20204.7	20732.3	25053	26065	25647	24960.3	24536.3
23	3988	11817.3	11668.7	13758	9412.33	11111	12502.3	4063	4699	21655.7	20079	27012.7	25884	26066.3	26594.7	24041
24	4215.33	11563	12209.3	13571	9994	12387.3	13101	4362.33	4452.67	23014.3	22012.7	26882.3	27759.3	26061.7	27162.7	24350.3
Substraction of K279a WT autoflourescence
mCherry	K279a x pBBR5MCS::PCoA::mCherry	K279a x pBBR5MCS::PCoA::mCherry	K279a x pBBR5MCS::PCoA::mCherry	K279a x pBBR5MCS::PCoA::mCherry	K279a x pBBR5MCS::PCoA::mCherry	K279a x pBBR5MCS::PCoA::mCherry	K279a x pBBR5MCS::PCoA::mCherry
Time [h]	without supernatant	+ 24h PAO1 supernatant	+ 48h PAO1 supernatant	+ 72h PAO1 supernatant	+ 24h mixed supernatant	+ 48h mixed supernatant	+ 72h mixed supernatant
0	1775.33	2183.67	5065.67	8762.33	5026.67	5056	5768.33
1	1412.33	-2383.33	1451.67	2951	3856.33	2748.67	2396.33
2	1426	-980.667	757.667	2862	2026	1609	1026.67
3	1511.33	-684.667	523	2832.67	2666.67	1551.67	1657.33
4	2974.67	-1748	-1258	1532	823.333	1529.33	1877.33
5	2787.67	-86.6667	252.667	-853.667	4273.67	1782	1579.33
6	3808.33	422.333	950	2816	3646	2279.33	2574.33
7	5074.67	2858.33	2060.33	2024.67	4954.33	3299.33	3440.33
8	5493	612.667	2516	4277.67	6592.33	3222.33	4889.67
9	6093.33	3539.67	5473.33	3645.33	7576.33	5071.67	4438.67
10	5132.67	2984	6749.67	6240	7575	6767	7495.33
11	8369.67	2678.67	7452.67	5206.33	9601.67	7996.33	6415.67
12	8772	5214	5986.67	5826.67	9815.33	7880	8277.33
13	9174	4872.67	7737.67	8001.33	11702.7	9110.67	9447
14	11155.3	4748	8827	8340.33	10783	9175.33	9325.33
15	10173.7	6637.67	9055	9973.67	11131	11235.3	9370.33
16	13743.3	6705.33	10565	10301.3	12973	10267	10183.3
17	12381	7277	9065.33	10758.7	13785.3	11067.7	10400
18	13530.3	6755.67	11530.3	10797.3	13347	12995.7	10174.7
19	14497.3	6224	11997.7	9984	14508.7	11515	11717.3
20	13618.3	7211.33	13328	11117.7	15486.3	14513.3	11320
21	15725.3	7765	12086	11448.3	14491.3	12756.3	10981.3
22	15847	9569.33	12033.7	11662.3	17440	13548.7	12407.7
23	17667.7	8261.67	15344	12126	16654	15483.7	11538.7
24	18799	10449.7	14673	14188.3	16067.7	14775.3	11249.3
Normalization with OD600
mCherry	K279a x pBBR5MCS::PCoA::mCherry	K279a x pBBR5MCS::PCoA::mCherry	K279a x pBBR5MCS::PCoA::mCherry	K279a x pBBR5MCS::PCoA::mCherry	K279a x pBBR5MCS::PCoA::mCherry	K279a x pBBR5MCS::PCoA::mCherry	K279a x pBBR5MCS::PCoA::mCherry
Time [h]	without supernatant	+ 24h PAO1 supernatant	+ 48h PAO1 supernatant	+ 72h PAO1 supernatant	+ 24h mixed supernatant	+ 48h mixed supernatant	+ 72h mixed supernatant
0	16897.2	18626.7	37320.7	66465.2	42514.8	40818.1	45756.2
1	12009.6	-19471.7	10023	21322.3	30484.8	20615	17981.5
2	11057.1	-7647.52	4989.03	19674.6	14716.7	10958	7038.39
3	10384.8	-5017.1	3247.77	18104	17746.2	9921.14	10683.3
4	17738	-11596.6	-6955.4	8782.72	4909.56	8926.07	11132.6
5	12713.6	-517.31	1205.28	-4383.02	22504.8	9215.65	8275.98
6	14585.7	2327.76	4012.95	13249.7	17472.8	10726.3	12235.4
7	18552.3	14817.7	8124.34	9029.28	21666.2	14472.9	15133.4
8	19222	3076.15	9503.9	18233.9	26870.9	13313.6	20272.2
9	20454.3	17238.6	19898.2	14966.5	29346.7	20022.4	17630.1
10	16539.2	14160.1	23898.3	24804.6	28166.8	25700.7	28666.5
11	26141.6	12468.6	25669.3	20208.3	34696.5	29423.5	23841.2
12	26836.6	23946.7	20222.9	22059.6	34605.7	28318.2	29957.8
13	27467.1	22031.7	25624.2	29711.6	40363.3	32125.1	33515.8
14	32764.8	21221.7	28755.6	30498.5	36457.8	31984.7	32705.2
15	29420.7	29314	29047.3	35889.4	36996.5	38486	32378.5
16	39240.5	29430.9	33525.5	36650.9	42641.6	35037	35010.3
17	34922	31823.6	28516.3	37842.7	44883.9	37735	35588
18	37759.1	29364	35946.2	37617	43278.2	44283.3	34757.5
19	40103.3	27006.1	37221.3	34538.7	47085.7	39117.9	40086.7
20	37457.6	31078.9	41246.1	38358.8	50356.6	49053.6	38895.9
21	42949.7	33503.5	37222.1	39332.3	47121.2	43129.7	37775.5
22	43199.5	41205.7	36992.5	40090.5	57311.9	45633.8	42540.6
23	48267.9	35631.1	47110.8	41589.1	55024.2	52133.6	39403.5
24	51452.4	45165	45129.2	48640.2	53092.9	50467.9	37623.2
[truncated: 70 more columns]

## Sheet: Propionate CoA (2. replicate)
Application: Tecan i-control				Tecan i-control , 2.0.10.0
Device: infinite 200Pro				Serial number: 2308007299				Serial number of connected stacker:
Firmware: V_5.31_04/18_InfiniteRX (Mar 28 2018/16.41.26)				MAI, V_5.31_04/18_InfiniteRX (Mar 28 2018/16.41.26)
Date:	2025-06-08
Time:	10:08:29 AM
System				FBIPM-23-7M844S
User				FBIPM-23-7M844S\labor
Plate				Sarstedt 96 Flat Bottom Transparent Polysteren Kat. No. 83.3924.500 [[Sarstedt96] - Sarstedt 96 Well Flat bottom MTP with lid custom.pdfx]
Plate-ID (Stacker)
List of actions in this measurement script:
Kinetic
Absorbance
Fluorescence
2 Labels
Kinetic Measurement
Kinetic Cycles				25
Interval Time				01:00:00
Mode				Absorbance
Measurement Wavelength				600	nm
Bandwidth				9	nm
Number of Flashes				10
Settle Time				0	ms
Mode				Fluorescence Bottom Reading
Excitation Wavelength				590	nm
Emission Wavelength				645	nm
Excitation Bandwidth				9	nm
Emission Bandwidth				20	nm
Gain				255	Manual
Number of Flashes				25
Integration Time				20	µs
Lag Time				0	µs
Settle Time				0	ms
Part of Plate				A1-H9
Start Time:	6/8/2025 10:08:29 AM
			K279a x pBBR5MCS::lacP::mCherry + PAO1 supernatant									K279a x pBBR5MCS::lacP::mCherry + Mix supernatant									K279a x pBBR5MCS::PCoA::mCherry + PAO1 supernatant									K279a x pBBR5MCS::PCoA::mCherry + Mix supernatant									K279a x pBBR1MCS::smlt4401::mCherry + PAO1 supernatant									K279a x pBBR1MCS::smlt4401::mCherry + Mix supernatant
OD600			24h			48h			72h			24h			48h			72h			24h			48h			72h			24h			48h			72h			24h			48h			72h			24h
Cycle Nr.	Time [s]	Temp. [°C]	A1	A2	A3	A4	A5	A6	A7	A8	A9	B1	B2	B3	B4	B5	B6	B7	B8	B9	C1	C2	C3	C4	C5	C6	C7	C8	C9	D1	D2	D3	D4	D5	D6	D7	D8	D9	E1	E2	E3	E4	E5	E6	E7	E8	E9	F1	F2
1	0	37.7	0.1242	0.1213	0.1248	0.1271	0.1276	0.1272	0.1268	0.1268	0.1277	0.1137	0.1147	0.1162	0.123	0.1242	0.1262	0.1231	0.1265	0.1254	0.1282	0.1255	0.1245	0.1276	0.1257	0.1294	0.1268	0.1301	0.1287	0.1171	0.1159	0.117	0.1267	0.1241	0.1262	0.1267	0.1243	0.1288	0.1226	0.1267	0.129	0.1337	0.1254	0.1291	0.1279	0.1287	0.1306	0.1151	0.1185
2	3600.9	37.6	0.128	0.1256	0.1289	0.1319	0.1327	0.1327	0.1328	0.1321	0.1327	0.1203	0.1219	0.1232	0.1293	0.13	0.1319	0.1305	0.1327	0.1313	0.1335	0.1319	0.1288	0.1313	0.1307	0.1343	0.1312	0.1351	0.133	0.1221	0.1206	0.1213	0.1302	0.1278	0.1301	0.1297	0.1276	0.1335	0.1297	0.1353	0.1363	0.1386	0.1313	0.1358	0.1348	0.1359	0.1366	0.1217	0.1242
3	7201.3	37.8	0.1328	0.1306	0.1337	0.1358	0.1369	0.137	0.139	0.1367	0.1379	0.1276	0.1303	0.1314	0.1361	0.1372	0.1394	0.1383	0.1399	0.1393	0.1326	0.1289	0.1285	0.1328	0.1312	0.1342	0.1318	0.1361	0.1349	0.1239	0.1215	0.1215	0.1322	0.1322	0.1341	0.1353	0.1339	0.1375	0.1293	0.1337	0.1345	0.1382	0.1324	0.1349	0.1339	0.135	0.1369	0.123	0.1258
4	10801.6	37.8	0.1369	0.1357	0.1393	0.1407	0.141	0.1415	0.1443	0.1412	0.1419	0.1356	0.1384	0.1397	0.1429	0.1431	0.1465	0.1453	0.1455	0.1463	0.1422	0.1385	0.1359	0.1388	0.1374	0.1412	0.1392	0.1428	0.1432	0.134	0.1313	0.1311	0.1392	0.138	0.1423	0.138	0.1401	0.1452	0.1327	0.1358	0.136	0.1391	0.1337	0.1355	0.1344	0.1404	0.1377	0.1255	0.1285
5	14402.1	37.5	0.1416	0.1407	0.1439	0.1452	0.1455	0.1454	0.1485	0.1449	0.1462	0.1437	0.1471	0.1484	0.1481	0.149	0.1523	0.1437	0.1507	0.1508	0.1629	0.1555	0.1554	0.1549	0.153	0.1576	0.1571	0.1605	0.162	0.1494	0.1478	0.1478	0.1532	0.1514	0.1518	0.1509	0.1529	0.16	0.1391	0.1396	0.1403	0.1434	0.1366	0.1401	0.1379	0.1401	0.143	0.1294	0.1314
6	18002.5	37.4	0.1466	0.1464	0.1493	0.151	0.1502	0.1493	0.1526	0.1488	0.1504	0.1522	0.1562	0.1573	0.1539	0.1549	0.1586	0.1508	0.1564	0.1577	0.1865	0.1785	0.1792	0.1743	0.173	0.1775	0.1762	0.1806	0.1827	0.1723	0.1719	0.1697	0.1706	0.1711	0.1696	0.1646	0.1703	0.1834	0.1492	0.1483	0.1506	0.1512	0.144	0.1477	0.1442	0.1524	0.1531	0.1344	0.136
7	21603	37.1	0.1494	0.1496	0.1528	0.1567	0.1551	0.1532	0.1553	0.1525	0.1535	0.1587	0.1645	0.166	0.1585	0.16	0.1638	0.1541	0.1602	0.1617	0.2098	0.2081	0.206	0.2033	0.1972	0.2035	0.198	0.2001	0.2052	0.1937	0.1953	0.1951	0.1919	0.1917	0.1907	0.1889	0.1921	0.2058	0.1712	0.1653	0.1681	0.1656	0.1584	0.163	0.1591	0.1666	0.1682	0.1471	0.1451
8	25203.3	37.7	0.152	0.152	0.1557	0.1608	0.1594	0.1566	0.1556	0.1554	0.1552	0.1632	0.1696	0.1718	0.1631	0.1642	0.1665	0.1555	0.1612	0.1645	0.2269	0.2251	0.2224	0.2239	0.2196	0.2212	0.2142	0.2199	0.222	0.2103	0.2134	0.2126	0.211	0.2101	0.2072	0.205	0.2051	0.2237	0.1878	0.1886	0.1961	0.1819	0.173	0.1778	0.1716	0.1804	0.1823	0.1626	0.1641
9	28803.8	37.6	0.1547	0.1551	0.1577	0.1648	0.1624	0.1586	0.1577	0.1579	0.1585	0.1674	0.175	0.177	0.166	0.1669	0.1671	0.1563	0.1626	0.1679	0.2467	0.2434	0.2382	0.2356	0.2314	0.2346	0.2294	0.2329	0.2368	0.2302	0.2335	0.2325	0.2293	0.2245	0.2234	0.2203	0.2199	0.238	0.2024	0.203	0.2075	0.1969	0.1867	0.1924	0.1837	0.1889	0.1942	0.1794	0.1848
10	32404.1	37.4	0.157	0.1575	0.1597	0.169	0.1658	0.1616	0.1605	0.1612	0.1604	0.17	0.1775	0.1799	0.1682	0.1691	0.1668	0.1569	0.1638	0.17	0.2546	0.2512	0.2459	0.2447	0.2417	0.246	0.2392	0.2417	0.2463	0.246	0.2472	0.2486	0.2418	0.2382	0.2379	0.2284	0.2305	0.2521	0.2108	0.2125	0.215	0.2063	0.199	0.2027	0.1946	0.2007	0.2039	0.1921	0.1987
11	36004.5	36.9	0.1593	0.1594	0.1618	0.1727	0.1689	0.164	0.1621	0.1631	0.1616	0.1722	0.1786	0.1815	0.1704	0.1702	0.1664	0.1568	0.1639	0.171	0.2614	0.2597	0.2534	0.2528	0.2496	0.2532	0.2475	0.2499	0.2537	0.2563	0.2586	0.2589	0.2535	0.2503	0.2502	0.2387	0.2387	0.2625	0.2194	0.2206	0.2226	0.2125	0.2086	0.2093	0.2015	0.2041	0.2111	0.2041	0.2094
12	39604.9	37.3	0.1612	0.1611	0.1629	0.1756	0.171	0.1652	0.1578	0.1644	0.1624	0.1742	0.1798	0.183	0.1718	0.1714	0.1654	0.1559	0.1643	0.1711	0.2665	0.2666	0.2599	0.2601	0.2578	0.2593	0.2555	0.2573	0.2611	0.2668	0.2688	0.2674	0.2641	0.2601	0.2614	0.2472	0.2471	0.2712	0.2275	0.2291	0.2309	0.219	0.2171	0.2157	0.2078	0.2122	0.2193	0.2163	0.2203
13	43205.3	37.2	0.1622	0.1621	0.1635	0.1779	0.1718	0.166	0.158	0.1653	0.1624	0.1761	0.181	0.1846	0.1724	0.1717	0.1646	0.1545	0.1625	0.1691	0.2721	0.2733	0.2676	0.2662	0.2652	0.2658	0.2636	0.2644	0.2673	0.2745	0.2759	0.2752	0.272	0.2687	0.2693	0.2555	0.2532	0.2798	0.2337	0.2366	0.2373	0.2258	0.2248	0.2239	0.2139	0.2181	0.226	0.2259	0.2288
14	46805.6	36.9	0.1636	0.163	0.1633	0.1793	0.1713	0.1651	0.1583	0.1647	0.162	0.1776	0.1815	0.1863	0.1731	0.1718	0.1634	0.1527	0.1605	0.1657	0.2767	0.2764	0.2715	0.2711	0.2693	0.2709	0.2699	0.2704	0.2727	0.2814	0.2817	0.2831	0.2804	0.2755	0.2759	0.2608	0.259	0.2872	0.2388	0.2429	0.2438	0.2309	0.2296	0.2306	0.2206	0.2241	0.2304	0.2316	0.2356
15	50406.1	37.6	0.1651	0.164	0.163	0.18	0.17	0.1635	0.1568	0.1632	0.1612	0.1788	0.1829	0.1878	0.1737	0.172	0.1626	0.1512	0.1584	0.1633	0.2804	0.2828	0.2769	0.2762	0.2747	0.2757	0.2762	0.277	0.278	0.287	0.2878	0.2892	0.2846	0.2826	0.2814	0.2658	0.2635	0.2926	0.2428	0.249	0.2495	0.2376	0.2359	0.2387	0.2275	0.2292	0.2353	0.2385	0.242
16	54006.5	37.7	0.1662	0.1646	0.1631	0.181	0.1696	0.1617	0.1556	0.1616	0.161	0.1798	0.1845	0.1899	0.1743	0.1726	0.1619	0.1506	0.1574	0.1618	0.284	0.2902	0.2826	0.281	0.2797	0.2814	0.2813	0.282	0.2836	0.2931	0.2964	0.2956	0.2897	0.2871	0.2872	0.2717	0.2678	0.2995	0.2465	0.2545	0.2538	0.2429	0.2407	0.2435	0.2318	0.2341	0.2406	0.2447	0.2492
17	57607	37.5	0.1675	0.1647	0.1629	0.1823	0.1696	0.1608	0.1541	0.1604	0.161	0.1807	0.1859	0.1919	0.1753	0.1732	0.1617	0.1505	0.1571	0.161	0.286	0.2934	0.2868	0.2852	0.2828	0.2848	0.2856	0.2862	0.2874	0.2972	0.2998	0.3003	0.2933	0.2897	0.2902	0.2751	0.2726	0.3027	0.2487	0.2584	0.2572	0.2463	0.2453	0.2476	0.2366	0.2377	0.2446	0.2494	0.2538
18	61207.3	37.3	0.1685	0.1649	0.1627	0.1832	0.1699	0.1606	0.1529	0.16	0.1615	0.1815	0.1869	0.1936	0.1764	0.1738	0.1613	0.1508	0.157	0.1604	0.2886	0.297	0.2905	0.2887	0.2868	0.2885	0.2896	0.2898	0.2906	0.3005	0.3051	0.3064	0.2981	0.2951	0.2949	0.2799	0.2743	0.3078	0.2516	0.2628	0.2613	0.2508	0.2478	0.2517	0.2397	0.2408	0.2475	0.2518	0.2581
19	64807.7	37.7	0.1696	0.1652	0.1624	0.1844	0.1701	0.1609	0.1526	0.1601	0.1619	0.1823	0.1878	0.1951	0.1775	0.1746	0.1611	0.151	0.1568	0.1596	0.2906	0.3004	0.2932	0.2923	0.2904	0.2912	0.2927	0.2916	0.2928	0.3033	0.3086	0.3105	0.2997	0.2983	0.2978	0.283	0.2791	0.3109	0.2528	0.2648	0.2641	0.2527	0.2508	0.2538	0.2428	0.2438	0.2503	0.2546	0.2619
20	68408	37.3	0.1705	0.1648	0.162	0.1852	0.1705	0.1614	0.1528	0.1603	0.1623	0.1832	0.1887	0.1964	0.1784	0.1754	0.161	0.1509	0.1568	0.1591	0.2922	0.3039	0.2958	0.2961	0.2944	0.2959	0.2955	0.2961	0.2957	0.3057	0.3088	0.3116	0.3024	0.3022	0.2988	0.2837	0.2818	0.316	0.2542	0.2692	0.2667	0.2557	0.2527	0.2564	0.2453	0.2458	0.2529	0.257	0.2651
21	72008.4	36.8	0.1715	0.1644	0.1616	0.1861	0.1707	0.1618	0.1532	0.1603	0.1627	0.1839	0.1893	0.1975	0.1791	0.1762	0.1608	0.1508	0.1566	0.1585	0.2939	0.3056	0.2983	0.2986	0.2953	0.2967	0.2972	0.2956	0.2984	0.3058	0.3108	0.3131	0.3038	0.3047	0.3003	0.2859	0.2812	0.3172	0.2542	0.2707	0.2697	0.2567	0.2538	0.259	0.2483	0.2482	0.2547	0.2569	0.2664
22	75608.8	37.7	0.1716	0.1637	0.1609	0.1866	0.1708	0.1623	0.1539	0.1606	0.1624	0.185	0.1902	0.1987	0.1799	0.1773	0.1609	0.1509	0.1567	0.1582	0.2955	0.3055	0.2998	0.3006	0.2979	0.2974	0.2987	0.2961	0.3004	0.306	0.3101	0.3125	0.3036	0.3031	0.3008	0.286	0.2842	0.3212	0.2546	0.2718	0.2714	0.2585	0.2536	0.2597	0.2504	0.2502	0.2556	0.2579	0.2681
23	79209.2	36.9	0.1717	0.1626	0.1598	0.1868	0.1706	0.1627	0.1544	0.1607	0.1621	0.1855	0.1904	0.2	0.1802	0.1778	0.1614	0.1507	0.1565	0.1577	0.2966	0.3043	0.3001	0.3005	0.2993	0.2977	0.2995	0.2984	0.3014	0.3051	0.3089	0.3107	0.3033	0.3036	0.2994	0.2872	0.2875	0.3222	0.2533	0.2711	0.272	0.2585	0.253	0.2595	0.252	0.2518	0.2564	0.2566	0.2673
24	82809.6	37.7	0.1722	0.162	0.1591	0.187	0.1702	0.1631	0.155	0.1607	0.1616	0.1858	0.1905	0.1995	0.1803	0.1782	0.1606	0.1506	0.1565	0.1573	0.2983	0.3082	0.3011	0.3024	0.2998	0.3011	0.3011	0.2986	0.3025	0.3035	0.3089	0.3108	0.3039	0.304	0.299	0.2893	0.2859	0.3227	0.2524	0.2712	0.2722	0.2586	0.2529	0.2597	0.2531	0.2525	0.2574	0.2561	0.2674
25	86410.1	37	0.1721	0.1613	0.158	0.1873	0.1697	0.1633	0.1555	0.1606	0.161	0.1864	0.1905	0.1997	0.1803	0.1784	0.1603	0.1502	0.1563	0.1568	0.2993	0.3055	0.3002	0.3016	0.299	0.2998	0.3012	0.3003	0.3036	0.3005	0.3069	0.3088	0.3045	0.3054	0.2975	0.2896	0.2862	0.3239	0.2514	0.2706	0.2724	0.2583	0.2531	0.2595	0.2538	0.2538	0.2577	0.255	0.2662
			K279a x pBBR5MCS::lacP::mCherry + PAO1 supernatant									K279a x pBBR5MCS::lacP::mCherry + Mix supernatant									K279a x pBBR5MCS::PCoA::mCherry + PAO1 supernatant									K279a x pBBR5MCS::PCoA::mCherry + Mix supernatant									K279a x pBBR1MCS::smlt4401::mCherry + PAO1 supernatant									K279a x pBBR1MCS::smlt4401::mCherry + Mix supernatant
mCherry			24h			48h			72h			24h			48h			72h			24h			48h			72h			24h			48h			72h			24h			48h			72h			24h
Cycle Nr.	Time [s]	Temp. [°C]	A1	A2	A3	A4	A5	A6	A7	A8	A9	B1	B2	B3	B4	B5	B6	B7	B8	B9	C1	C2	C3	C4	C5	C6	C7	C8	C9	D1	D2	D3	D4	D5	D6	D7	D8	D9	E1	E2	E3	E4	E5	E6	E7	E8	E9	F1	F2
1	0	37.5	11750	12353	11775	14356	14709	15230	14232	17930	15962	8633	9264	9310	10075	11746	12711	10857	11415	12867	15217	14228	15023	15813	14049	16618	18079	16307	18142	9853	10750	9350	11806	14374	12558	12420	11965	12932	14978	13450	13505	15096	19005	17686	18568	17685	18462	8864	11556
2	3600.3	37.7	12147	12438	12255	14949	15524	15871	14876	15130	16715	6756	6518	7949	12121	13021	11499	13177	10372	10608	14468	15938	12282	17545	14913	16574	16143	17154	17958	9660	10600	9970	12236	12838	12429	12242	12603	13200	12519	15432	13885	18633	16640	17085	18406	17078	18877	10194	8661
3	7200.7	37.5	12051	10411	11062	14486	14798	14653	13592	15080	15709	8188	9059	7917	12006	10289	10246	11459	10286	9738	13717	12089	11036	14338	15915	15687	18142	15380	17660	10569	9401	9362	11837	10630	10479	11790	13203	11818	12196	14127	15076	15440	13613	17670	18247	15480	17162	10276	8870
4	10801.1	37.5	12465	11960	12068	12909	14642	13262	15464	14148	14657	9536	7317	8517	11266	11516	10445	10912	10741	10265	13694	11686	13223	14059	14508	13590	16334	14393	15357	8951	8817	8511	11814	13821	11160	13901	12373	12578	12074	12168	11149	13401	16753	16052	14844	15723	16870	8455	9229
5	14401.5	37.1	12191	11668	12387	13876	13199	14567	14841	15705	13903	7940	9182	8141	10384	10577	11418	10795	13147	10717	13162	10954	11789	13447	13164	15086	15445	16227	16487	8447	8269	8565	13988	12870	11693	13262	12563	10697	11493	13340	12870	15687	14349	15301	14168	14929	14102	10754	10413
6	18002	37	11005	8751	10056	13905	11955	12146	13482	13991	13866	9358	7492	8945	9075	11327	11621	11076	9581	11012	13404	13425	12444	16062	14037	15651	15362	16543	16179	8452	9852	10243	11222	12527	12583	13482	13026	14350	15067	12253	13596	14871	16392	15084	15955	15122	18007	10094	9232
7	21602.4	36.8	7737	11350	10387	11839	11818	12868	12644	14217	15043	6570	6953	6576	10052	10575	8748	11950	9453	9591	14193	13677	14044	14547	13167	14502	18303	14959	16832	11658	10501	9834	12186	14369	14687	14188	12300	15737	11424	14171	12676	16671	14943	14968	14347	17275	15222	10961	9482
8	25202.8	37.3	11475	8886	9474	13183	13049	13235	12154	13313	12715	6903	7124	8645	9412	10880	9565	11995	11823	11254	15067	13610	14521	15860	14762	15878	17663	16009	16022	10638	11883	13818	14272	14676	13918	14738	12429	16366	13494	13362	13199	16305	15494	18238	16558	17997	18044	9738	10481
9	28803.3	37.3	11443	9195	11961	14524	14239	10507	13466	16070	13596	6341	6470	7952	9384	9805	12184	9860	9621	11556	16884	12781	14241	17703	17909	16182	15878	17311	18841	12583	11761	13669	14531	15649	14444	15849	15049	15776	17240	13360	14230	15653	15903	18376	15896	14786	17913	13396	10381
10	32403.6	37	9910	9803	11772	11348	10733	13258	12075	13351	14878	7475	8022	7874	9600	10236	9611	9945	9346	10570	18705	16339	17921	19670	14409	19551	17005	16681	19724	13075	15363	14625	18123	18233	14985	16455	15520	17536	17516	17196	13920	17104	18168	13610	17307	17499	16452	13841	12846
11	36003.9	37.7	10800	9888	11032	12347	10105	11257	11836	11619	13128	6539	7189	6574	10064	10960	9453	10207	10538	10658	17129	17384	17758	16612	19426	18157	19974	18446	19236	16176	15606	15450	15460	17938	15844	18158	16013	14753	16397	16223	16672	21160	17929	16000	17601	17129	17815	12618	13689
12	39604.3	36.9	10280	9490	10095	12146	10753	13020	12977	13430	11387	7418	7173	8025	10679	9705	9810	11035	10253	9866	21190	16497	17797	20703	19045	20283	19429	18528	20413	17564	17856	16772	17713	19686	17705	19323	16940	20610	18784	18937	17035	18420	17202	16856	17805	16829	17576	16148	13477
13	43204.7	36.8	10005	8224	10084	11711	13079	11521	11867	11534	13125	6003	6086	6373	9546	9056	10052	11587	10119	10345	21726	21423	20195	20487	19839	21973	19122	18323	20714	17965	18531	17209	19499	19589	17752	19243	20035	18996	21691	19893	20263	19985	20826	20061	19641	18524	20604	14743	16554
14	46805.1	37.7	9237	9393	9653	13018	11861	11663	12498	11162	13166	5844	7565	6634	9659	8437	10601	8523	9593	9419	22380	17923	21417	21248	21411	20092	20395	21043	21624	19622	19697	18596	20361	20616	19472	20184	19635	21327	18980	18830	19782	21280	21424	21011	18854	20113	19634	16999	16588
15	50405.5	37.2	9527	7851	11369	10293	14354	11729	12876	13591	12283	6562	7078	6548	9631	7395	11046	10541	9191	10506	22097	21038	21352	23423	19733	19388	23588	22991	23699	20319	20300	20371	21206	19879	19525	20530	18767	22968	22604	20764	22237	22629	20847	22061	18481	20296	22147	19482	16466
16	54006	37.5	11098	10038	9410	11736	10850	13581	11901	12290	12297	7502	5817	6323	10042	11396	11743	11405	9231	10429	24561	22068	21825	22881	17988	23381	27201	22307	23815	20304	22128	21639	21689	21180	23243	22450	20607	20708	22263	21418	20576	21709	22450	20638	20738	19466	21510	20057	17754
17	57606.4	37.6	10654	9434	11548	10725	10759	12026	10155	12661	10361	6133	6805	6709	9089	10327	11251	12719	11588	10136	21808	21146	21846	24038	22623	21216	24335	24124	22097	23585	21792	20478	19934	23192	23885	23254	21038	22676	23653	23716	23171	20803	24397	22789	20750	21735	22130	21016	18843
18	61206.8	37.7	8807	9775	8866	11711	11085	12088	12169	14130	11648	7047	6060	7001	7924	10323	10543	10692	9411	10994	25902	22124	24665	25284	23898	24990	23645	23494	23130	22254	24127	22423	23715	24297	24025	24899	24499	21608	25909	24457	23734	24608	26198	23377	23812	20504	21700	21625	24464
19	64807.2	37.5	8433	10482	10599	11500	12610	12092	11251	14487	12129	5831	7376	6916	9559	9812	10151	12726	9468	9660	26095	25115	27175	26281	24588	25216	26852	24841	24446	22062	23000	22900	24274	24082	24023	22931	21116	25557	26811	24433	27117	25206	23687	23350	23608	24006	23500	21124	23735
20	68407.5	36.8	8600	10451	10624	12509	13813	13277	10450	13009	12880	6109	6690	6478	10024	9192	10215	10165	10923	11113	27482	26192	22255	25580	26136	26568	27145	24075	27370	24721	23095	24186	24034	26079	24871	24601	25925	24872	24838	23386	27370	25410	25826	24508	25006	21875	24660	23590	22954
21	72007.9	37.6	9419	10913	11690	13148	13616	12624	10284	13605	13038	6428	8840	6765	9209	9808	9313	11739	12300	9809	26586	23035	22348	27131	26505	25644	28696	24540	26423	25322	24963	23858	27289	27248	24650	25100	24200	27256	29147	26910	28477	25167	29878	23197	25119	23564	25463	22344	23592
22	75608.2	37.6	7412	11099	10605	11156	12050	11915	12066	13899	11667	5578	7128	6455	10808	9948	9924	11347	11350	11948	28455	23985	27233	26207	25485	28004	25090	28044	27485	27478	25849	25712	24819	25169	26325	27693	27545	25847	30241	29653	28462	26502	27102	25839	25844	23176	25104	22668	22726
23	79208.7	37.7	8930	10231	11143	11536	13026	11286	12948	12544	13888	5611	6838	7127	9077	8856	10976	10697	10640	12083	30316	29251	26938	27711	27552	23947	25453	28494	26296	24247	24956	24684	25469	25004	27079	23483	24269	27639	33051	27328	29111	30535	25378	25240	24260	27585	26178	24236	22668
24	82809.1	37.6	10106	10964	10337	10847	13175	12322	12546	13585	14093	4803	6750	4324	7611	8977	10640	12269	10474	11205	28876	28453	28816	27048	29493	28003	29961	25264	26971	28042	26964	25402	28372	26507	25122	24879	22721	27225	30205	26173	30922	25174	29681	28651	25994	23806	26487	25068	22467
25	86409.5	37.7	10346	11686	10263	13844	13656	12607	10906	13387	13286	7154	5854	6803	10341	9962	9905	12058	12631	13122	30261	28141	25890	28596	27749	28354	30297	29784	29024	25074	26682	26114	28228	27696	27873	25951	25192	25132	32843	29561	28036	30153	29724	28015	28390	24502	30833	27028	26110
End Time:	6/9/2025 10:10:06 AM
OD600		K279a + 24h PAO1	K279a + 48h PAO1	K279a + 72h PAO1	K279a + 24h mixed	K279a + 48h mixed	K279a + 72h mixed	K279a x pBBR5MCS::PCoA::mCherry	K279a x pBBR5MCS::PCoA::mCherry	K279a x pBBR5MCS::PCoA::mCherry	K279a x pBBR5MCS::PCoA::mCherry	K279a x pBBR5MCS::PCoA::mCherry	K279a x pBBR5MCS::PCoA::mCherry	K279a x pBBR5MCS::PCoA::mCherry
Time [h]	K279a	supernatant	supernatant	supernatant	supernatant	supernatant	supernatant	without supernatant	+ 24h PAO1 supernatant	+ 48h PAO1 supernatant	+ 72h PAO1 supernatant	+ 24h mixed supernatant	+ 48h mixed supernatant	+ 72h mixed supernatant
0	0.1048	0.123833	0.128167	0.129033	0.113667	0.124533	0.124733	0.105067	0.126067	0.127567	0.128533	0.116667	0.125667	0.1266
1	0.113933	0.13	0.133833	0.1339	0.120467	0.128967	0.129833	0.1176	0.1314	0.1321	0.1331	0.121333	0.129367	0.130267
2	0.1231	0.129933	0.134333	0.133433	0.122033	0.130333	0.1304	0.128967	0.13	0.132733	0.134267	0.1223	0.132833	0.135567
3	0.1326	0.133933	0.1361	0.1348	0.125133	0.132333	0.1325	0.145533	0.138867	0.139133	0.141733	0.132133	0.139833	0.1411
4	0.142533	0.142167	0.141533	0.142333	0.130733	0.1384	0.1398	0.1677	0.157933	0.155167	0.159867	0.148333	0.152133	0.1546
5	0.171567	0.158367	0.153133	0.153233	0.139233	0.147533	0.148767	0.219267	0.1814	0.174933	0.179833	0.1713	0.170433	0.172767
6	0.224767	0.186367	0.171433	0.172133	0.157033	0.160033	0.160733	0.2611	0.207967	0.201333	0.2011	0.1947	0.191433	0.1956
7	0.2469	0.202267	0.185533	0.186133	0.1809	0.171533	0.1701	0.273533	0.2248	0.221567	0.2187	0.2121	0.209433	0.211267
8	0.257967	0.213667	0.200467	0.197	0.1968	0.1828	0.180233	0.285767	0.242767	0.233867	0.233033	0.232067	0.225733	0.226067
9	0.268567	0.222567	0.209767	0.2058	0.208567	0.192833	0.191967	0.2979	0.250567	0.244133	0.2424	0.247267	0.2393	0.237
10	0.2761	0.230633	0.216733	0.211933	0.219733	0.202667	0.203467	0.310333	0.258167	0.251867	0.250367	0.257933	0.251333	0.246633
11	0.282467	0.2383	0.2245	0.218633	0.229033	0.2123	0.2127	0.320167	0.264333	0.259067	0.257967	0.267667	0.261867	0.255167
12	0.287733	0.244733	0.232167	0.225233	0.2367	0.2207	0.2202	0.326867	0.271	0.265733	0.2651	0.2752	0.27	0.262833
13	0.293267	0.249733	0.237767	0.231767	0.243367	0.226567	0.225333	0.334	0.274867	0.270433	0.271	0.282067	0.277267	0.269
14	0.2985	0.2547	0.244333	0.2372	0.2485	0.232	0.230233	0.340467	0.280033	0.275533	0.277067	0.288	0.282867	0.273967
15	0.3038	0.2594	0.250233	0.2427	0.2536	0.2367	0.234367	0.3458	0.2856	0.2807	0.2823	0.295033	0.288	0.279667
16	0.3073	0.262667	0.2549	0.2464	0.257533	0.239167	0.237167	0.350233	0.288733	0.284267	0.2864	0.2991	0.291067	0.283467
17	0.311333	0.2659	0.258233	0.249633	0.260467	0.241967	0.2401	0.354533	0.292033	0.288	0.29	0.304	0.296033	0.287333
18	0.313967	0.268367	0.2606	0.251867	0.262833	0.243	0.241367	0.358333	0.294733	0.2913	0.292367	0.307467	0.2986	0.291
19	0.314667	0.269867	0.262933	0.254167	0.263933	0.243667	0.242133	0.3615	0.2973	0.295467	0.295767	0.3087	0.301133	0.293833
20	0.315333	0.271567	0.2646	0.256433	0.2642	0.2439	0.242167	0.363567	0.299267	0.296867	0.297067	0.3099	0.302933	0.294767
21	0.315533	0.2723	0.265633	0.258733	0.2647	0.2447	0.2417	0.366133	0.300267	0.298633	0.2984	0.309533	0.3025	0.297133
22	0.313467	0.272133	0.2656	0.2605	0.263467	0.2467	0.242033	0.366833	0.300333	0.299167	0.299767	0.308233	0.3021	0.298967
23	0.311567	0.271767	0.265533	0.261633	0.262667	0.2488	0.241967	0.366033	0.302533	0.3011	0.300733	0.307733	0.3023	0.2993
24	0.308533	0.2706	0.2657	0.2622	0.261933	0.250667	0.242433	0.365367	0.301667	0.300133	0.3017	0.3054	0.302467	0.2999
mCherry		K279a + 24h PAO1	K279a + 48h PAO1	K279a + 72h PAO1	K279a + 24h mixed	K279a + 48h mixed	K279a + 72h mixed	K279a x pBBR5MCS::PCoA::mCherry	K279a x pBBR5MCS::PCoA::mCherry	K279a x pBBR5MCS::PCoA::mCherry	K279a x pBBR5MCS::PCoA::mCherry	K279a x pBBR5MCS::PCoA::mCherry	K279a x pBBR5MCS::PCoA::mCherry	K279a x pBBR5MCS::PCoA::mCherry
Time [h]	K279a	supernatant	supernatant	supernatant	supernatant	supernatant	supernatant	without supernatant	+ 24h PAO1 supernatant	+ 48h PAO1 supernatant	+ 72h PAO1 supernatant	+ 24h mixed supernatant	+ 48h mixed supernatant	+ 72h mixed supernatant
0	2647.33	12354.3	14879	15305	9155.67	12422.3	12902.3	4422.67	14822.7	15493.3	17509.3	9984.33	12912.7	12439
1	2475	13543	15523.3	17061.7	8209	12590	12401	3887.33	14229.3	16344	17085	10076.7	12501	12681.7
2	2140	11499.3	13787.3	14002.3	8305.33	10663	11659.7	3566	12280.7	15313.3	17060.7	9777.33	10982	12270.3
3	2480.67	11386.3	13808.3	13275	7345.33	10730	11316.7	3992	12867.7	14052.3	15361.3	8759.67	12265	12950.7
4	2021	11386.3	14317	14477.7	8281.67	11150.7	11197.7	4995.67	11968.3	13899	16053	8427	12850.3	12174
5	2357	10648.3	12824	16214.7	6948	10903	11691	5144.67	13091	15250	16028	9515.67	12110.7	13619.3
6	2750	10499.3	13014	14116	7149.33	11535.3	11293	6558.33	13971.3	14072	16698	10664.3	13747.3	14075
7	2418	10107	12779.7	14686.7	8180.67	11062.3	11433	7492.67	14399.3	15500	16564.7	12113	14288.7	14511
8	2154.67	11151	13192.7	13473.3	7868.67	10528.3	10808.3	7647.67	14635.3	17264.7	17343.3	12671	14874.7	15558
9	2769.67	10279.7	11503.7	13777.3	7012	11065.7	11497	8863	17655	17876.7	17803.3	14354.3	17113.7	16503.7
10	3628	10861.3	10670.3	12382.7	7501	10875.3	10517.7	8760.67	17423.7	18065	19218.7	15744	16414	16308
11	2928.67	11378.7	11540.7	13155.3	7266	11230	11835	11298.3	18494.7	20010.3	19456.7	17397.3	18368	18957.7
12	2707.67	10073.7	11888	13146.3	7419.33	11044.7	10618	11479.7	21114.7	20766.3	19386.3	17901.7	18946.7	19424.7
13	3069.33	10542	11775.3	13486.7	7588.67	9996	10930	12243.3	20573.3	20917	21020.7	19305	20149.7	20382
14	2943.67	11538	12180.3	13763.3	8459.33	11377.7	11341.3	14099	21495.7	20848	23426	20330	20203.3	20755
15	3377	10818	12032.3	13363.3	9214.67	10808.3	11842	13550.7	22818	21416.7	24441	21357	22037.3	21255
16	3407.33	9995.33	11923.7	13206	8028	11485	11578.7	17150.7	21600	22625.7	23518.7	21951.7	22337	22322.7
17	3752.67	10704.3	13023.3	13499.3	8356	11530.3	12069.3	16133.7	24230.3	24724	23423	22934.7	24012.3	23668.7
18	3358.67	11363	12437.7	12913.3	9024.33	11148.3	12631.3	16889	26128.3	25361.7	25379.7	22654	24126.3	23201.3
19	3874.33	12282.7	12221.7	14197	9467	11097.3	11642	18371.7	25309.7	26094.7	26196.7	24000.7	24994.7	25132.7
20	4620	11834.3	11548	12927	8676	11155	11828	18238.3	23989.7	26426.7	26553	24714.3	26395.7	25518.7
21	4033	11593.3	12654.3	13594.3	9036.33	11534.3	12703	19758.3	26557.7	26565.3	26873	26346.3	25437.7	27028.3
22	4357.67	11163	13019.3	14402.7	8207	11411.7	12128.7	20204.7	28835	26403.3	26747.7	24629	25850.7	25130.3
23	3988	11817.3	11668.7	13758	9412.33	11111	12502.3	21655.7	28715	28181.3	27398.7	26802.7	26667	24941.7
24	4215.33	11563	12209.3	13571	9994	12387.3	13101	23014.3	28097.3	28233	29701.7	25956.7	27932.3	25425
Substraction of K279a WT autoflourescence
mCherry	K279a x pBBR5MCS::PCoA::mCherry	K279a x pBBR5MCS::PCoA::mCherry	K279a x pBBR5MCS::PCoA::mCherry	K279a x pBBR5MCS::PCoA::mCherry	K279a x pBBR5MCS::PCoA::mCherry	K279a x pBBR5MCS::PCoA::mCherry	K279a x pBBR5MCS::PCoA::mCherry
Time [h]	without supernatant	+ 24h PAO1 supernatant	+ 48h PAO1 supernatant	+ 72h PAO1 supernatant	+ 24h mixed supernatant	+ 48h mixed supernatant	+ 72h mixed supernatant
0	1775.33	2468.33	614.333	2204.33	828.667	490.333	-463.333
1	1412.33	686.333	820.667	23.3333	1867.67	-89	280.667
2	1426	781.333	1526	3058.33	1472	319	610.667
3	1511.33	1481.33	244	2086.33	1414.33	1535	1634
4	2974.67	582	-418	1575.33	145.333	1699.67	976.333
5	2787.67	2442.67	2426	-186.667	2567.67	1207.67	1928.33
6	3808.33	3472	1058	2582	3515	2212	2782
7	5074.67	4292.33	2720.33	1878	3932.33	3226.33	3078
8	5493	3484.33	4072	3870	4802.33	4346.33	4749.67
9	6093.33	7375.33	6373	4026	7342.33	6048	5006.67
10	5132.67	6562.33	7394.67	6836	8243	5538.67	5790.33
11	8369.67	7116	8469.67	6301.33	10131.3	7138	7122.67
12	8772	11041	8878.33	6240	10482.3	7902	8806.67
13	9174	10031.3	9141.67	7534	11716.3	10153.7	9452
14	11155.3	9957.67	8667.67	9662.67	11870.7	8825.67	9413.67
15	10173.7	12000	9384.33	11077.7	12142.3	11229	9413
16	13743.3	11604.7	10702	10312.7	13923.7	10852	10744
17	12381	13526	11700.7	9923.67	14578.7	12482	11599.3
18	13530.3	14765.3	12924	12466.3	13629.7	12978	10570
19	14497.3	13027	13873	11999.7	14533.7	13897.3	13490.7
20	13618.3	12155.3	14878.7	13626	16038.3	15240.7	13690.7
21	15725.3	14964.3	13911	13278.7	17310	13903.3	14325.3
22	15847	17672	13384	12345	16422	14439	13001.7
23	17667.7	16897.7	16512.7	13640.7	17390.3	15556	12439.3
24	18799	16534.3	16023.7	16130.7	15962.7	15545	12324
Normalization with OD600
mCherry	K279a x pBBR5MCS::PCoA::mCherry	K279a x pBBR5MCS::PCoA::mCherry	K279a x pBBR5MCS::PCoA::mCherry	K279a x pBBR5MCS::PCoA::mCherry	K279a x pBBR5MCS::PCoA::mCherry	K279a x pBBR5MCS::PCoA::mCherry	K279a x pBBR5MCS::PCoA::mCherry
Time [h]	without supernatant	+ 24h PAO1 supernatant	+ 48h PAO1 supernatant	+ 72h PAO1 supernatant	+ 24h mixed supernatant	+ 48h mixed supernatant	+ 72h mixed supernatant
0	16897.2	19579.6	4815.78	17149.9	7102.86	3901.86	-3659.82
1	12009.6	5223.24	6212.47	175.307	15392.9	-687.967	2154.55
2	11057.1	6010.26	11496.7	22778.1	12036	2401.51	4504.55
3	10384.8	10667.3	1753.71	14720.1	10703.8	10977.4	11580.4
4	17738	3685.1	-2693.88	9854.04	979.775	11172.2	6315.22
5	12713.6	13465.6	13868.1	-1038	14989.3	7085.86	11161.5
6	14585.7	16695	5254.97	12839.4	18053.4	11554.9	14222.9
7	18552.3	19094	12277.7	8587.11	18540	15405.1	14569.3
8	19222	14352.6	17411.6	16607.1	20693.8	19254.3	21010
9	20454.3	29434.6	26104.6	16608.9	29694	25273.7	21125.2
10	16539.2	25419	29359.5	27304	31957.9	22037.1	23477.5
11	26141.6	26920.6	32693	24426.9	37850.6	27258.1	27913.8
12	26836.6	40741.7	33410.7	23538.3	38089.9	29266.7	33506.7
13	27467.1	36495.3	33803.8	27800.7	41537.5	36620.6	35137.5
14	32764.8	35558.9	31457.8	34874.9	41217.6	31200.8	34360.6
15	29420.7	42016.8	33431.9	39240.8	41155.8	38989.6	33657.9
16	39240.5	40191.6	37647.7	36007.9	46551.9	37283.6	37902.2
17	34922	46316.6	40627.3	34219.5	47956.1	42164.2	40368.9
18	37759.1	50097.3	44366.6	42639.4	44328.9	43462.8	36323
19	40103.3	43817.7	46952.8	40571.4	47080.2	46150.1	45912.6
20	37457.6	40617.1	50119	45868.5	51753.3	50310.3	46445.8
21	42949.7	49836.8	46582.2	44499.6	55922.9	45961.4	48211.8
22	43199.5	58841.3	44737.6	41182	53277.8	47795.4	43488.7
23	48267.9	55853.9	54841.1	45358	56511	51458.8	41561.4
24	51452.4	54809.9	53388.5	53465.9	52268.1	51394.1	41093.7
[truncated: 37 more columns]

## Sheet: Propionate CoA (3. replicate)
Application: Tecan i-control				Tecan i-control , 2.0.10.0
Device: infinite 200Pro				Serial number: 2308007299				Serial number of connected stacker:
Firmware: V_5.31_04/18_InfiniteRX (Mar 28 2018/16.41.26)				MAI, V_5.31_04/18_InfiniteRX (Mar 28 2018/16.41.26)
Date:	2025-06-17
Time:	9:52:41 AM
System				FBIPM-23-7M844S
User				FBIPM-23-7M844S\labor
Plate				Sarstedt 96 Flat Bottom Transparent Polysteren Kat. No. 83.3924.500 [[Sarstedt96] - Sarstedt 96 Well Flat bottom MTP with lid custom.pdfx]
Plate-ID (Stacker)
List of actions in this measurement script:
Kinetic
Absorbance
Fluorescence
2 Labels
Kinetic Measurement
Kinetic Cycles				25
Interval Time				01:00:00
Mode				Absorbance
Measurement Wavelength				600	nm
Bandwidth				9	nm
Number of Flashes				10
Settle Time				0	ms
Mode				Fluorescence Bottom Reading
Excitation Wavelength				590	nm
Emission Wavelength				645	nm
Excitation Bandwidth				9	nm
Emission Bandwidth				20	nm
Gain				255	Manual
Number of Flashes				25
Integration Time				20	µs
Lag Time				0	µs
Settle Time				0	ms
Part of Plate				A1-D12; E1-H9
Start Time:	6/17/2025 9:52:41 AM
			K279a x pBBR5MCS::lacP::mCherry + PAO1 supernatant												K279a x pBBR5MCS::lacP::mCherry + Mix supernatant												K279a x pBBR5MCS::PCoA::mCherry + PAO1 supernatant												K279a x pBBR5MCS::PCoA::mCherry + Mix supernatant
OD600			24h			48h			72h			K279a x pBBR5MCS::lacP::mCherry without supernatant			24h			48h			72h			K279a x pBBR5MCS::PCoA::mCherry without supernatant			24h			48h			72h			K279a x pBBR1MCS::smlt4401::mCherry without supernatant			24h			48h			72h			K279a
Cycle Nr.	Time [s]	Temp. [°C]	A1	A2	A3	A4	A5	A6	A7	A8	A9	A10	A11	A12	B1	B2	B3	B4	B5	B6	B7	B8	B9	B10	B11	B12	C1	C2	C3	C4	C5	C6	C7	C8	C9	C10	C11	C12	D1	D2	D3	D4	D5	D6	D7	D8	D9	D10	D11
1	0	24	0.1609	0.1602	0.1495	0.1628	0.1604	0.1642	0.1616	0.1662	0.1634	0.1509	0.1446	0.1409	0.1646	0.1541	0.1466	0.1562	0.1591	0.1617	0.1583	0.1636	0.1611	0.1664	0.1723	0.1551	0.173	0.1624	0.1574	0.1624	0.1715	0.1702	0.1635	0.176	0.1678	0.1518	0.1743	0.1587	0.1697	0.1607	0.1671	0.1821	0.1755	0.1713	0.165	0.1799	0.1683	0.1561	0.1499
2	3601	36.8	0.1239	0.1234	0.1235	0.1293	0.1302	0.1299	0.1351	0.1321	0.1309	0.1139	0.1125	0.1153	0.1199	0.1188	0.1195	0.1314	0.1312	0.1314	0.1298	0.13	0.1284	0.1201	0.1189	0.1165	0.1302	0.1336	0.1321	0.135	0.1377	0.1377	0.1348	0.1407	0.141	0.1224	0.1177	0.115	0.123	0.1232	0.126	0.137	0.1367	0.1372	0.1349	0.1351	0.137	0.1291	0.1169
3	7201.4	37	0.1279	0.1275	0.1286	0.1331	0.1347	0.1345	0.1396	0.1373	0.1363	0.1345	0.134	0.1362	0.1266	0.1256	0.1272	0.1373	0.1366	0.1362	0.1362	0.1358	0.1347	0.1293	0.1299	0.1263	0.1339	0.1362	0.1352	0.1385	0.1413	0.1409	0.1379	0.1423	0.1413	0.1311	0.1279	0.1248	0.1282	0.1286	0.1317	0.1405	0.1422	0.1428	0.1405	0.1404	0.1393	0.1372	0.1256
4	10801.8	37.7	0.1316	0.1323	0.1328	0.1368	0.1378	0.1379	0.1434	0.1402	0.1401	0.151	0.1508	0.1521	0.1333	0.1329	0.1341	0.1428	0.1423	0.1418	0.1417	0.1416	0.1404	0.135	0.1387	0.1329	0.141	0.1424	0.1402	0.1426	0.1447	0.1442	0.1461	0.1496	0.1519	0.1383	0.1346	0.1314	0.1358	0.1356	0.1383	0.148	0.1468	0.1497	0.1481	0.1459	0.1499	0.1443	0.1325
5	14402.2	37.1	0.1365	0.1366	0.1367	0.1409	0.1408	0.1416	0.1474	0.1434	0.1433	0.1623	0.1633	0.1625	0.1414	0.1414	0.1434	0.1465	0.1475	0.1474	0.1467	0.148	0.146	0.1514	0.1518	0.1509	0.1584	0.1607	0.1585	0.1579	0.1592	0.1585	0.1599	0.1636	0.1681	0.1468	0.1424	0.1427	0.1519	0.152	0.1536	0.1619	0.159	0.1618	0.1572	0.1604	0.161	0.1527	0.1404
6	18002.7	37.7	0.1406	0.1409	0.1419	0.1438	0.1437	0.1442	0.1509	0.1464	0.1458	0.176	0.178	0.1792	0.1487	0.1484	0.1509	0.1506	0.1522	0.1515	0.1515	0.1517	0.1503	0.2025	0.203	0.1962	0.1839	0.1882	0.1835	0.1879	0.1819	0.1775	0.1827	0.1842	0.1931	0.1552	0.1504	0.1513	0.1743	0.1719	0.1752	0.1824	0.1798	0.1772	0.1738	0.1782	0.1781	0.1681	0.1576
7	21603.1	37.7	0.1427	0.1438	0.1444	0.1463	0.1461	0.1461	0.1533	0.1491	0.1476	0.1883	0.1899	0.1858	0.1556	0.1562	0.1595	0.1539	0.1554	0.1548	0.1543	0.1545	0.1537	0.2485	0.2487	0.2391	0.2061	0.2142	0.2101	0.21	0.2068	0.2037	0.202	0.2077	0.214	0.1948	0.1857	0.1921	0.1977	0.1982	0.1989	0.2027	0.1986	0.1999	0.1907	0.1973	0.1952	0.2164	0.204
8	25203.4	37.2	0.1446	0.1466	0.1475	0.1477	0.1478	0.1476	0.1548	0.1504	0.1485	0.1998	0.2009	0.1988	0.1621	0.1632	0.1669	0.1572	0.1586	0.1577	0.1576	0.158	0.1567	0.2643	0.2646	0.2632	0.2201	0.2288	0.2259	0.2253	0.2205	0.2198	0.222	0.2232	0.2298	0.2334	0.2356	0.2227	0.2176	0.2188	0.2193	0.2185	0.2156	0.2147	0.2071	0.2121	0.2119	0.2445	0.2355
9	28803.8	36.8	0.1475	0.1498	0.1503	0.1496	0.1491	0.1491	0.1569	0.152	0.1501	0.2113	0.2125	0.209	0.1674	0.1684	0.1728	0.1605	0.1611	0.1594	0.1603	0.1598	0.1588	0.2712	0.2766	0.2789	0.2363	0.2427	0.2393	0.2376	0.233	0.2319	0.2327	0.2333	0.2402	0.2488	0.248	0.2413	0.235	0.236	0.2377	0.2335	0.2311	0.2293	0.2192	0.2249	0.2264	0.2536	0.2422
10	32404.2	37.2	0.1492	0.1519	0.1525	0.1502	0.1507	0.1507	0.1586	0.1536	0.1523	0.2202	0.2216	0.2184	0.1708	0.1728	0.1776	0.1623	0.1634	0.1605	0.1622	0.1609	0.1598	0.2838	0.2889	0.2902	0.2426	0.2477	0.2444	0.2434	0.2422	0.2421	0.241	0.2418	0.2459	0.2579	0.2571	0.2494	0.2486	0.2489	0.2518	0.2459	0.2438	0.2415	0.233	0.2353	0.2371	0.264	0.2523
11	36004.6	36.8	0.1515	0.1548	0.1542	0.1498	0.1514	0.1523	0.1596	0.1547	0.1539	0.228	0.231	0.2256	0.1739	0.176	0.1813	0.1634	0.1647	0.1612	0.1634	0.1609	0.1607	0.296	0.2994	0.3011	0.2486	0.2552	0.2491	0.2494	0.249	0.2496	0.2478	0.249	0.2527	0.2679	0.2672	0.2568	0.2569	0.2596	0.262	0.2572	0.2539	0.2515	0.2436	0.2459	0.2456	0.2713	0.2601
12	39605	37.2	0.1521	0.1553	0.1554	0.1492	0.1511	0.1523	0.16	0.1557	0.1547	0.2348	0.2385	0.2341	0.176	0.1793	0.1842	0.1638	0.1659	0.1611	0.1636	0.1597	0.1611	0.3062	0.311	0.3108	0.2535	0.2593	0.2561	0.2561	0.2557	0.2568	0.2528	0.2569	0.2578	0.2754	0.2743	0.2636	0.2635	0.2673	0.2698	0.2658	0.2619	0.2593	0.2518	0.255	0.2541	0.2773	0.2655
13	43205.4	37.6	0.1529	0.1561	0.156	0.1491	0.1508	0.1518	0.1598	0.1559	0.1546	0.243	0.2452	0.2452	0.1785	0.1819	0.1861	0.1655	0.1658	0.1607	0.1635	0.1587	0.1615	0.3141	0.3205	0.3188	0.2579	0.2626	0.2592	0.2625	0.261	0.263	0.2574	0.2625	0.2643	0.2817	0.2803	0.2699	0.2696	0.2746	0.276	0.2729	0.2688	0.2681	0.259	0.2605	0.2601	0.2827	0.2712
14	46805.8	37.6	0.1545	0.1565	0.1562	0.1511	0.1501	0.1508	0.159	0.1558	0.1545	0.25	0.2508	0.2525	0.1803	0.1842	0.1897	0.1694	0.1662	0.1601	0.1624	0.1577	0.1611	0.3195	0.3262	0.3228	0.2614	0.2673	0.265	0.2685	0.2661	0.2691	0.2631	0.268	0.2712	0.2873	0.2862	0.2751	0.2751	0.2799	0.2824	0.2798	0.2755	0.2746	0.2646	0.2666	0.2658	0.2882	0.2761
15	50406.3	37.5	0.1577	0.1567	0.1564	0.1539	0.1497	0.1497	0.1576	0.156	0.1542	0.2573	0.2566	0.2589	0.1828	0.1862	0.1929	0.1737	0.1669	0.1599	0.1615	0.1568	0.16	0.325	0.3303	0.3282	0.2667	0.2712	0.2703	0.2708	0.2703	0.274	0.2682	0.2736	0.2764	0.2929	0.2923	0.2802	0.2803	0.2854	0.2883	0.2843	0.2818	0.28	0.2684	0.2711	0.2726	0.2926	0.2811
16	54006.7	37	0.1636	0.1571	0.1565	0.1598	0.1502	0.1489	0.1562	0.1562	0.1539	0.2631	0.2631	0.2686	0.1851	0.1876	0.1953	0.1851	0.1677	0.1597	0.161	0.156	0.1601	0.3315	0.3381	0.3344	0.2673	0.2758	0.2728	0.2779	0.2753	0.2786	0.273	0.2765	0.2805	0.2988	0.2973	0.2841	0.2842	0.2904	0.2934	0.2906	0.2868	0.2869	0.2745	0.2762	0.2785	0.2969	0.2861
17	57607	36.8	0.1698	0.1574	0.1564	0.1741	0.1523	0.1486	0.1554	0.1578	0.1537	0.2697	0.2695	0.2747	0.1871	0.1874	0.1973	0.2042	0.1688	0.1603	0.1611	0.156	0.1607	0.3353	0.3425	0.3389	0.27	0.2791	0.2755	0.2811	0.2785	0.2829	0.2767	0.2812	0.2832	0.3045	0.3016	0.2882	0.2885	0.2948	0.2966	0.2937	0.2915	0.2931	0.2775	0.2796	0.2841	0.3002	0.2892
18	61207.4	37.6	0.1815	0.1579	0.1568	0.185	0.1554	0.1486	0.1549	0.1608	0.1537	0.2767	0.2781	0.2781	0.1894	0.1855	0.1992	0.2085	0.1698	0.161	0.1613	0.1563	0.1607	0.3394	0.3472	0.3427	0.2729	0.2837	0.2794	0.2853	0.2822	0.286	0.2809	0.2855	0.2876	0.3091	0.3066	0.2916	0.292	0.2989	0.3017	0.2973	0.2943	0.2983	0.2815	0.2835	0.2881	0.3036	0.2925
19	64807.8	37.7	0.1937	0.1576	0.1564	0.1937	0.1597	0.1485	0.1545	0.1638	0.1534	0.2843	0.2869	0.2821	0.1909	0.1896	0.2008	0.2214	0.1709	0.1618	0.1615	0.1563	0.1629	0.3443	0.3526	0.3472	0.2755	0.2867	0.2827	0.2877	0.2845	0.2889	0.2835	0.2887	0.2906	0.3128	0.3104	0.2957	0.2944	0.3022	0.3059	0.2999	0.2993	0.3025	0.2841	0.287	0.2916	0.3067	0.2946
20	68408.1	36.9	0.2073	0.1572	0.1561	0.2023	0.167	0.1482	0.1542	0.1702	0.153	0.2883	0.292	0.29	0.1917	0.195	0.2014	0.2347	0.1714	0.1621	0.1614	0.156	0.1658	0.35	0.3565	0.3509	0.2778	0.2897	0.2857	0.2908	0.2864	0.2909	0.2872	0.2908	0.2924	0.316	0.3131	0.2978	0.2967	0.3042	0.3077	0.3026	0.3017	0.306	0.2867	0.2901	0.2934	0.309	0.2964
21	72008.6	37.7	0.2252	0.1569	0.1556	0.212	0.1798	0.1478	0.1539	0.1809	0.1527	0.2865	0.2906	0.3007	0.1927	0.2021	0.2024	0.2425	0.1725	0.1625	0.1613	0.1558	0.1728	0.3524	0.3589	0.353	0.2806	0.2914	0.2885	0.291	0.2873	0.293	0.2873	0.2941	0.2939	0.3181	0.3156	0.2989	0.2981	0.303	0.3083	0.3029	0.304	0.307	0.2883	0.291	0.294	0.3097	0.2971
22	75609	37.5	0.234	0.1561	0.1545	0.2171	0.1941	0.1472	0.1533	0.1978	0.1522	0.2823	0.285	0.3076	0.1932	0.2092	0.2026	0.2489	0.172	0.1627	0.1611	0.1555	0.1859	0.3548	0.3623	0.3554	0.2804	0.2934	0.2907	0.2924	0.2894	0.2938	0.2915	0.2948	0.2968	0.3194	0.3167	0.301	0.2997	0.3043	0.3094	0.3059	0.3047	0.3069	0.2904	0.2914	0.2957	0.31	0.2974
23	79209.4	37	0.2438	0.155	0.1534	0.2251	0.2051	0.1465	0.1529	0.2085	0.1516	0.2774	0.2807	0.3142	0.1933	0.2246	0.2024	0.2562	0.1718	0.1627	0.1607	0.1549	0.1937	0.3574	0.3655	0.3573	0.2828	0.2945	0.2922	0.294	0.2907	0.2949	0.2918	0.2956	0.298	0.3196	0.3164	0.2996	0.2997	0.3039	0.3074	0.3063	0.3035	0.3065	0.2923	0.2916	0.2973	0.3096	0.2968
24	82809.8	36.8	0.2507	0.1539	0.1525	0.2308	0.214	0.146	0.1525	0.2174	0.151	0.2746	0.2777	0.3178	0.1932	0.2375	0.202	0.2638	0.1715	0.1626	0.1602	0.1545	0.2064	0.3588	0.3668	0.3577	0.284	0.2943	0.2927	0.2943	0.2908	0.2965	0.2915	0.2952	0.2987	0.3187	0.315	0.298	0.2987	0.3022	0.3056	0.305	0.3044	0.3049	0.2918	0.2921	0.2963	0.3084	0.295
25	86410.1	37.7	0.257	0.1525	0.151	0.2372	0.2223	0.1452	0.152	0.2258	0.1503	0.2725	0.2763	0.3245	0.1932	0.2438	0.2015	0.269	0.1711	0.1629	0.1598	0.154	0.2184	0.3591	0.367	0.3565	0.2845	0.294	0.2938	0.2945	0.2912	0.2957	0.293	0.2943	0.2991	0.3182	0.3135	0.2968	0.2964	0.2993	0.3037	0.3046	0.3032	0.3034	0.2899	0.2904	0.2958	0.3061	0.2925
			K279a x pBBR5MCS::lacP::mCherry + PAO1 supernatant												K279a x pBBR5MCS::lacP::mCherry + Mix supernatant												K279a x pBBR5MCS::PCoA::mCherry + PAO1 supernatant												K279a x pBBR5MCS::PCoA::mCherry + Mix supernatant
mCherry			24h			48h			72h			K279a x pBBR5MCS::lacP::mCherry without supernatant			24h			48h			72h			K279a x pBBR5MCS::PCoA::mCherry without supernatant			24h			48h			72h			K279a x pBBR1MCS::smlt4401::mCherry without supernatant			24h			48h			72h			K279a
Cycle Nr.	Time [s]	Temp. [°C]	A1	A2	A3	A4	A5	A6	A7	A8	A9	A10	A11	A12	B1	B2	B3	B4	B5	B6	B7	B8	B9	B10	B11	B12	C1	C2	C3	C4	C5	C6	C7	C8	C9	C10	C11	C12	D1	D2	D3	D4	D5	D6	D7	D8	D9	D10	D11
1	0	26.4	18815	18187	18982	20502	18002	19172	21657	19090	21554	3078	2713	2848	13445	13522	11395	14961	16911	15767	17351	14942	16915	4724	3817	4040	19761	16646	18780	24206	21672	20352	21239	20493	22230	3826	4352	3364	13118	11614	12035	20290	17016	17711	19356	19477	16340	3325	2326
2	3600.4	37.3	14495	14903	16565	15323	16583	17083	14465	18250	17214	2296	2074	1468	10616	8448	10580	11848	11959	13627	12012	14189	12753	3077	4808	4072	15953	15710	15210	19230	18433	17042	18092	17157	18783	3969	2746	2987	10235	10415	10592	14075	15479	14859	15797	14171	17290	2856	2275
3	7200.8	37.7	12551	14987	13552	19065	15071	16184	15446	15971	16898	1653	1656	1418	8353	8367	9435	10951	12419	12345	13520	12480	13377	3886	4324	3995	14643	14753	15976	17064	15367	16996	15681	16403	17017	4290	3662	4042	9815	10615	9201	12638	13964	14881	13566	14500	12679	2040	2083
4	10801.3	37.5	12350	12317	14630	15384	14884	15630	14577	16299	15595	1714	2453	2456	10713	9365	9763	11136	12580	14123	12165	11791	12423	3849	3700	2821	14690	15625	14217	15721	16132	15016	15722	15673	17252	3264	2962	4094	9009	9659	11009	13555	14510	14898	12876	13230	11770	1741	2431
5	14401.6	36.8	13069	12017	12302	14742	15102	13868	14264	13264	16272	2138	1457	1791	9047	8236	9006	12366	12934	10652	12146	12737	11699	3946	3605	3954	14571	12515	12936	15165	15220	14035	13763	13405	15643	3745	3422	3449	10495	11189	8590	13696	15437	15844	13735	13853	11320	2713	2553
6	18002	37.5	12391	11716	11715	14730	14665	14157	15233	16514	15690	2525	1671	2717	8138	8808	9024	11983	11759	13565	11760	10647	12213	4481	4724	5072	16138	12416	14654	16193	16425	14600	16287	15265	17284	4336	4491	4112	10727	9135	11338	15025	15182	12041	14141	13284	13882	2136	2578
7	21602.5	37.5	10539	11810	12037	15351	13891	13513	13016	14558	14225	1515	1587	2230	8626	7351	9117	12024	11565	12446	10952	11968	10486	4507	7183	5594	15057	12771	16042	15588	18084	18061	18069	16052	18379	5556	4348	4973	12802	12165	11285	14066	15533	15017	14169	12777	13734	2439	2326
8	25202.9	36.8	11168	12548	12444	13509	15508	12452	13391	14124	14620	2536	1742	1817	8747	8408	7192	11311	11703	10619	11556	10706	10483	7540	7259	6574	14642	12552	14421	20177	17195	16308	16981	17423	18792	5628	5225	6672	11585	13367	10143	16572	18391	16689	16661	16677	14797	2707	2472
9	28803.2	37.4	11878	10415	12056	13586	12754	12978	12905	12628	12541	1902	1594	2747	9336	6568	9103	12087	10649	10826	11986	11321	12075	6608	8514	9403	15868	18928	16419	17283	18067	16241	16032	19487	19336	6728	8177	7449	12850	14427	13706	17387	14600	14817	17314	16068	16899	1649	2890
10	32403.6	36.8	11111	8781	12666	14125	14082	13446	13660	15765	12191	1872	2335	2076	7692	7226	7522	11445	10764	11309	10011	11193	10260	8239	9046	8781	14995	16523	17595	17699	18869	17267	17872	20329	18414	7121	8870	7772	14605	14587	14109	17225	16690	19071	16256	18004	18103	2351	2515
11	36004	37.7	11158	10092	10462	15096	14893	12653	13873	13134	13762	1965	2335	1886	7882	6832	8855	11487	11511	10696	12579	10918	12205	9796	11163	10143	16889	17826	17939	19204	17817	19965	19581	19261	18701	10694	8232	8999	17036	16298	15166	18636	19694	18217	19987	19557	16491	2079	2791
12	39604.4	36.8	10272	11716	11430	14346	13820	13806	14465	14905	13145	2085	2140	2541	9059	8434	6799	10509	10078	10614	11045	10704	9837	11761	11258	12385	20844	19347	19155	19479	19753	21566	19588	19175	21053	9692	9281	8487	20070	16049	15602	21402	21565	18603	20155	15879	17105	2505	3219
13	43204.8	37.7	11874	12043	11000	13069	14394	14144	13618	12067	12448	2188	2364	953	7805	7875	7120	7677	10812	12493	11252	11882	10560	14174	12046	13079	19463	18441	20656	20646	19952	21026	23542	20172	21406	10316	12065	10318	19231	18002	18541	21688	19418	19525	19040	21215	19333	3425	2634
14	46805.2	37.6	11557	10889	12190	13178	12937	13263	12062	12661	13985	2581	2352	1893	6550	5790	7711	11626	12889	11730	9510	11772	10560	14058	12979	14875	21556	19546	20393	20998	20876	23716	20987	20558	20856	12263	15415	11169	18717	20378	20916	21804	21100	21210	22769	19857	22411	2887	3326
15	50405.6	37	11093	10202	11833	12300	13488	13279	13453	12982	14010	2034	1718	2370	8590	7219	6876	12948	12466	11182	11469	12431	10542	15766	16387	15191	21725	23345	23050	20489	22953	26688	20521	22022	25526	15161	12026	12204	21236	19855	21752	22539	22960	19212	23507	22504	22880	2963	3874
16	54006	37.7	11033	10444	12266	12885	14318	14949	13773	14361	14211	2509	1839	2198	5546	6060	6610	11668	11446	11340	11790	10840	11579	15377	14095	16247	21891	23113	23022	23936	24075	24028	23422	23402	21107	15997	14925	12599	22883	20884	20301	24519	26248	20041	21848	24199	22732	2804	3517
17	57606.4	37.7	10335	9409	10523	14136	15075	14427	13619	14338	15316	1721	2267	2216	6864	8582	7946	12869	11009	11363	12561	10350	9904	17657	16459	16778	21175	23015	24202	24441	25471	23199	22653	23114	22728	17304	18117	15037	21272	22280	20734	26020	24081	22981	23888	24636	22133	3539	3419
18	61206.8	37.6	11271	10365	9091	15318	16216	12787	15358	13452	14071	2640	2045	2981	7919	7462	7165	10694	10733	11790	9819	11299	10331	18648	17403	20063	22848	25140	24310	25248	27317	21576	23937	24538	23978	17207	17229	18067	23497	24135	22398	23743	24162	23576	25554	22997	24736	3302	3461
19	64807.2	37.6	11531	11405	11729	15272	13002	13257	14987	12672	12521	1994	1551	2647	6820	8345	8158	10957	12030	9496	11294	12253	11333	18511	17846	21625	25366	28775	26498	25785	25012	26863	26663	27048	25626	18557	18167	18762	21810	24984	23984	26714	25065	25818	24138	22436	24271	4444	3380
20	68407.6	37.3	11361	10604	11753	13923	12823	12142	14207	13087	13607	2593	2424	2206	5997	7947	7244	13387	10646	10987	10250	10957	12539	18883	17187	21791	27660	24282	25015	26242	27822	25315	25568	25007	27232	19641	18659	19305	23269	23997	21836	23999	26742	26673	24649	25034	22154	3204	2802
21	72008	37.4	11534	11230	11759	15602	11314	11946	15664	14013	14329	2260	2251	2594	6969	7649	7240	13523	10269	11942	11273	14256	10904	20724	21473	21803	27313	26116	25597	26945	29105	26062	27203	26611	28280	19242	19892	20571	26720	24047	26213	26810	28482	24062	24578	24035	25395	4181	3790
22	75608.4	37.1	11450	12562	10771	16500	14127	12880	14236	13478	12043	1161	2239	2675	6007	8793	7373	14683	11830	12234	11884	11235	9258	23442	22665	20945	28733	26272	26527	26837	29369	25590	24247	26113	30299	20575	19067	23343	24174	26247	24511	26964	27270	27105	27204	24429	25072	4060	5215
23	79208.8	37	15686	11101	10544	15322	13909	14278	16082	14745	12688	2413	2512	2746	6438	9098	8247	16260	10587	12768	11896	10672	10550	22497	21919	23743	27685	27422	28026	30073	27261	24742	28546	27780	28965	20718	25129	25342	25516	29476	26115	26607	27677	29293	26862	25491	26516	3389	4273
24	82809.2	37.6	14050	10368	11254	16631	14510	13856	13597	15542	14336	2917	2459	4933	5854	10571	5766	15215	9606	11539	10098	10902	11004	23649	20906	24281	32017	27058	27339	27212	29802	29610	27984	28975	28808	21712	21568	22875	26440	26702	26474	26538	30649	26871	26716	26882	26204	4767	4403
25	86409.6	37.4	16347	12239	11766	18253	15898	13542	13631	15628	11867	2437	2339	4200	8288	9591	6397	15864	12413	10419	11882	12329	9847	27404	22262	22857	27872	28608	28830	27459	30542	27628	28504	28622	28719	22726	23696	24548	26468	26657	26862	31097	28948	26011	27792	27731	26694	4485	5041
End Time:	6/18/2025 9:54:31 AM
OD600		K279a + 24h PAO1	K279a + 48h PAO1	K279a + 72h PAO1	K279a + 24h mixed	K279a + 48h mixed	K279a + 72h mixed	K279a x pBBR5MCS::PCoA::mCherry	K279a x pBBR5MCS::PCoA::mCherry	K279a x pBBR5MCS::PCoA::mCherry	K279a x pBBR5MCS::PCoA::mCherry	K279a x pBBR5MCS::PCoA::mCherry	K279a x pBBR5MCS::PCoA::mCherry	K279a x pBBR5MCS::PCoA::mCherry
Time [h]	K279a	supernatant	supernatant	supernatant	supernatant	supernatant	supernatant	without supernatant	+ 24h PAO1 supernatant	+ 48h PAO1 supernatant	+ 72h PAO1 supernatant	+ 24h mixed supernatant	+ 48h mixed supernatant	+ 72h mixed supernatant
0	0.151733	0.1599	0.1771	0.181767	0.1567	0.1768	0.182233	0.1646	0.164267	0.168033	0.1691	0.165833	0.1763	0.171067
1	0.122367	0.1337	0.138967	0.141367	0.125333	0.1354	0.134033	0.1185	0.131967	0.1368	0.138833	0.124067	0.136967	0.135667
2	0.1305	0.131633	0.137967	0.139367	0.123433	0.131233	0.132833	0.1285	0.1351	0.140233	0.1405	0.1295	0.141833	0.140067
3	0.138533	0.136167	0.1385	0.1405	0.1268	0.1326	0.1364	0.135533	0.1412	0.143833	0.1492	0.136567	0.148167	0.147967
4	0.1475	0.142867	0.143	0.147433	0.1323	0.135333	0.138	0.151367	0.1592	0.158533	0.163867	0.1525	0.1609	0.159533
5	0.163633	0.152167	0.151867	0.156267	0.139967	0.141133	0.143867	0.200567	0.1852	0.182433	0.186667	0.1738	0.1798	0.1767
6	0.211167	0.168033	0.165967	0.1708	0.154267	0.151767	0.151933	0.245433	0.210133	0.206833	0.2079	0.198267	0.2004	0.1944
7	0.240967	0.185433	0.180167	0.1849	0.171633	0.1629	0.158267	0.264033	0.224933	0.221867	0.225	0.218567	0.216267	0.210367
8	0.247967	0.194367	0.190967	0.1957	0.185967	0.171667	0.165467	0.275567	0.239433	0.234167	0.2354	0.236233	0.2313	0.2235
9	0.258167	0.201933	0.199633	0.203933	0.1968	0.1813	0.1734	0.287633	0.2449	0.242567	0.2429	0.249767	0.243733	0.235133
10	0.2654	0.208667	0.206833	0.210433	0.206867	0.189567	0.1807	0.298833	0.250967	0.249333	0.249833	0.2595	0.2542	0.245033
11	0.2707	0.2141	0.211833	0.215833	0.2147	0.198	0.187433	0.309333	0.2563	0.2562	0.255833	0.266867	0.262333	0.253633
12	0.275867	0.219833	0.217433	0.2212	0.220633	0.2036	0.1925	0.3178	0.2599	0.262167	0.2614	0.2734	0.269933	0.259867
13	0.280867	0.225133	0.2232	0.2267	0.226767	0.209933	0.197967	0.322833	0.264567	0.2679	0.267433	0.279133	0.276633	0.265667
14	0.285	0.229933	0.228633	0.231333	0.231033	0.214867	0.202533	0.327833	0.2694	0.2717	0.272733	0.284667	0.282033	0.2707
15	0.2897	0.234033	0.232967	0.234533	0.236167	0.219267	0.205767	0.334667	0.271967	0.277267	0.276667	0.289333	0.2881	0.2764
16	0.292867	0.2381	0.236567	0.238	0.2395	0.224067	0.208967	0.3389	0.274867	0.280833	0.280367	0.2933	0.292767	0.2804
17	0.295733	0.241467	0.2396	0.2413	0.242167	0.2279	0.211467	0.3431	0.278667	0.2845	0.284667	0.297533	0.296633	0.284367
18	0.298667	0.2439	0.2428	0.244267	0.244767	0.230367	0.212933	0.348033	0.281633	0.287033	0.2876	0.300833	0.300567	0.287567
19	0.299867	0.246	0.244	0.246	0.245767	0.2319	0.213	0.352467	0.2844	0.289367	0.290133	0.302867	0.303433	0.290067
20	0.300533	0.247267	0.2459	0.2483	0.246033	0.233067	0.212967	0.354767	0.286833	0.290433	0.291767	0.303133	0.304633	0.2911
21	0.300633	0.248133	0.247433	0.249533	0.246067	0.233933	0.213767	0.3575	0.288167	0.291867	0.294367	0.304467	0.305833	0.2925
22	0.299967	0.2481	0.247633	0.250433	0.2453	0.234633	0.2138	0.360067	0.289833	0.2932	0.295133	0.303667	0.305433	0.293733
23	0.298433	0.247967	0.248533	0.251167	0.244	0.235333	0.214	0.3611	0.290333	0.293867	0.295133	0.302167	0.304767	0.2934
24	0.295833	0.247	0.2492	0.252433	0.2438	0.235867	0.214567	0.360867	0.290767	0.2938	0.295467	0.2998	0.303733	0.292033
mCherry		K279a + 24h PAO1	K279a + 48h PAO1	K279a + 72h PAO1	K279a + 24h mixed	K279a + 48h mixed	K279a + 72h mixed	K279a x pBBR5MCS::PCoA::mCherry	K279a x pBBR5MCS::PCoA::mCherry	K279a x pBBR5MCS::PCoA::mCherry	K279a x pBBR5MCS::PCoA::mCherry	K279a x pBBR5MCS::PCoA::mCherry	K279a x pBBR5MCS::PCoA::mCherry	K279a x pBBR5MCS::PCoA::mCherry
Time [h]	K279a	supernatant	supernatant	supernatant	supernatant	supernatant	supernatant	without supernatant	+ 24h PAO1 supernatant	+ 48h PAO1 supernatant	+ 72h PAO1 supernatant	+ 24h mixed supernatant	+ 48h mixed supernatant	+ 72h mixed supernatant
0	2613.33	18920	20294.3	20490.7	10960	16101	19373.7	4193.67	18395.7	22076.7	21320.7	12255.7	18339	18391
1	2330.33	15205.3	17927.7	17790	9406.67	12368	13980.3	3985.67	15624.3	18235	18010.7	10414	14804.3	15752.7
2	2080	13136	14949	16078.7	8882.33	10960.3	12335.7	4068.33	15124	16475.7	16367	9877	13827.7	13581.7
3	2288	12616.7	15368	15303	8838.67	11160	14398.7	3456.67	14844	15623	16215.7	9892.33	14321	12625.3
4	2215	12696.7	15543.3	14700.7	7516.33	12381	13559.7	3835	13340.7	14806.7	14270.3	10091.3	14992.3	12969.3
5	2347	12474.7	14759	14633.7	8818.33	11073	13114.3	4759	14402.7	15739.3	16278.7	10400	14082.7	13769
6	2290	11872.7	13665.7	15019.3	8300.67	10727	12433.3	5761.33	14623.3	17244.3	17500	12084	14872	13560
7	2598.33	11242.7	15024	14554.3	7051.67	10274.3	12947.7	7124.33	13871.7	17893.3	17732	11698.3	17217.3	16045
8	2349.33	11972	14353	13791	7447.33	11052.3	13129	8175	17071.7	17197	18285	13661	15601.3	16760.3
9	2820.67	10936.7	14237.3	13583.3	8341.33	11049	12644.7	8688.67	16371	17945	18871.7	14433.7	17662	17454.3
10	2375.33	12227.3	14737.7	13046.7	8470	10184.7	12931	10367.3	17551.3	18995.3	19181	16166.7	18849	18678.3
11	2688.67	11823.7	12616.3	14022.7	7314.67	11279.7	13235.7	11801.3	19782	20266	19938.7	17240.3	20523.3	17713
12	2904	11689.7	12318.3	14007	8194.33	11288	13469	13099.7	19520	20541.3	21706.7	18591.3	20210.3	19862.7
13	2992	12641	13255.7	14043.3	8541.33	12130.3	12727.3	13970.7	20498.3	21863.3	20800.3	20003.7	21371.3	21679
14	3751.33	12056	12180	13950	8259.67	11578	11747.3	15781.3	22706.7	23376.7	22689.7	20947.7	21570.3	22963.7
15	3106.33	12220	13612	13991.3	8045.33	11319.3	13198	15239.7	22675.3	24013	22643.7	21356	23602.7	22926.3
16	3375	12632.7	13990.3	13629.3	9551	11129	12988.7	16964.7	22797.3	24370.3	22831.7	21428.7	24360.7	23552.3
17	3394.67	12610.3	14034	14033.7	9403.33	11366.3	13012	18704.7	24099.3	24713.7	24151	23343.3	23827	24429
18	3690	12583.7	14048.3	13747.7	8692.33	11992	13661.7	19327.3	26879.7	25886.7	26445.7	23592.7	25865.7	23615
19	3573.67	13669.3	14264.7	12896.3	9551.33	12111	12717.7	19287	25652.3	26459.7	25935.7	23034	25804.7	23945.7
20	4014.67	12050.7	13713.3	13872	8471	11733	13218.3	21333.3	26342	27370.7	27364.7	25660	26451.3	24669.3
21	4944.67	11271.7	14314	13407	9517	11792.3	12423.3	22350.7	27177.3	27265.3	26886.3	24977.3	27113	25568.3
22	3554.33	12546	14510	14693	9027.33	12177	14049.7	22719.7	27711	27358.7	28430.3	27035.7	27859	26289.7
23	4552.67	12542.3	13858.3	15365.7	9078.33	11916.3	13655	22945.3	28804.7	28874.7	28589	26538.7	28019.3	26600.7
24	4520.67	12767.7	14862.3	15158	9896	12823	13725	24174.3	28436.7	28543	28615	26662.3	28685.3	27405.7
Substraction of K279a WT autoflourescence
mCherry	K279a x pBBR5MCS::PCoA::mCherry	K279a x pBBR5MCS::PCoA::mCherry	K279a x pBBR5MCS::PCoA::mCherry	K279a x pBBR5MCS::PCoA::mCherry	K279a x pBBR5MCS::PCoA::mCherry	K279a x pBBR5MCS::PCoA::mCherry	K279a x pBBR5MCS::PCoA::mCherry
Time [h]	without supernatant	+ 24h PAO1 supernatant	+ 48h PAO1 supernatant	+ 72h PAO1 supernatant	+ 24h mixed supernatant	+ 48h mixed supernatant	+ 72h mixed supernatant
0	1580.33	-524.333	1782.33	830	1295.67	2238	-982.667
1	1655.33	419	307.333	220.667	1007.33	2436.33	1772.33
2	1988.33	1988	1526.67	288.333	994.667	2867.33	1246
3	1168.67	2227.33	255	912.667	1053.67	3161	-1773.33
4	1620	644	-736.667	-430.333	2575	2611.33	-590.333
5	2412	1928	980.333	1645	1581.67	3009.67	654.667
6	3471.33	2750.67	3578.67	2480.67	3783.33	4145	1126.67
7	4526	2629	2869.33	3177.67	4646.67	6943	3097.33
8	5825.67	5099.67	2844	4494	6213.67	4549	3631.33
9	5868	5434.33	3707.67	5288.33	6092.33	6613	4809.67
10	7992	5324	4257.67	6134.33	7696.67	8664.33	5747.33
11	9112.67	7958.33	7649.67	5916	9925.67	9243.67	4477.33
12	10195.7	7830.33	8223	7699.67	10397	8922.33	6393.67
13	10978.7	7857.33	8607.67	6757	11462.3	9241	8951.67
14	12030	10650.7	11196.7	8739.67	12688	9992.33	11216.3
15	12133.3	10455.3	10401	8652.33	13310.7	12283.3	9728.33
16	13589.7	10164.7	10380	9202.33	11877.7	13231.7	10563.7
17	15310	11489	10679.7	10117.3	13940	12460.7	11417
18	15637.3	14296	11838.3	12698	14900.3	13873.7	9953.33
19	15713.3	11983	12195	13039.3	13482.7	13693.7	11228
20	17318.7	14291.3	13657.3	13492.7	17189	14718.3	11451
21	17406	15905.7	12951.3	13479.3	15460.3	15320.7	13145
22	19165.3	15165	12848.7	13737.3	18008.3	15682	12240
23	18392.7	16262.3	15016.3	13223.3	17460.3	16103	12945.7
24	19653.7	15669	13680.7	13457	16766.3	15862.3	13680.7
Normalization with OD600
mCherry	K279a x pBBR5MCS::PCoA::mCherry	K279a x pBBR5MCS::PCoA::mCherry	K279a x pBBR5MCS::PCoA::mCherry	K279a x pBBR5MCS::PCoA::mCherry	K279a x pBBR5MCS::PCoA::mCherry	K279a x pBBR5MCS::PCoA::mCherry	K279a x pBBR5MCS::PCoA::mCherry
Time [h]	without supernatant	+ 24h PAO1 supernatant	+ 48h PAO1 supernatant	+ 72h PAO1 supernatant	+ 24h mixed supernatant	+ 48h mixed supernatant	+ 72h mixed supernatant
0	9601.05	-3191.96	10607	4908.34	7813.07	12694.3	-5744.35
1	13969.1	3175.04	2246.59	1589.44	8119.29	17787.8	13063.9
2	15473.4	14715	10886.6	2052.19	7680.82	20216.2	8895.76
3	8622.73	15774.3	1772.89	6117.07	7715.4	21334.1	-11984.7
4	10702.5	4045.23	-4646.76	-2626.12	16885.2	16229.5	-3700.38
5	12025.9	10410.4	5373.65	8812.5	9100.5	16739	3704.96
6	14143.7	13090.1	17302.2	11932	19082	20683.6	5795.61
7	17141.8	11687.9	12932.7	14123	21259.7	32103.9	14723.5
8	21140.7	21298.9	12145.2	19090.9	26303.1	19667.1	16247.6
9	20401	22190	15285.1	21771.6	24392.1	27132.1	20455.1
10	26744	21214	17076.2	24553.7	29659.6	34084.7	23455.3
11	29459.1	31050.9	29858.2	23124.4	37193.4	35236.3	17652.8
12	32082	30128.3	31365.5	29455.5	38028.5	33053.8	24603.6
13	34007.2	29698.9	32130.1	25266.1	41064	33405.2	33695.1
14	36695.5	39534.8	41209.7	32044.7	44571.4	35429.6	41434.6
15	36255	38443.4	37512.6	31273.5	46004.6	42635.7	35196.6
16	40099.3	36980.4	36961.4	32822.5	40496.6	45195.3	37673.6
17	44622.6	41228.5	37538.4	35541	46851.9	42007	40148.9
18	44930.6	50761	41243.8	44151.6	49530.2	46158.4	34612.3
19	44581	42134.3	42143.8	44942.6	44516.8	45129.1	38708.3
20	48817.1	49824.5	47024	46244.7	56704.4	48314.9	39337
21	48688.1	55196.1	44374.1	45791	50778.4	50094.8	44940.2
22	53227.2	52323.2	43822.2	46546.2	59303	51343.4	41670.5
23	50935.1	56012.6	51099.1	44804.6	57783.8	52837.1	44122.9
24	54462.4	53888.6	46564.6	45544.9	55925.1	52224.5	46846.3
[truncated: 37 more columns]

## Sheet: Propionate CoA (summary)
1. replicate
mCherry	K279a x pBBR5MCS::PCoA::mCherry	K279a x pBBR5MCS::PCoA::mCherry	K279a x pBBR5MCS::PCoA::mCherry	K279a x pBBR5MCS::PCoA::mCherry	K279a x pBBR5MCS::PCoA::mCherry	K279a x pBBR5MCS::PCoA::mCherry	K279a x pBBR5MCS::PCoA::mCherry
Time [h]	without supernatant	+ PAO1 24h	+ PAO1 48h	+ PAO1 72h	+ Mix 24h	+ Mix 48h	+ Mix 72h
0	16897.2	18626.7	37320.7	66465.2	42514.8	40818.1	45756.2
1	12009.6	-19471.7	10023	21322.3	30484.8	20615	17981.5
2	11057.1	-7647.52	4989.03	19674.6	14716.7	10958	7038.39
3	10384.8	-5017.1	3247.77	18104	17746.2	9921.14	10683.3
4	17738	-11596.6	-6955.4	8782.72	4909.56	8926.07	11132.6
5	12713.6	-517.31	1205.28	-4383.02	22504.8	9215.65	8275.98
6	14585.7	2327.76	4012.95	13249.7	17472.8	10726.3	12235.4
7	18552.3	14817.7	8124.34	9029.28	21666.2	14472.9	15133.4
8	19222	3076.15	9503.9	18233.9	26870.9	13313.6	20272.2
9	20454.3	17238.6	19898.2	14966.5	29346.7	20022.4	17630.1
10	16539.2	14160.1	23898.3	24804.6	28166.8	25700.7	28666.5
11	26141.6	12468.6	25669.3	20208.3	34696.5	29423.5	23841.2
12	26836.6	23946.7	20222.9	22059.6	34605.7	28318.2	29957.8
13	27467.1	22031.7	25624.2	29711.6	40363.3	32125.1	33515.8
14	32764.8	21221.7	28755.6	30498.5	36457.8	31984.7	32705.2
15	29420.7	29314	29047.3	35889.4	36996.5	38486	32378.5
16	39240.5	29430.9	33525.5	36650.9	42641.6	35037	35010.3
17	34922	31823.6	28516.3	37842.7	44883.9	37735	35588
18	37759.1	29364	35946.2	37617	43278.2	44283.3	34757.5
19	40103.3	27006.1	37221.3	34538.7	47085.7	39117.9	40086.7
20	37457.6	31078.9	41246.1	38358.8	50356.6	49053.6	38895.9
21	42949.7	33503.5	37222.1	39332.3	47121.2	43129.7	37775.5
22	43199.5	41205.7	36992.5	40090.5	57311.9	45633.8	42540.6
23	48267.9	35631.1	47110.8	41589.1	55024.2	52133.6	39403.5
24	51452.4	45165	45129.2	48640.2	53092.9	50467.9	37623.2
2. replicate
mCherry	K279a x pBBR5MCS::PCoA::mCherry	K279a x pBBR5MCS::PCoA::mCherry	K279a x pBBR5MCS::PCoA::mCherry	K279a x pBBR5MCS::PCoA::mCherry	K279a x pBBR5MCS::PCoA::mCherry	K279a x pBBR5MCS::PCoA::mCherry	K279a x pBBR5MCS::PCoA::mCherry
Time [h]	without supernatant	+ PAO1 24h	+ PAO1 48h	+ PAO1 72h	+ Mix 24h	+ Mix 48h	+ Mix 72h
0	16897.2	19579.6	4815.78	17149.9	7102.86	3901.86	-3659.82
1	12009.6	5223.24	6212.47	175.307	15392.9	-687.967	2154.55
2	11057.1	6010.26	11496.7	22778.1	12036	2401.51	4504.55
3	10384.8	10667.3	1753.71	14720.1	10703.8	10977.4	11580.4
4	17738	3685.1	-2693.88	9854.04	979.775	11172.2	6315.22
5	12713.6	13465.6	13868.1	-1038	14989.3	7085.86	11161.5
6	14585.7	16695	5254.97	12839.4	18053.4	11554.9	14222.9
7	18552.3	19094	12277.7	8587.11	18540	15405.1	14569.3
8	19222	14352.6	17411.6	16607.1	20693.8	19254.3	21010
9	20454.3	29434.6	26104.6	16608.9	29694	25273.7	21125.2
10	16539.2	25419	29359.5	27304	31957.9	22037.1	23477.5
11	26141.6	26920.6	32693	24426.9	37850.6	27258.1	27913.8
12	26836.6	40741.7	33410.7	23538.3	38089.9	29266.7	33506.7
13	27467.1	36495.3	33803.8	27800.7	41537.5	36620.6	35137.5
14	32764.8	35558.9	31457.8	34874.9	41217.6	31200.8	34360.6
15	29420.7	42016.8	33431.9	39240.8	41155.8	38989.6	33657.9
16	39240.5	40191.6	37647.7	36007.9	46551.9	37283.6	37902.2
17	34922	46316.6	40627.3	34219.5	47956.1	42164.2	40368.9
18	37759.1	50097.3	44366.6	42639.4	44328.9	43462.8	36323
19	40103.3	43817.7	46952.8	40571.4	47080.2	46150.1	45912.6
20	37457.6	40617.1	50119	45868.5	51753.3	50310.3	46445.8
21	42949.7	49836.8	46582.2	44499.6	55922.9	45961.4	48211.8
22	43199.5	58841.3	44737.6	41182	53277.8	47795.4	43488.7
23	48267.9	55853.9	54841.1	45358	56511	51458.8	41561.4
24	51452.4	54809.9	53388.5	53465.9	52268.1	51394.1	41093.7
3. replicate
mCherry	K279a x pBBR5MCS::PCoA::mCherry	K279a x pBBR5MCS::PCoA::mCherry	K279a x pBBR5MCS::PCoA::mCherry	K279a x pBBR5MCS::PCoA::mCherry	K279a x pBBR5MCS::PCoA::mCherry	K279a x pBBR5MCS::PCoA::mCherry	K279a x pBBR5MCS::PCoA::mCherry
Time [h]	without supernatant	+ PAO1 24h	+ PAO1 48h	+ PAO1 72h	+ Mix 24h	+ Mix 48h	+ Mix 72h
0	9601.05	-3191.96	10607	4908.34	7813.07	12694.3	-5744.35
1	13969.1	3175.04	2246.59	1589.44	8119.29	17787.8	13063.9
2	15473.4	14715	10886.6	2052.19	7680.82	20216.2	8895.76
3	8622.73	15774.3	1772.89	6117.07	7715.4	21334.1	-11984.7
4	10702.5	4045.23	-4646.76	-2626.12	16885.2	16229.5	-3700.38
5	12025.9	10410.4	5373.65	8812.5	9100.5	16739	3704.96
6	14143.7	13090.1	17302.2	11932	19082	20683.6	5795.61
7	17141.8	11687.9	12932.7	14123	21259.7	32103.9	14723.5
8	21140.7	21298.9	12145.2	19090.9	26303.1	19667.1	16247.6
9	20401	22190	15285.1	21771.6	24392.1	27132.1	20455.1
10	26744	21214	17076.2	24553.7	29659.6	34084.7	23455.3
11	29459.1	31050.9	29858.2	23124.4	37193.4	35236.3	17652.8
12	32082	30128.3	31365.5	29455.5	38028.5	33053.8	24603.6
13	34007.2	29698.9	32130.1	25266.1	41064	33405.2	33695.1
14	36695.5	39534.8	41209.7	32044.7	44571.4	35429.6	41434.6
15	36255	38443.4	37512.6	31273.5	46004.6	42635.7	35196.6
16	40099.3	36980.4	36961.4	32822.5	40496.6	45195.3	37673.6
17	44622.6	41228.5	37538.4	35541	46851.9	42007	40148.9
18	44930.6	50761	41243.8	44151.6	49530.2	46158.4	34612.3
19	44581	42134.3	42143.8	44942.6	44516.8	45129.1	38708.3
20	48817.1	49824.5	47024	46244.7	56704.4	48314.9	39337
21	48688.1	55196.1	44374.1	45791	50778.4	50094.8	44940.2
22	53227.2	52323.2	43822.2	46546.2	59303	51343.4	41670.5
23	50935.1	56012.6	51099.1	44804.6	57783.8	52837.1	44122.9
24	54462.4	53888.6	46564.6	45544.9	55925.1	52224.5	46846.3
Average
mCherry	K279a x pBBR5MCS::PCoA::mCherry	K279a x pBBR5MCS::PCoA::mCherry	K279a x pBBR5MCS::PCoA::mCherry	K279a x pBBR5MCS::PCoA::mCherry	K279a x pBBR5MCS::PCoA::mCherry	K279a x pBBR5MCS::PCoA::mCherry	K279a x pBBR5MCS::PCoA::mCherry
Time [h]	without supernatant	+ 24h PAO1 supernatant	+ 48h PAO1 supernatant	+ 72h PAO1 supernatant	+ 24h mixed supernatant	+ 48h mixed supernatant	+ 72h mixed supernatant
0	14465.2	11671.4	17581.2	29507.8	19143.6	19138.1	12117.3
1	12662.8	-3691.13	6160.69	7695.67	17999	12571.6	11066.6
2	12529.2	4359.26	9124.13	14835	11477.8	11191.9	6812.9
3	9797.44	7141.51	2258.12	12980.4	12055.2	14077.5	3426.35
4	15392.8	-1288.77	-4765.35	5336.88	7591.53	12109.3	4582.49
5	12484.4	7786.23	6815.69	1130.49	15531.5	11013.5	7714.14
6	14438.4	10704.3	8856.7	12673.7	18202.8	14321.6	10751.3
7	18082.1	15199.9	11111.6	10579.8	20488.6	20660.6	14808.7
8	19861.5	12909.2	13020.2	17977.3	24622.6	17411.7	19176.6
9	20436.5	22954.4	20429.3	17782.3	27810.9	24142.7	19736.8
10	19940.8	20264.3	23444.6	25554.1	29928.1	27274.2	25199.8
11	27247.4	23480	29406.8	22586.6	36580.1	30639.3	23135.9
12	28585.1	31605.6	28333.1	25017.8	36908	30212.9	29356
13	29647.1	29408.6	30519.4	27592.8	40988.3	34050.3	34116.2
14	34075	32105.1	33807.7	32472.7	40748.9	32871.7	36166.8
15	31698.8	36591.4	33330.6	35467.9	41385.6	40037.1	33744.3
16	39526.8	35534.3	36044.9	35160.4	43230	39171.9	36862
17	38155.5	39789.6	35560.7	35867.7	46564	40635.4	38701.9
18	40149.6	43407.4	40518.9	41469.3	45712.4	44634.8	35230.9
19	41595.9	37652.7	42106	40017.6	46227.6	43465.7	41569.2
20	41244.1	40506.8	46129.7	43490.7	52938.1	49226.3	41559.6
21	44862.5	46178.8	42726.1	43207.6	51274.2	46395.3	43642.5
22	46542	50790	41850.8	42606.2	56630.9	48257.5	42566.6
23	49157	49165.9	51017	43917.2	56439.7	52143.2	41696
24	52455.7	51287.8	48360.7	49217	53762	51362.2	41854.4
Standard deviation
mCherry	K279a x pBBR5MCS::PCoA::mCherry	K279a x pBBR5MCS::PCoA::mCherry	K279a x pBBR5MCS::PCoA::mCherry	K279a x pBBR5MCS::PCoA::mCherry	K279a x pBBR5MCS::PCoA::mCherry	K279a x pBBR5MCS::PCoA::mCherry	K279a x pBBR5MCS::PCoA::mCherry
Time [h]	without supernatant	+ 24h PAO1 supernatant	+ 48h PAO1 supernatant	+ 72h PAO1 supernatant	+ 24h mixed supernatant	+ 48h mixed supernatant	+ 72h mixed supernatant
0	4212.44	12880.9	17338.5	32586.1	20243.2	19283.3	29150.8
1	1131.27	13704.7	3888.47	11822.1	11408.3	11569.8	8100.29
2	2549.75	11272.3	3594.07	11178.4	3550.99	8909.66	2204.27
3	1017.33	10834.9	857.116	6179.92	5150.14	6306.51	13353.9
4	4061.97	8928.69	2133.23	6916.93	8284.97	3740.82	7566.79
5	397.023	7351.55	6453.42	6859.83	6718.6	5071.47	3759.88
6	255.209	7474.85	7340.31	674.278	814.93	5525.23	4405.31
7	814.355	3717.81	2607.67	3076.44	1699.76	9921.12	291.581
8	1107.76	9196.72	4025.83	1261.64	3414.29	3555.03	2563.31
9	30.7828	6133.82	5429.24	3551.1	2965.87	3687.34	1854.96
10	5891.74	5689.21	6154.18	1520.62	1909.73	6175.99	3002.3
11	1915.34	9757.22	3533.51	2160.13	1664.07	4125.72	5166.73
12	3028.43	8494.39	7097.61	3913.65	1994.11	2505.63	4481.91
13	3775.96	7236.18	4321.12	2230.03	590.734	2316.14	889.07
14	2269.36	9632.68	6551.16	2219.34	4077.07	2249.63	4636.51
15	3945.79	6550.79	4233.59	4000.32	4508.47	2264.49	1411.03
16	495.849	5524.21	2208.68	2050.06	3070.2	5335.93	1607.69
17	5600.64	7352.87	6293.06	1833.52	1556.24	2513.05	2698.98
18	4140.46	12166.5	4256.78	3420.82	3347.75	1381.73	948.576
19	2585.24	9258.58	4865.88	5223.97	1481.55	3799.76	3824.13
20	6558.39	9373.31	4503.54	4448.29	3335.65	1008.84	4237.34
21	3313.05	11299.4	4892.86	3417.64	4421.75	3502.77	5337.8
22	5789.51	8917.2	4232.19	3455.46	3069.75	2882.75	909.395
23	1539.9	11721.7	3865.8	2035.12	1381.16	689.214	2362.57
24	1737.81	5322.53	4412.91	3991.89	1918.13	878.729	4658.35

## Sheet: smlt4401 (1. replicate)
Application: Tecan i-control				Tecan i-control , 2.0.10.0
Device: infinite 200Pro				Serial number: 2308007299				Serial number of connected stacker:
Firmware: V_5.31_04/18_InfiniteRX (Mar 28 2018/16.41.26)				MAI, V_5.31_04/18_InfiniteRX (Mar 28 2018/16.41.26)
Date:	2025-06-03
Time:	1:35:28 PM
System				FBIPM-23-7M844S
User				FBIPM-23-7M844S\labor
Plate				Sarstedt 96 Flat Bottom Transparent Polysteren Kat. No. 83.3924.500 [[Sarstedt96] - Sarstedt 96 Well Flat bottom MTP with lid custom.pdfx]
Plate-ID (Stacker)
List of actions in this measurement script:
Kinetic
Absorbance
Fluorescence
2 Labels
Kinetic Measurement
Kinetic Cycles				25
Interval Time				01:00:00
Mode				Absorbance
Measurement Wavelength				600	nm
Bandwidth				9	nm
Number of Flashes				10
Settle Time				0	ms
Mode				Fluorescence Bottom Reading
Excitation Wavelength				590	nm
Emission Wavelength				645	nm
Excitation Bandwidth				9	nm
Emission Bandwidth				20	nm
Gain				255	Manual
Number of Flashes				25
Integration Time				20	µs
Lag Time				0	µs
Settle Time				0	ms
Part of Plate				A1-F12; G1-H9
Start Time:	6/3/2025 1:35:28 PM
			K279a x pBBR5MCS::lacP::mCherry + PAO1 supernatant												K279a x pBBR5MCS::lacP::mCherry + Mix supernatant												K279a x pBBR5MCS::PCoA::mCherry + PAO1 supernatant												K279a x pBBR5MCS::PCoA::mCherry + Mix supernatant
OD600			24h			48h			72h			K279a x pBBR5MCS::lacP::mCherry without supernatant			24h			48h			72h			K279a x pBBR5MCS::PCoA::mCherry without supernatant			24h			48h			72h			K279a x pBBR1MCS::smlt4401::mCherry without supernatant			24h			48h			72h			Positive control
Cycle Nr.	Time [s]	Temp. [°C]	A1	A2	A3	A4	A5	A6	A7	A8	A9	A10	A11	A12	B1	B2	B3	B4	B5	B6	B7	B8	B9	B10	B11	B12	C1	C2	C3	C4	C5	C6	C7	C8	C9	C10	C11	C12	D1	D2	D3	D4	D5	D6	D7	D8	D9	D10	D11
1	0	36.5	0.1231	0.1224	0.1221	0.1251	0.1231	0.1213	0.1263	0.1242	0.1239	0.1042	0.1037	0.101	0.1158	0.1169	0.113	0.1229	0.1215	0.1214	0.1229	0.1221	0.1196	0.1062	0.1054	0.1036	0.1251	0.124	0.1026	0.1468	0.1284	0.132	0.1295	0.1327	0.1333	0.105	0.1053	0.1019	0.1171	0.1202	0.1174	0.1235	0.1235	0.1246	0.1244	0.1248	0.129	0.1068	0.1095
2	3601	36.8	0.1211	0.1217	0.1213	0.125	0.123	0.1232	0.1273	0.1266	0.126	0.1087	0.1101	0.1065	0.1166	0.1174	0.1133	0.1229	0.1222	0.122	0.1255	0.1241	0.1221	0.1191	0.1184	0.1153	0.1323	0.1328	0.1021	0.1579	0.138	0.1386	0.1371	0.1394	0.1387	0.1145	0.1147	0.1108	0.1244	0.1289	0.1262	0.1331	0.1331	0.1338	0.1324	0.1321	0.1353	0.1186	0.1193
3	7201.3	36.9	0.1239	0.1249	0.1244	0.1274	0.1257	0.1274	0.129	0.1296	0.1281	0.1306	0.132	0.1263	0.1208	0.1211	0.1169	0.1257	0.1247	0.1258	0.129	0.1293	0.129	0.13	0.1305	0.1264	0.1407	0.1417	0.1023	0.1613	0.1474	0.1469	0.1438	0.1473	0.1453	0.1231	0.1226	0.1194	0.1369	0.1388	0.1373	0.1456	0.1471	0.1478	0.1452	0.1448	0.1476	0.1267	0.1289
4	10801.8	37.4	0.1265	0.128	0.1277	0.1303	0.1283	0.1293	0.1314	0.1306	0.1292	0.1453	0.1479	0.1432	0.1253	0.1263	0.1218	0.1294	0.1285	0.1294	0.1315	0.1311	0.1316	0.1467	0.1473	0.1426	0.1548	0.1528	0.1018	0.1694	0.1572	0.1565	0.154	0.1579	0.1575	0.1319	0.1329	0.1294	0.1494	0.1517	0.1497	0.1554	0.1567	0.1571	0.1542	0.1539	0.1573	0.1374	0.138
5	14402.2	37.3	0.1283	0.1295	0.1292	0.1318	0.1301	0.1305	0.1326	0.1316	0.1307	0.1617	0.1611	0.1561	0.1286	0.1307	0.126	0.1312	0.1309	0.1313	0.1336	0.1327	0.1334	0.1713	0.1686	0.1632	0.1769	0.174	0.1013	0.1913	0.1751	0.1762	0.1716	0.1763	0.1754	0.1424	0.1416	0.1434	0.1663	0.1696	0.1672	0.17	0.1719	0.1721	0.1677	0.1655	0.1727	0.1456	0.1503
6	18002.6	36.8	0.1296	0.1312	0.1308	0.1331	0.1319	0.1326	0.1347	0.1332	0.1323	0.1783	0.1795	0.1754	0.1322	0.135	0.1306	0.133	0.1332	0.1343	0.1355	0.1354	0.1355	0.2214	0.2229	0.2135	0.2002	0.2004	0.102	0.2297	0.199	0.2002	0.1922	0.1971	0.195	0.1613	0.1644	0.1629	0.1886	0.1911	0.19	0.1933	0.1942	0.1926	0.1893	0.1892	0.194	0.174	0.1761
7	21603	37.7	0.1304	0.1322	0.1319	0.1337	0.1329	0.1349	0.1366	0.1353	0.1341	0.195	0.1945	0.1913	0.137	0.1399	0.136	0.1352	0.1357	0.1367	0.1379	0.1373	0.1383	0.2617	0.2655	0.2561	0.2214	0.2211	0.1018	0.2704	0.2191	0.2207	0.2109	0.2152	0.2115	0.2083	0.2136	0.2093	0.2067	0.2095	0.2098	0.2126	0.2133	0.2116	0.2101	0.2072	0.2139	0.2227	0.2233
8	25203.3	37.7	0.1312	0.1332	0.1329	0.1345	0.1342	0.1369	0.1391	0.1378	0.1366	0.2044	0.2042	0.1992	0.1417	0.1449	0.1402	0.1374	0.1385	0.1394	0.1402	0.1394	0.1404	0.2743	0.2766	0.2697	0.2366	0.2404	0.1017	0.2926	0.2314	0.2368	0.2207	0.2274	0.2246	0.2378	0.2455	0.2393	0.2278	0.2283	0.2299	0.2264	0.2292	0.2283	0.2276	0.2233	0.2311	0.2482	0.2492
9	28803.7	36.9	0.1319	0.1339	0.1335	0.1352	0.1355	0.1389	0.1415	0.1406	0.1393	0.211	0.212	0.2076	0.1454	0.1503	0.1449	0.1395	0.1401	0.1422	0.1427	0.1416	0.1427	0.2869	0.2917	0.2787	0.2458	0.25	0.1017	0.3068	0.2447	0.2427	0.231	0.2384	0.2344	0.2504	0.2563	0.2523	0.2438	0.2466	0.2456	0.2412	0.2429	0.242	0.2412	0.2379	0.2445	0.2603	0.2623
10	32404.1	36.8	0.1312	0.1341	0.1338	0.1355	0.1363	0.1403	0.1436	0.1435	0.1418	0.2187	0.2194	0.2152	0.1493	0.1552	0.1495	0.1413	0.1422	0.1448	0.1457	0.1441	0.1455	0.2989	0.3034	0.2914	0.2561	0.2581	0.1018	0.321	0.2524	0.2518	0.2408	0.2463	0.2436	0.2624	0.2661	0.2618	0.2564	0.2599	0.2582	0.2516	0.2544	0.2539	0.2517	0.2482	0.2554	0.2701	0.2727
11	36004.6	37.6	0.1312	0.1342	0.1341	0.1361	0.1371	0.1414	0.1455	0.1462	0.1441	0.2244	0.2256	0.2218	0.1521	0.1592	0.1536	0.143	0.1441	0.147	0.1484	0.1466	0.1482	0.3123	0.3169	0.3018	0.2639	0.2665	0.1018	0.3283	0.2591	0.2599	0.249	0.2546	0.2511	0.2706	0.2749	0.2704	0.2658	0.2715	0.2695	0.2633	0.2634	0.2632	0.2619	0.2582	0.2643	0.2783	0.2808
12	39605	37.5	0.1311	0.1343	0.1341	0.1364	0.1376	0.1424	0.147	0.1481	0.1458	0.2289	0.2324	0.2282	0.1552	0.1625	0.1564	0.1445	0.1456	0.149	0.1508	0.1488	0.1507	0.3222	0.3265	0.3118	0.2697	0.273	0.1018	0.3394	0.2656	0.266	0.2556	0.2599	0.2574	0.2795	0.2828	0.2776	0.2742	0.2796	0.2764	0.2712	0.273	0.2711	0.2698	0.2658	0.2717	0.2874	0.2893
13	43205.4	37.7	0.1308	0.1342	0.134	0.1367	0.138	0.1432	0.1482	0.15	0.1475	0.2348	0.2417	0.2362	0.1578	0.1652	0.1586	0.1459	0.147	0.1505	0.1531	0.151	0.1531	0.3278	0.3344	0.3184	0.2742	0.2771	0.1019	0.3471	0.27	0.271	0.2619	0.2673	0.2632	0.2851	0.2864	0.2818	0.2807	0.2855	0.2847	0.2779	0.2803	0.2766	0.2772	0.2733	0.2784	0.2934	0.2953
14	46805.8	37.3	0.1307	0.1339	0.1334	0.1365	0.1381	0.1439	0.149	0.1512	0.1485	0.2446	0.2562	0.2471	0.1605	0.1677	0.16	0.1466	0.148	0.1517	0.1553	0.153	0.1553	0.3344	0.3411	0.3265	0.2784	0.283	0.1021	0.3535	0.2756	0.2768	0.268	0.2706	0.2693	0.2911	0.292	0.2872	0.2864	0.2922	0.2912	0.283	0.2859	0.2819	0.2813	0.2772	0.2871	0.3001	0.3019
15	50406.2	37.5	0.1308	0.1336	0.1331	0.1366	0.1382	0.1445	0.15	0.1521	0.1494	0.2576	0.2656	0.2566	0.1627	0.1698	0.1609	0.1474	0.1489	0.1527	0.157	0.155	0.1572	0.3402	0.3486	0.3326	0.2822	0.2868	0.1022	0.36	0.2796	0.2813	0.2724	0.2757	0.2723	0.2965	0.2982	0.2933	0.2911	0.2984	0.2978	0.2856	0.2898	0.2852	0.2859	0.2821	0.2874	0.3055	0.3067
16	54006.6	37.7	0.1303	0.133	0.1324	0.1364	0.1378	0.1446	0.1505	0.1526	0.1501	0.2663	0.2715	0.2654	0.1647	0.1712	0.1609	0.1477	0.1491	0.1531	0.1583	0.1565	0.1586	0.3454	0.3554	0.3366	0.2861	0.291	0.1022	0.3674	0.2826	0.2852	0.2767	0.2796	0.2774	0.3016	0.3032	0.2965	0.2961	0.3027	0.3038	0.2903	0.295	0.2905	0.2887	0.2872	0.2923	0.3106	0.3125
17	57607	37.7	0.1302	0.1324	0.1314	0.1359	0.1374	0.1444	0.1509	0.1528	0.1505	0.2744	0.2694	0.2598	0.166	0.1722	0.1604	0.1478	0.1493	0.1533	0.1589	0.1575	0.1596	0.3498	0.3598	0.3411	0.2882	0.2931	0.1022	0.3731	0.2848	0.2875	0.2793	0.2831	0.2808	0.3053	0.3071	0.2999	0.2989	0.3066	0.3072	0.2905	0.2962	0.2924	0.2912	0.2895	0.2919	0.3148	0.3158
18	61207.3	37	0.1299	0.1316	0.1305	0.1355	0.1367	0.144	0.1509	0.1529	0.1505	0.2714	0.2619	0.2515	0.1672	0.1725	0.1597	0.1477	0.149	0.1535	0.1594	0.1581	0.1603	0.3544	0.3639	0.3453	0.2888	0.295	0.1022	0.3779	0.2868	0.289	0.282	0.2868	0.2841	0.3095	0.3106	0.3032	0.3015	0.3095	0.3104	0.2905	0.2958	0.2936	0.2921	0.2914	0.2932	0.3196	0.3198
19	64807.8	36.9	0.1297	0.1307	0.1295	0.1349	0.1361	0.1436	0.1509	0.1526	0.1506	0.2537	0.2573	0.2515	0.1679	0.1728	0.1589	0.1476	0.1489	0.153	0.1597	0.1589	0.1604	0.3578	0.3681	0.3491	0.291	0.297	0.1022	0.3829	0.2877	0.2917	0.2842	0.2898	0.2871	0.3126	0.3132	0.3051	0.3018	0.311	0.3124	0.2917	0.2965	0.2922	0.2922	0.2912	0.2948	0.3224	0.3221
20	68408.1	37.7	0.1296	0.1299	0.1284	0.1342	0.1351	0.1428	0.1506	0.1524	0.1503	0.2484	0.2538	0.2492	0.1682	0.1727	0.1579	0.1475	0.1487	0.1527	0.1596	0.1586	0.1607	0.3601	0.3721	0.3523	0.2912	0.2981	0.1021	0.3864	0.2889	0.2917	0.2859	0.2915	0.2898	0.3147	0.3153	0.3065	0.3022	0.3103	0.3119	0.2924	0.2973	0.2934	0.2909	0.2914	0.2946	0.3253	0.3249
21	72008.6	37.4	0.1293	0.1286	0.1271	0.1332	0.1342	0.1419	0.15	0.1517	0.1497	0.2445	0.2511	0.2496	0.1685	0.172	0.1566	0.1472	0.1482	0.1521	0.1594	0.1584	0.1606	0.3624	0.3747	0.3536	0.2942	0.2999	0.102	0.3875	0.2901	0.2918	0.2866	0.2916	0.2913	0.3154	0.3162	0.3067	0.3032	0.3089	0.3105	0.2946	0.2991	0.2939	0.2908	0.2888	0.2935	0.3259	0.3255
22	75609	37.6	0.129	0.1276	0.1258	0.132	0.1328	0.1408	0.1491	0.1513	0.1492	0.2425	0.2523	0.2516	0.1685	0.1717	0.1556	0.147	0.1478	0.1513	0.159	0.1582	0.1603	0.3656	0.3766	0.3562	0.295	0.2982	0.1021	0.391	0.2891	0.294	0.2866	0.2942	0.2924	0.3157	0.3163	0.3071	0.303	0.3093	0.3103	0.2943	0.2985	0.2945	0.2902	0.2894	0.2925	0.3262	0.3267
23	79209.3	37.7	0.1289	0.1263	0.1244	0.1307	0.1313	0.1393	0.1481	0.1502	0.1481	0.2421	0.255	0.2554	0.1687	0.1713	0.1546	0.1466	0.147	0.1504	0.1584	0.1579	0.1599	0.3665	0.377	0.357	0.2973	0.2975	0.1019	0.3924	0.29	0.2935	0.2871	0.2938	0.2918	0.3139	0.3156	0.3055	0.2985	0.3067	0.3077	0.2937	0.3003	0.2967	0.2916	0.2907	0.2927	0.3244	0.3263
24	82809.7	37.4	0.1294	0.1255	0.1236	0.1299	0.1303	0.1385	0.1475	0.1498	0.1477	0.2435	0.2582	0.2585	0.1685	0.1705	0.1533	0.1462	0.1466	0.1499	0.1579	0.1576	0.1595	0.3657	0.3748	0.3576	0.298	0.2956	0.102	0.3944	0.289	0.2937	0.2873	0.2949	0.2925	0.3115	0.3122	0.3023	0.2981	0.3047	0.3052	0.2907	0.2994	0.3009	0.2929	0.2917	0.2939	0.3231	0.3249
25	86410.2	37.5	0.1297	0.1248	0.123	0.1291	0.1294	0.1375	0.1469	0.149	0.1471	0.2451	0.2608	0.2608	0.1688	0.1701	0.1523	0.1461	0.1462	0.149	0.1574	0.1572	0.1591	0.3651	0.3736	0.3574	0.2967	0.2953	0.1021	0.3943	0.2891	0.292	0.2878	0.2952	0.2921	0.3088	0.3096	0.2999	0.2981	0.3055	0.3043	0.2838	0.289	0.3055	0.3016	0.2989	0.2965	0.3211	0.3223
			K279a x pBBR5MCS::lacP::mCherry + PAO1 supernatant												K279a x pBBR5MCS::lacP::mCherry + Mix supernatant												K279a x pBBR5MCS::PCoA::mCherry + PAO1 supernatant												K279a x pBBR5MCS::PCoA::mCherry + Mix supernatant
mCherry			24h			48h			72h			K279a x pBBR5MCS::lacP::mCherry without supernatant			24h			48h			72h			K279a x pBBR5MCS::PCoA::mCherry without supernatant			24h			48h			72h			K279a x pBBR1MCS::smlt4401::mCherry without supernatant			24h			48h			72h			Positive control
Cycle Nr.	Time [s]	Temp. [°C]	A1	A2	A3	A4	A5	A6	A7	A8	A9	A10	A11	A12	B1	B2	B3	B4	B5	B6	B7	B8	B9	B10	B11	B12	C1	C2	C3	C4	C5	C6	C7	C8	C9	C10	C11	C12	D1	D2	D3	D4	D5	D6	D7	D8	D9	D10	D11
1	0	37.4	13010	13732	17518	20516	21326	19825	23523	20232	23286	3200	3121	4190	11933	14087	13567	16657	17306	21521	18875	16052	17064	5893	3036	4339	16916	13802	12896	21390	18170	20274	21983	25742	24477	3726	3765	4637	14987	13479	14081	18027	16737	17671	18105	21232	16675	3480	4047
2	3600.5	37.4	11702	11505	12604	15259	14458	14554	16524	17475	17123	1621	2383	1664	11692	10323	9545	13251	12158	14249	11381	16562	11462	3627	4569	3466	12958	11786	8735	16737	16455	17733	19427	20524	20087	3341	2959	2388	11784	11038	13374	14471	16587	14958	14449	16898	13045	2363	2056
3	7200.9	37.7	11205	10891	9570	11761	14413	13758	15614	16534	15190	1330	1865	2257	9763	9147	8545	12490	12144	11237	12937	10998	11577	3793	3375	3530	10800	12078	8678	16321	14263	13051	17191	15405	17997	4777	3387	4066	9514	10352	11128	12413	12028	12375	13486	12659	11914	2238	910
4	10801.3	36.9	11114	10356	10553	13392	12267	15498	14681	14050	13192	2223	1474	1680	9364	9326	8010	11652	11132	11141	13768	12434	11707	4038	3292	4646	11792	11250	9063	15111	14125	13758	17443	13572	17308	3352	3566	3388	9301	11244	9491	12589	12550	11706	12695	13446	12781	2126	1947
5	14401.7	36.8	10112	11413	13132	13665	14195	12403	15514	13873	14077	2009	1619	1817	10378	7932	7143	11425	12247	10889	13898	10378	9926	6039	4306	4642	11943	9857	7115	14116	11077	13984	17277	15910	14842	3972	3695	3048	8692	10202	8421	11900	13331	12809	13667	12400	13158	2242	1821
6	18002.1	37.6	8488	13556	11365	12063	11374	12294	13243	15172	14607	2544	2298	2176	8917	6784	7657	11336	9118	10628	12439	10493	11812	5051	5097	5286	10791	11389	9505	14015	11768	13447	16245	13514	16324	4063	4007	3941	9997	11363	12305	13880	11419	12756	13412	12938	13461	3114	1803
7	21602.5	37.2	11699	11599	10368	10467	12737	11528	14531	15043	14169	2081	1916	1843	7809	8377	8385	12294	9049	9432	11415	11275	12897	6603	6589	6483	11190	13029	8546	12750	13904	15238	17193	16060	17543	5411	4841	4037	10052	11893	10441	14244	14371	12829	15106	12909	13587	2156	1956
8	25202.8	37.2	9987	10359	10997	12674	13023	12445	14707	14554	14527	1775	1976	2009	9302	9428	7802	12389	10065	11039	11543	14334	11675	6932	8597	6949	14693	14074	10129	15264	14158	15098	15981	17043	17110	6920	7455	6033	13209	13407	12789	13319	14005	15761	15728	14001	14891	2231	2120
9	28803.2	37.4	9783	12315	12008	11052	11090	12231	13750	15026	13033	1811	1918	2021	8461	8017	7588	12114	10163	10831	12950	11963	11468	7735	7474	7734	12648	13808	8835	14565	15835	16726	17524	15552	20177	7715	6958	7194	14760	13388	15235	12867	14867	13518	14569	15007	17518	2066	2520
10	32403.6	37.6	9382	11951	11599	12914	11436	12853	13021	14310	12087	1699	1954	2586	7631	8352	7821	12308	11186	9259	12430	10906	9399	8751	8901	8937	15922	14587	10949	18150	16311	16470	16739	18912	16617	9002	8308	8855	14381	14221	15163	16152	15524	16736	16538	15656	15613	2319	2610
11	36004	37.1	8950	10777	11031	12209	13347	12502	10855	14391	16319	1439	2306	1871	8433	7018	9074	11341	10838	8784	10945	12322	10777	9384	8662	8236	16246	16249	9041	17307	16349	18604	17538	19673	18657	10609	8117	9485	14746	14238	16244	15984	17962	18981	17345	17917	18777	2140	3663
12	39604.4	37.5	11373	10532	12800	11996	9978	11671	13791	13355	12746	1676	2270	2146	7216	8568	7451	13515	10456	13042	10790	11409	12350	11283	11461	11151	16506	16630	9036	19181	18913	18886	17975	17764	19346	10783	9925	9756	17713	14202	18688	20407	18724	18548	18478	18581	17693	2830	3024
13	43204.8	37.5	10182	11193	9628	12196	12536	12048	12947	14496	16887	2469	1680	1570	6749	8024	7758	10112	10881	9808	11645	9819	10167	12389	11492	10558	17641	19393	8829	19508	16684	17432	19001	18553	19365	11693	10121	11607	17109	16855	17740	19015	20415	17344	17812	17875	20999	2546	3013
14	46805.3	36.8	9664	11647	10706	13334	9942	12356	13662	13586	13570	1124	2631	1521	8800	8036	6680	10812	10382	11547	12549	13021	10026	11933	12359	12438	18680	18255	9309	19145	20504	18890	20943	22786	20735	10808	13488	11580	19968	18506	19400	19997	18414	18909	22125	18222	20784	1967	2449
15	50405.7	36.9	9990	9946	11123	12535	12463	11411	14249	13594	12170	2317	2036	1576	7228	7002	7942	10354	10151	10845	11589	13824	11050	13936	14290	14071	19625	19488	9745	19493	21125	22404	22808	21438	22065	14331	11864	13840	19226	19731	18770	20281	21283	20095	21149	19964	20887	1861	3085
16	54006.1	37.5	9199	12588	11503	13279	10961	12318	13212	13232	15675	1910	2338	1776	7634	9009	8850	11414	9901	10296	12239	8856	11870	13833	13086	13733	22682	21354	8331	20358	21448	21456	22952	24148	22911	14526	13835	16214	20651	20544	19842	20542	22357	23232	21171	20152	22314	4095	3720
17	57606.5	37.5	9222	11823	11288	12748	10923	11857	12075	13338	13179	1473	2053	1328	6175	7102	6732	11309	12859	11036	10695	11705	11813	17596	15804	18052	21216	19831	9055	23490	22005	21971	24285	22061	24176	15946	16268	13786	20554	22635	19814	22542	22524	20190	21815	22265	21206	3505	2863
18	61206.8	37.1	11410	10243	12735	12217	10464	12227	12228	11374	11859	1951	2564	2195	8119	8236	5926	11969	10888	10853	10391	10585	11494	16115	17479	14807	22004	23151	8789	21676	23798	20792	24181	23494	25099	15363	17270	16127	23993	20407	22024	22317	23232	22245	23643	21106	22659	4428	3096
19	64807.3	37.4	10872	11245	12138	10942	12979	12008	14780	12373	12962	1617	1945	2158	9084	8455	9786	12455	10073	10470	11528	12183	10680	15659	17547	17461	22811	23413	8132	23134	22738	26032	22514	22815	25803	16669	19155	17237	23309	21313	22492	24327	25570	22535	22773	22850	22795	4217	4126
20	68407.6	37.3	10557	11370	10769	12094	11240	9835	13422	14653	13299	1829	1695	1460	7104	8044	7419	10872	12023	11021	12673	12030	11759	18444	16195	20476	21718	23786	10016	23218	23112	26328	25103	24213	23227	18828	19085	17778	24442	23857	23628	24530	22703	20604	21712	23146	25220	3289	3973
21	72008.1	36.9	10769	12034	11836	12348	12106	11632	13404	12188	12111	2328	1702	1623	8305	8547	7537	10047	10868	10827	11645	10738	10517	18421	19117	17177	24818	22952	9367	27516	24013	23099	24516	22631	24987	21400	22517	21827	24684	22975	24828	25576	26039	25390	22051	24191	23202	3958	3978
22	75608.4	37.6	10139	11511	12803	14004	13417	12175	12532	12602	14801	1997	1973	1961	7251	7830	6986	14003	11325	11375	13114	10845	10116	19183	18088	22004	27112	21589	9374	24967	24918	24336	24575	25655	24898	18396	19633	19987	23838	23212	23533	25012	25304	22556	23151	25157	22745	3370	3028
23	79208.8	37.6	11187	11796	12103	10427	10177	13355	13789	12727	11794	2642	1367	1988	8991	9030	7329	12273	11646	10572	9722	11555	10015	19666	19077	21871	25966	27658	8573	25794	23836	25529	25888	25997	26310	21222	21447	19164	26392	25921	24628	23881	26305	24695	26554	25741	21314	3502	4141
24	82809.2	37	11587	12879	13508	12707	13927	11498	12599	11760	14444	2073	2106	2330	7079	7645	7380	11333	10487	10459	9627	10421	10885	21877	19257	23833	26351	25047	8839	27304	27364	26370	25863	25595	26194	22233	21154	20537	28366	24571	25262	27698	26351	25735	22765	24850	24508	4636	3758
25	86409.6	37	11469	13025	12631	12508	13012	14068	14065	12770	12797	2266	2033	2568	7561	7475	8446	10789	9778	12191	11846	10327	11170	20729	22830	25484	26630	30715	8693	28414	27633	24600	28005	28746	26527	22338	22696	22044	27373	27147	23665	29157	26479	25852	23364	24159	25528	4425	3653
End Time:	6/4/2025 1:37:25 PM
OD600		K279a + 24h PAO1	K279a + 48h PAO1	K279a + 72h PAO1	K279a + 24h mixed	K279a + 48h mixed	K279a + 72h mixed			K279a x pBBR1MCS::smlt4401::mCherry	K279a x pBBR1MCS::smlt4401::mCherry	K279a x pBBR1MCS::smlt4401::mCherry	K279a x pBBR1MCS::smlt4401::mCherry	K279a x pBBR1MCS::smlt4401::mCherry	K279a x pBBR1MCS::smlt4401::mCherry	K279a x pBBR1MCS::smlt4401::mCherry
Time [h]	K279a WT	supernatant	supernatant	supernatant	supernatant	supernatant	supernatant	Positive control	Negative control	without supernatant	+ 24h PAO1 supernatant	+ 48h PAO1 supernatant	+ 72h PAO1 supernatant	+ 24h mixed supernatant	+ 48h mixed supernatant	+ 72h mixed supernatant
0	0.1048	0.123833	0.128167	0.129033	0.113667	0.124533	0.124733	0.106833	0.104667	0.104067	0.127633	0.131233	0.1346	0.118433	0.125367	0.1258
1	0.113933	0.13	0.133833	0.1339	0.120467	0.128967	0.129833	0.117167	0.114967	0.113333	0.135733	0.138233	0.141933	0.125567	0.132033	0.130567
2	0.1231	0.129933	0.134333	0.133433	0.122033	0.130333	0.1304	0.1263	0.124567	0.1217	0.1397	0.1429	0.143367	0.1283	0.1352	0.132767
3	0.1326	0.133933	0.1361	0.1348	0.125133	0.132333	0.1325	0.1367	0.134467	0.1314	0.1448	0.1477	0.147367	0.130967	0.1404	0.135567
4	0.142533	0.142167	0.141533	0.142333	0.130733	0.1384	0.1398	0.148033	0.143267	0.142467	0.151167	0.153733	0.153033	0.134233	0.143133	0.1398
5	0.171567	0.158367	0.153133	0.153233	0.139233	0.147533	0.148767	0.174867	0.1694	0.162867	0.165567	0.166233	0.163767	0.141567	0.149667	0.147533
6	0.224767	0.186367	0.171433	0.172133	0.157033	0.160033	0.160733	0.2239	0.216767	0.2104	0.188433	0.185633	0.178433	0.154367	0.158733	0.154733
7	0.2469	0.202267	0.185533	0.186133	0.1809	0.171533	0.1701	0.248533	0.245167	0.240867	0.202967	0.2021	0.190433	0.173367	0.171	0.163533
8	0.257967	0.213667	0.200467	0.197	0.1968	0.1828	0.180233	0.260267	0.256267	0.253	0.2131	0.214967	0.199167	0.190333	0.183167	0.1755
9	0.268567	0.222567	0.209767	0.2058	0.208567	0.192833	0.191967	0.270067	0.267633	0.263433	0.223333	0.224333	0.206333	0.203367	0.195033	0.187533
10	0.2761	0.230633	0.216733	0.211933	0.219733	0.202667	0.203467	0.2781	0.276533	0.271967	0.232033	0.232233	0.211967	0.213667	0.206067	0.1985
11	0.282467	0.2383	0.2245	0.218633	0.229033	0.2123	0.2127	0.286433	0.283467	0.279967	0.239367	0.237167	0.217633	0.223167	0.215833	0.2077
12	0.287733	0.244733	0.232167	0.225233	0.2367	0.2207	0.2202	0.2919	0.290067	0.284433	0.244433	0.240767	0.222933	0.230267	0.223833	0.2144
13	0.293267	0.249733	0.237767	0.231767	0.243367	0.226567	0.225333	0.297867	0.296133	0.2901	0.248833	0.2456	0.228267	0.236833	0.229667	0.220433
14	0.2985	0.2547	0.244333	0.2372	0.2485	0.232	0.230233	0.3035	0.302	0.296	0.253867	0.2473	0.2327	0.241733	0.232633	0.225067
15	0.3038	0.2594	0.250233	0.2427	0.2536	0.2367	0.234367	0.308667	0.306367	0.300433	0.257633	0.251633	0.2371	0.247	0.2352	0.228433
16	0.3073	0.262667	0.2549	0.2464	0.257533	0.239167	0.237167	0.312167	0.310533	0.3041	0.260567	0.253167	0.239833	0.250567	0.2371	0.230033
17	0.311333	0.2659	0.258233	0.249633	0.260467	0.241967	0.2401	0.316533	0.315267	0.307767	0.262267	0.2547	0.2424	0.2538	0.237267	0.231533
18	0.313967	0.268367	0.2606	0.251867	0.262833	0.243	0.241367	0.3188	0.318167	0.3103	0.264333	0.254867	0.2441	0.255433	0.236833	0.232333
19	0.314667	0.269867	0.262933	0.254167	0.263933	0.243667	0.242133	0.3213	0.319833	0.312167	0.264767	0.254133	0.245967	0.2556	0.236667	0.232133
20	0.315333	0.271567	0.2646	0.256433	0.2642	0.2439	0.242167	0.321667	0.321267	0.312767	0.263733	0.2541	0.247367	0.255867	0.237433	0.231233
21	0.315533	0.2723	0.265633	0.258733	0.2647	0.2447	0.2417	0.322267	0.321333	0.313033	0.263467	0.253767	0.2482	0.255367	0.239467	0.230733
22	0.313467	0.272133	0.2656	0.2605	0.263467	0.2467	0.242033	0.3211	0.319433	0.311667	0.2623	0.2526	0.247567	0.2544	0.2413	0.2301
23	0.311567	0.271767	0.265533	0.261633	0.262667	0.2488	0.241967	0.319067	0.318133	0.308667	0.2615	0.2528	0.248433	0.2538	0.2425	0.229967
24	0.308533	0.2706	0.2657	0.2622	0.261933	0.250667	0.242433	0.316667	0.3151	0.3061	0.260767	0.2533	0.248667	0.253467	0.243633	0.229867
mCherry		K279a + 24h PAO1	K279a + 48h PAO1	K279a + 72h PAO1	K279a + 24h mixed	K279a + 48h mixed	K279a + 72h mixed			K279a x pBBR1MCS::smlt4401::mCherry	K279a x pBBR1MCS::smlt4401::mCherry	K279a x pBBR1MCS::smlt4401::mCherry	K279a x pBBR1MCS::smlt4401::mCherry	K279a x pBBR1MCS::smlt4401::mCherry	K279a x pBBR1MCS::smlt4401::mCherry	K279a x pBBR1MCS::smlt4401::mCherry
Time [h]	K279a WT	supernatant	supernatant	supernatant	supernatant	supernatant	supernatant	Positive control	Negative control	without supernatant	+ 24h PAO1 supernatant	+ 48h PAO1 supernatant	+ 72h PAO1 supernatant	+ 24h mixed supernatant	+ 48h mixed supernatant	+ 72h mixed supernatant
0	2647.33	12354.3	14879	15305	9155.67	12422.3	12902.3	3312.67	3053.67	4042.67	15262.7	22749.3	25347.3	15222.7	16957.7	20951.7
1	2475	13543	15523.3	17061.7	8209	12590	12401	2298.67	1948.33	2896	12525.7	15599.3	18196	11022.7	13938.7	13020
2	2140	11499.3	13787.3	14002.3	8305.33	10663	11659.7	1575.33	2932	4076.67	12354.7	15408.3	15987.7	10756.3	13207.3	13565.7
3	2480.67	11386.3	13808.3	13275	7345.33	10730	11316.7	2076.67	2588.67	3435.33	11809.3	13885	16816.3	9758.67	12322	12362
4	2021	11386.3	14317	14477.7	8281.67	11150.7	11197.7	2169	2100	3571.67	11937	14759.3	16770	10581.3	13360	13616.7
5	2357	10648.3	12824	16214.7	6948	10903	11691	2164.33	2903	4003.67	11972	14602.3	15966.3	10643.3	12855.7	11983.7
6	2750	10499.3	13014	14116	7149.33	11535.3	11293	2215.33	2306.67	4763	12615.3	15255	15864	11814.7	14397	12642.7
7	2418	10107	12779.7	14686.7	8180.67	11062.3	11433	2189.33	2108	6802.67	13701.7	16231.3	17189	12115	13298	13639.7
8	2154.67	11151	13192.7	13473.3	7868.67	10528.3	10808.3	2235.67	2469.33	7289	13896.3	15565.3	16810	13156	14427.3	13977.7
9	2769.67	10279.7	11503.7	13777.3	7012	11065.7	11497	2334.67	2717	8721.67	15862.7	17112.3	17736.7	14009.7	15249	14552
10	3628	10861.3	10670.3	12382.7	7501	10875.3	10517.7	2971	3020	9403.67	16907.3	18452	18420.7	13977.7	15550	15950
11	2928.67	11378.7	11540.7	13155.3	7266	11230	11835	2956.67	2860.33	10154.7	16965	17523.7	17039	17068.7	16061	15660
12	2707.67	10073.7	11888	13146.3	7419.33	11044.7	10618	2927	2899.33	11140.3	18382	18215	17714.3	17363	18198.7	17227.7
13	3069.33	10542	11775.3	13486.7	7588.67	9996	10930	2378.33	3245.33	11958.7	19809.7	19844.7	20714	17292	17936.7	17034
14	2943.67	11538	12180.3	13763.3	8459.33	11377.7	11341.3	2513	3402.33	13345	20819	21048.7	20381.7	20050	19425.7	17779
15	3377	10818	12032.3	13363.3	9214.67	10808.3	11842	4340.67	2730	14858.3	21017	21502	20223.7	20317	20437	18368
16	3407.33	9995.33	11923.7	13206	8028	11485	11578.7	3407.33	3336.33	15333.3	22100.3	23870.3	21355.3	22235	20210.3	19176.7
17	3752.67	10704.3	13023.3	13499.3	8356	11530.3	12069.3	3646.67	3502.33	16253.3	23290.7	24203.7	21545.7	22513.3	19975.7	18385
18	3358.67	11363	12437.7	12913.3	9024.33	11148.3	12631.3	4036	3336	17687	22606.7	25224.7	24010.3	23800.3	21255	20078
19	3874.33	12282.7	12221.7	14197	9467	11097.3	11642	3642.33	3869.67	18563.7	23162.7	24953.7	22607.7	22127.7	21544.3	19983
20	4620	11834.3	11548	12927	8676	11155	11828	3964	4111	21914.7	26105	26645	23513.3	24293.7	22555.3	20628
21	4033	11593.3	12654.3	13594.3	9036.33	11534.3	12703	3818.67	3905	19338.7	26153.3	25660.7	22996.3	23721.3	24737	21903
22	4357.67	11163	13019.3	14402.7	8207	11411.7	12128.7	4033.33	4315	20611	26933	26372	25874.3	26720	25223.7	20840.7
23	3988	11817.3	11668.7	13758	9412.33	11111	12502.3	4063	4699	21308	26104.3	25962	25216.3	25530.7	25512	22576.3
24	4215.33	11563	12209.3	13571	9994	12387.3	13101	4362.33	4452.67	22359.3	28599.3	28265.7	24667.3	27311.7	26068.3	22284
Substraction of K279a WT autoflourescence
mCherry	K279a x pBBR1MCS::smlt4401::mCherry	K279a x pBBR1MCS::smlt4401::mCherry	K279a x pBBR1MCS::smlt4401::mCherry	K279a x pBBR1MCS::smlt4401::mCherry	K279a x pBBR1MCS::smlt4401::mCherry	K279a x pBBR1MCS::smlt4401::mCherry	K279a x pBBR1MCS::smlt4401::mCherry
Time [h]	without supernatant	+ 24h PAO1 supernatant	+ 48h PAO1 supernatant	+ 72h PAO1 supernatant	+ 24h mixed supernatant	+ 48h mixed supernatant	+ 72h mixed supernatant
0	1395.33	2908.33	7870.33	10042.3	6067	4535.33	8049.33
1	421	-1017.33	76	1134.33	2813.67	1348.67	619
2	1936.67	855.333	1621	1985.33	2451	2544.33	1906
3	954.667	423	76.6667	3541.33	2413.33	1592	1045.33
4	1550.67	550.667	442.333	2292.33	2299.67	2209.33	2419
5	1646.67	1323.67	1778.33	-248.333	3695.33	1952.67	292.667
6	2013	2116	2241	1748	4665.33	2861.67	1349.67
7	4384.67	3594.67	3451.67	2502.33	3934.33	2235.67	2206.67
8	5134.33	2745.33	2372.67	3336.67	5287.33	3899	3169.33
9	5952	5583	5608.67	3959.33	6997.67	4183.33	3055
10	5775.67	6046	7781.67	6038	6476.67	4674.67	5432.33
11	7226	5586.33	5983	3883.67	9802.67	4831	3825
12	8432.67	8308.33	6327	4568	9943.67	7154	6609.67
13	8889.33	9267.67	8069.33	7227.33	9703.33	7940.67	6104
14	10401.3	9281	8868.33	6618.33	11590.7	8048	6437.67
15	11481.3	10199	9469.67	6860.33	11102.3	9628.67	6526
16	11926	12105	11946.7	8149.33	14207	8725.33	7598
17	12500.7	12586.3	11180.3	8046.33	14157.3	8445.33	6315.67
18	14328.3	11243.7	12787	11097	14776	10106.7	7446.67
19	14689.3	10880	12732	8410.67	12660.7	10447	8341
20	17294.7	14270.7	15097	10586.3	15617.7	11400.3	8800
21	15305.7	14560	13006.3	9402	14685	13202.7	9200
22	16253.3	15770	13352.7	11471.7	18513	13812	8712
23	17320	14287	14293.3	11458.3	16118.3	14401	10074
24	18144	17036.3	16056.3	11096.3	17317.7	13681	9183
Normalization with OD600
mCherry	K279a x pBBR1MCS::smlt4401::mCherry	K279a x pBBR1MCS::smlt4401::mCherry	K279a x pBBR1MCS::smlt4401::mCherry	K279a x pBBR1MCS::smlt4401::mCherry	K279a x pBBR1MCS::smlt4401::mCherry	K279a x pBBR1MCS::smlt4401::mCherry	K279a x pBBR1MCS::smlt4401::mCherry
Time [h]	without supernatant	+ 24h PAO1 supernatant	+ 48h PAO1 supernatant	+ 72h PAO1 supernatant	+ 24h mixed supernatant	+ 48h mixed supernatant	+ 72h mixed supernatant
0	13408.1	22786.6	59972.1	74608.7	51227.1	36176.5	63985.2
1	3714.71	-7495.09	549.795	7992.01	22407.8	10214.6	4740.87
2	15913.4	6122.64	11343.6	13847.9	19103.7	18819	14356
3	7265.35	2921.27	519.07	24030.8	18427.1	11339	7710.84
4	10884.4	3642.78	2877.28	14979.3	17131.9	15435.5	17303.3
5	10110.5	7994.77	10697.8	-1516.39	26103.1	13046.8	1983.73
6	9567.49	11229.4	12072.2	9796.38	30222.4	18028.1	8722.53
7	18203.7	17710.6	17079	13140.2	22693.7	13074.1	13493.7
8	20293.8	12882.8	11037.4	16753.1	27779.3	21286.6	18058.9
9	22594	24998.5	25001.5	19189	34409.1	21449.3	16290.4
10	21236.7	26056.6	33508	28485.6	30312	22685.2	27366.9
11	25810.2	23338	25227	17845	43925.3	22383	18416
12	29647.3	33990.2	26278.6	20490.4	43183.3	31961.3	30828.7
13	30642.3	37244.5	32855.6	31661.8	40971.1	34574.7	27690.9
14	35139.6	36558.6	35860.6	28441.5	47948.2	34595.2	28603.4
15	38215.9	39587.3	37632.8	28934.3	44948.7	40938.2	28568.5
16	39217.4	46456.4	47188.9	33979.2	56699.5	36800.2	33030
17	40617.3	47990.6	43896.1	33194.4	55781.5	35594.3	27277.6
18	46175.7	42535.9	50171.3	45460.9	57846.8	42674.2	32051.6
19	47056.1	41092.8	50099.7	34194.3	49533.1	44142.3	35931.9
20	55295.7	54110.2	59413.6	42796.1	61038.3	48014.9	38056.8
21	48894.7	55263.2	51253.1	37880.7	57505.5	55133.6	39872.9
22	52149.7	60122	52860.9	46337.7	72771.2	57240	37861.8
23	56112.3	54634.8	56540.1	46122.4	63508	59385.6	43806.3
24	59274.7	65331.7	63388.6	44623.3	68323.3	56154.1	39949.2
[truncated: 70 more columns]

## Sheet: smlt4401 (2. replicate)
Application: Tecan i-control				Tecan i-control , 2.0.10.0
Device: infinite 200Pro				Serial number: 2308007299				Serial number of connected stacker:
Firmware: V_5.31_04/18_InfiniteRX (Mar 28 2018/16.41.26)				MAI, V_5.31_04/18_InfiniteRX (Mar 28 2018/16.41.26)
Date:	2025-06-08
Time:	10:08:29 AM
System				FBIPM-23-7M844S
User				FBIPM-23-7M844S\labor
Plate				Sarstedt 96 Flat Bottom Transparent Polysteren Kat. No. 83.3924.500 [[Sarstedt96] - Sarstedt 96 Well Flat bottom MTP with lid custom.pdfx]
Plate-ID (Stacker)
List of actions in this measurement script:
Kinetic
Absorbance
Fluorescence
2 Labels
Kinetic Measurement
Kinetic Cycles				25
Interval Time				01:00:00
Mode				Absorbance
Measurement Wavelength				600	nm
Bandwidth				9	nm
Number of Flashes				10
Settle Time				0	ms
Mode				Fluorescence Bottom Reading
Excitation Wavelength				590	nm
Emission Wavelength				645	nm
Excitation Bandwidth				9	nm
Emission Bandwidth				20	nm
Gain				255	Manual
Number of Flashes				25
Integration Time				20	µs
Lag Time				0	µs
Settle Time				0	ms
Part of Plate				A1-H9
Start Time:	6/8/2025 10:08:29 AM
			K279a x pBBR5MCS::lacP::mCherry + PAO1 supernatant									K279a x pBBR5MCS::lacP::mCherry + Mix supernatant									K279a x pBBR5MCS::PCoA::mCherry + PAO1 supernatant									K279a x pBBR5MCS::PCoA::mCherry + Mix supernatant									K279a x pBBR1MCS::smlt4401::mCherry + PAO1 supernatant									K279a x pBBR1MCS::smlt4401::mCherry + Mix supernatant
OD600			24h			48h			72h			24h			48h			72h			24h			48h			72h			24h			48h			72h			24h			48h			72h			24h
Cycle Nr.	Time [s]	Temp. [°C]	A1	A2	A3	A4	A5	A6	A7	A8	A9	B1	B2	B3	B4	B5	B6	B7	B8	B9	C1	C2	C3	C4	C5	C6	C7	C8	C9	D1	D2	D3	D4	D5	D6	D7	D8	D9	E1	E2	E3	E4	E5	E6	E7	E8	E9	F1	F2
1	0	37.7	0.1242	0.1213	0.1248	0.1271	0.1276	0.1272	0.1268	0.1268	0.1277	0.1137	0.1147	0.1162	0.123	0.1242	0.1262	0.1231	0.1265	0.1254	0.1282	0.1255	0.1245	0.1276	0.1257	0.1294	0.1268	0.1301	0.1287	0.1171	0.1159	0.117	0.1267	0.1241	0.1262	0.1267	0.1243	0.1288	0.1226	0.1267	0.129	0.1337	0.1254	0.1291	0.1279	0.1287	0.1306	0.1151	0.1185
2	3600.9	37.6	0.128	0.1256	0.1289	0.1319	0.1327	0.1327	0.1328	0.1321	0.1327	0.1203	0.1219	0.1232	0.1293	0.13	0.1319	0.1305	0.1327	0.1313	0.1335	0.1319	0.1288	0.1313	0.1307	0.1343	0.1312	0.1351	0.133	0.1221	0.1206	0.1213	0.1302	0.1278	0.1301	0.1297	0.1276	0.1335	0.1297	0.1353	0.1363	0.1386	0.1313	0.1358	0.1348	0.1359	0.1366	0.1217	0.1242
3	7201.3	37.8	0.1328	0.1306	0.1337	0.1358	0.1369	0.137	0.139	0.1367	0.1379	0.1276	0.1303	0.1314	0.1361	0.1372	0.1394	0.1383	0.1399	0.1393	0.1326	0.1289	0.1285	0.1328	0.1312	0.1342	0.1318	0.1361	0.1349	0.1239	0.1215	0.1215	0.1322	0.1322	0.1341	0.1353	0.1339	0.1375	0.1293	0.1337	0.1345	0.1382	0.1324	0.1349	0.1339	0.135	0.1369	0.123	0.1258
4	10801.6	37.8	0.1369	0.1357	0.1393	0.1407	0.141	0.1415	0.1443	0.1412	0.1419	0.1356	0.1384	0.1397	0.1429	0.1431	0.1465	0.1453	0.1455	0.1463	0.1422	0.1385	0.1359	0.1388	0.1374	0.1412	0.1392	0.1428	0.1432	0.134	0.1313	0.1311	0.1392	0.138	0.1423	0.138	0.1401	0.1452	0.1327	0.1358	0.136	0.1391	0.1337	0.1355	0.1344	0.1404	0.1377	0.1255	0.1285
5	14402.1	37.5	0.1416	0.1407	0.1439	0.1452	0.1455	0.1454	0.1485	0.1449	0.1462	0.1437	0.1471	0.1484	0.1481	0.149	0.1523	0.1437	0.1507	0.1508	0.1629	0.1555	0.1554	0.1549	0.153	0.1576	0.1571	0.1605	0.162	0.1494	0.1478	0.1478	0.1532	0.1514	0.1518	0.1509	0.1529	0.16	0.1391	0.1396	0.1403	0.1434	0.1366	0.1401	0.1379	0.1401	0.143	0.1294	0.1314
6	18002.5	37.4	0.1466	0.1464	0.1493	0.151	0.1502	0.1493	0.1526	0.1488	0.1504	0.1522	0.1562	0.1573	0.1539	0.1549	0.1586	0.1508	0.1564	0.1577	0.1865	0.1785	0.1792	0.1743	0.173	0.1775	0.1762	0.1806	0.1827	0.1723	0.1719	0.1697	0.1706	0.1711	0.1696	0.1646	0.1703	0.1834	0.1492	0.1483	0.1506	0.1512	0.144	0.1477	0.1442	0.1524	0.1531	0.1344	0.136
7	21603	37.1	0.1494	0.1496	0.1528	0.1567	0.1551	0.1532	0.1553	0.1525	0.1535	0.1587	0.1645	0.166	0.1585	0.16	0.1638	0.1541	0.1602	0.1617	0.2098	0.2081	0.206	0.2033	0.1972	0.2035	0.198	0.2001	0.2052	0.1937	0.1953	0.1951	0.1919	0.1917	0.1907	0.1889	0.1921	0.2058	0.1712	0.1653	0.1681	0.1656	0.1584	0.163	0.1591	0.1666	0.1682	0.1471	0.1451
8	25203.3	37.7	0.152	0.152	0.1557	0.1608	0.1594	0.1566	0.1556	0.1554	0.1552	0.1632	0.1696	0.1718	0.1631	0.1642	0.1665	0.1555	0.1612	0.1645	0.2269	0.2251	0.2224	0.2239	0.2196	0.2212	0.2142	0.2199	0.222	0.2103	0.2134	0.2126	0.211	0.2101	0.2072	0.205	0.2051	0.2237	0.1878	0.1886	0.1961	0.1819	0.173	0.1778	0.1716	0.1804	0.1823	0.1626	0.1641
9	28803.8	37.6	0.1547	0.1551	0.1577	0.1648	0.1624	0.1586	0.1577	0.1579	0.1585	0.1674	0.175	0.177	0.166	0.1669	0.1671	0.1563	0.1626	0.1679	0.2467	0.2434	0.2382	0.2356	0.2314	0.2346	0.2294	0.2329	0.2368	0.2302	0.2335	0.2325	0.2293	0.2245	0.2234	0.2203	0.2199	0.238	0.2024	0.203	0.2075	0.1969	0.1867	0.1924	0.1837	0.1889	0.1942	0.1794	0.1848
10	32404.1	37.4	0.157	0.1575	0.1597	0.169	0.1658	0.1616	0.1605	0.1612	0.1604	0.17	0.1775	0.1799	0.1682	0.1691	0.1668	0.1569	0.1638	0.17	0.2546	0.2512	0.2459	0.2447	0.2417	0.246	0.2392	0.2417	0.2463	0.246	0.2472	0.2486	0.2418	0.2382	0.2379	0.2284	0.2305	0.2521	0.2108	0.2125	0.215	0.2063	0.199	0.2027	0.1946	0.2007	0.2039	0.1921	0.1987
11	36004.5	36.9	0.1593	0.1594	0.1618	0.1727	0.1689	0.164	0.1621	0.1631	0.1616	0.1722	0.1786	0.1815	0.1704	0.1702	0.1664	0.1568	0.1639	0.171	0.2614	0.2597	0.2534	0.2528	0.2496	0.2532	0.2475	0.2499	0.2537	0.2563	0.2586	0.2589	0.2535	0.2503	0.2502	0.2387	0.2387	0.2625	0.2194	0.2206	0.2226	0.2125	0.2086	0.2093	0.2015	0.2041	0.2111	0.2041	0.2094
12	39604.9	37.3	0.1612	0.1611	0.1629	0.1756	0.171	0.1652	0.1578	0.1644	0.1624	0.1742	0.1798	0.183	0.1718	0.1714	0.1654	0.1559	0.1643	0.1711	0.2665	0.2666	0.2599	0.2601	0.2578	0.2593	0.2555	0.2573	0.2611	0.2668	0.2688	0.2674	0.2641	0.2601	0.2614	0.2472	0.2471	0.2712	0.2275	0.2291	0.2309	0.219	0.2171	0.2157	0.2078	0.2122	0.2193	0.2163	0.2203
13	43205.3	37.2	0.1622	0.1621	0.1635	0.1779	0.1718	0.166	0.158	0.1653	0.1624	0.1761	0.181	0.1846	0.1724	0.1717	0.1646	0.1545	0.1625	0.1691	0.2721	0.2733	0.2676	0.2662	0.2652	0.2658	0.2636	0.2644	0.2673	0.2745	0.2759	0.2752	0.272	0.2687	0.2693	0.2555	0.2532	0.2798	0.2337	0.2366	0.2373	0.2258	0.2248	0.2239	0.2139	0.2181	0.226	0.2259	0.2288
14	46805.6	36.9	0.1636	0.163	0.1633	0.1793	0.1713	0.1651	0.1583	0.1647	0.162	0.1776	0.1815	0.1863	0.1731	0.1718	0.1634	0.1527	0.1605	0.1657	0.2767	0.2764	0.2715	0.2711	0.2693	0.2709	0.2699	0.2704	0.2727	0.2814	0.2817	0.2831	0.2804	0.2755	0.2759	0.2608	0.259	0.2872	0.2388	0.2429	0.2438	0.2309	0.2296	0.2306	0.2206	0.2241	0.2304	0.2316	0.2356
15	50406.1	37.6	0.1651	0.164	0.163	0.18	0.17	0.1635	0.1568	0.1632	0.1612	0.1788	0.1829	0.1878	0.1737	0.172	0.1626	0.1512	0.1584	0.1633	0.2804	0.2828	0.2769	0.2762	0.2747	0.2757	0.2762	0.277	0.278	0.287	0.2878	0.2892	0.2846	0.2826	0.2814	0.2658	0.2635	0.2926	0.2428	0.249	0.2495	0.2376	0.2359	0.2387	0.2275	0.2292	0.2353	0.2385	0.242
16	54006.5	37.7	0.1662	0.1646	0.1631	0.181	0.1696	0.1617	0.1556	0.1616	0.161	0.1798	0.1845	0.1899	0.1743	0.1726	0.1619	0.1506	0.1574	0.1618	0.284	0.2902	0.2826	0.281	0.2797	0.2814	0.2813	0.282	0.2836	0.2931	0.2964	0.2956	0.2897	0.2871	0.2872	0.2717	0.2678	0.2995	0.2465	0.2545	0.2538	0.2429	0.2407	0.2435	0.2318	0.2341	0.2406	0.2447	0.2492
17	57607	37.5	0.1675	0.1647	0.1629	0.1823	0.1696	0.1608	0.1541	0.1604	0.161	0.1807	0.1859	0.1919	0.1753	0.1732	0.1617	0.1505	0.1571	0.161	0.286	0.2934	0.2868	0.2852	0.2828	0.2848	0.2856	0.2862	0.2874	0.2972	0.2998	0.3003	0.2933	0.2897	0.2902	0.2751	0.2726	0.3027	0.2487	0.2584	0.2572	0.2463	0.2453	0.2476	0.2366	0.2377	0.2446	0.2494	0.2538
18	61207.3	37.3	0.1685	0.1649	0.1627	0.1832	0.1699	0.1606	0.1529	0.16	0.1615	0.1815	0.1869	0.1936	0.1764	0.1738	0.1613	0.1508	0.157	0.1604	0.2886	0.297	0.2905	0.2887	0.2868	0.2885	0.2896	0.2898	0.2906	0.3005	0.3051	0.3064	0.2981	0.2951	0.2949	0.2799	0.2743	0.3078	0.2516	0.2628	0.2613	0.2508	0.2478	0.2517	0.2397	0.2408	0.2475	0.2518	0.2581
19	64807.7	37.7	0.1696	0.1652	0.1624	0.1844	0.1701	0.1609	0.1526	0.1601	0.1619	0.1823	0.1878	0.1951	0.1775	0.1746	0.1611	0.151	0.1568	0.1596	0.2906	0.3004	0.2932	0.2923	0.2904	0.2912	0.2927	0.2916	0.2928	0.3033	0.3086	0.3105	0.2997	0.2983	0.2978	0.283	0.2791	0.3109	0.2528	0.2648	0.2641	0.2527	0.2508	0.2538	0.2428	0.2438	0.2503	0.2546	0.2619
20	68408	37.3	0.1705	0.1648	0.162	0.1852	0.1705	0.1614	0.1528	0.1603	0.1623	0.1832	0.1887	0.1964	0.1784	0.1754	0.161	0.1509	0.1568	0.1591	0.2922	0.3039	0.2958	0.2961	0.2944	0.2959	0.2955	0.2961	0.2957	0.3057	0.3088	0.3116	0.3024	0.3022	0.2988	0.2837	0.2818	0.316	0.2542	0.2692	0.2667	0.2557	0.2527	0.2564	0.2453	0.2458	0.2529	0.257	0.2651
21	72008.4	36.8	0.1715	0.1644	0.1616	0.1861	0.1707	0.1618	0.1532	0.1603	0.1627	0.1839	0.1893	0.1975	0.1791	0.1762	0.1608	0.1508	0.1566	0.1585	0.2939	0.3056	0.2983	0.2986	0.2953	0.2967	0.2972	0.2956	0.2984	0.3058	0.3108	0.3131	0.3038	0.3047	0.3003	0.2859	0.2812	0.3172	0.2542	0.2707	0.2697	0.2567	0.2538	0.259	0.2483	0.2482	0.2547	0.2569	0.2664
22	75608.8	37.7	0.1716	0.1637	0.1609	0.1866	0.1708	0.1623	0.1539	0.1606	0.1624	0.185	0.1902	0.1987	0.1799	0.1773	0.1609	0.1509	0.1567	0.1582	0.2955	0.3055	0.2998	0.3006	0.2979	0.2974	0.2987	0.2961	0.3004	0.306	0.3101	0.3125	0.3036	0.3031	0.3008	0.286	0.2842	0.3212	0.2546	0.2718	0.2714	0.2585	0.2536	0.2597	0.2504	0.2502	0.2556	0.2579	0.2681
23	79209.2	36.9	0.1717	0.1626	0.1598	0.1868	0.1706	0.1627	0.1544	0.1607	0.1621	0.1855	0.1904	0.2	0.1802	0.1778	0.1614	0.1507	0.1565	0.1577	0.2966	0.3043	0.3001	0.3005	0.2993	0.2977	0.2995	0.2984	0.3014	0.3051	0.3089	0.3107	0.3033	0.3036	0.2994	0.2872	0.2875	0.3222	0.2533	0.2711	0.272	0.2585	0.253	0.2595	0.252	0.2518	0.2564	0.2566	0.2673
24	82809.6	37.7	0.1722	0.162	0.1591	0.187	0.1702	0.1631	0.155	0.1607	0.1616	0.1858	0.1905	0.1995	0.1803	0.1782	0.1606	0.1506	0.1565	0.1573	0.2983	0.3082	0.3011	0.3024	0.2998	0.3011	0.3011	0.2986	0.3025	0.3035	0.3089	0.3108	0.3039	0.304	0.299	0.2893	0.2859	0.3227	0.2524	0.2712	0.2722	0.2586	0.2529	0.2597	0.2531	0.2525	0.2574	0.2561	0.2674
25	86410.1	37	0.1721	0.1613	0.158	0.1873	0.1697	0.1633	0.1555	0.1606	0.161	0.1864	0.1905	0.1997	0.1803	0.1784	0.1603	0.1502	0.1563	0.1568	0.2993	0.3055	0.3002	0.3016	0.299	0.2998	0.3012	0.3003	0.3036	0.3005	0.3069	0.3088	0.3045	0.3054	0.2975	0.2896	0.2862	0.3239	0.2514	0.2706	0.2724	0.2583	0.2531	0.2595	0.2538	0.2538	0.2577	0.255	0.2662
			K279a x pBBR5MCS::lacP::mCherry + PAO1 supernatant									K279a x pBBR5MCS::lacP::mCherry + Mix supernatant									K279a x pBBR5MCS::PCoA::mCherry + PAO1 supernatant									K279a x pBBR5MCS::PCoA::mCherry + Mix supernatant									K279a x pBBR1MCS::smlt4401::mCherry + PAO1 supernatant									K279a x pBBR1MCS::smlt4401::mCherry + Mix supernatant
mCherry			24h			48h			72h			24h			48h			72h			24h			48h			72h			24h			48h			72h			24h			48h			72h			24h
Cycle Nr.	Time [s]	Temp. [°C]	A1	A2	A3	A4	A5	A6	A7	A8	A9	B1	B2	B3	B4	B5	B6	B7	B8	B9	C1	C2	C3	C4	C5	C6	C7	C8	C9	D1	D2	D3	D4	D5	D6	D7	D8	D9	E1	E2	E3	E4	E5	E6	E7	E8	E9	F1	F2
1	0	37.5	11750	12353	11775	14356	14709	15230	14232	17930	15962	8633	9264	9310	10075	11746	12711	10857	11415	12867	15217	14228	15023	15813	14049	16618	18079	16307	18142	9853	10750	9350	11806	14374	12558	12420	11965	12932	14978	13450	13505	15096	19005	17686	18568	17685	18462	8864	11556
2	3600.3	37.7	12147	12438	12255	14949	15524	15871	14876	15130	16715	6756	6518	7949	12121	13021	11499	13177	10372	10608	14468	15938	12282	17545	14913	16574	16143	17154	17958	9660	10600	9970	12236	12838	12429	12242	12603	13200	12519	15432	13885	18633	16640	17085	18406	17078	18877	10194	8661
3	7200.7	37.5	12051	10411	11062	14486	14798	14653	13592	15080	15709	8188	9059	7917	12006	10289	10246	11459	10286	9738	13717	12089	11036	14338	15915	15687	18142	15380	17660	10569	9401	9362	11837	10630	10479	11790	13203	11818	12196	14127	15076	15440	13613	17670	18247	15480	17162	10276	8870
4	10801.1	37.5	12465	11960	12068	12909	14642	13262	15464	14148	14657	9536	7317	8517	11266	11516	10445	10912	10741	10265	13694	11686	13223	14059	14508	13590	16334	14393	15357	8951	8817	8511	11814	13821	11160	13901	12373	12578	12074	12168	11149	13401	16753	16052	14844	15723	16870	8455	9229
5	1K279a x pBBR1MCS::smlt4401::mCherry ,5	37.1	12191	11668	12387	13876	13199	14567	14841	15705	13903	7940	9182	8141	10384	10577	11418	10795	13147	10717	13162	10954	11789	13447	13164	15086	15445	16227	16487	8447	8269	8565	13988	12870	11693	13262	12563	10697	11493	13340	12870	15687	14349	15301	14168	14929	14102	10754	10413
6	18002	37	11005	8751	10056	13905	11955	12146	13482	13991	13866	9358	7492	8945	9075	11327	11621	11076	9581	11012	13404	13425	12444	16062	14037	15651	15362	16543	16179	8452	9852	10243	11222	12527	12583	13482	13026	14350	15067	12253	13596	14871	16392	15084	15955	15122	18007	10094	9232
7	21602.4	36.8	7737	11350	10387	11839	11818	12868	12644	14217	15043	6570	6953	6576	10052	10575	8748	11950	9453	9591	14193	13677	14044	14547	13167	14502	18303	14959	16832	11658	10501	9834	12186	14369	14687	14188	12300	15737	11424	14171	12676	16671	14943	14968	14347	17275	15222	10961	9482
8	25202.8	37.3	11475	8886	9474	13183	13049	13235	12154	13313	12715	6903	7124	8645	9412	10880	9565	11995	11823	11254	15067	13610	14521	15860	14762	15878	17663	16009	16022	10638	11883	13818	14272	14676	13918	14738	12429	16366	13494	13362	13199	16305	15494	18238	16558	17997	18044	9738	10481
9	28803.3	37.3	11443	9195	11961	14524	14239	10507	13466	16070	13596	6341	6470	7952	9384	9805	12184	9860	9621	11556	16884	12781	14241	17703	17909	16182	15878	17311	18841	12583	11761	13669	14531	15649	14444	15849	15049	15776	17240	13360	14230	15653	15903	18376	15896	14786	17913	13396	10381
10	32403.6	37	9910	9803	11772	11348	10733	13258	12075	13351	14878	7475	8022	7874	9600	10236	9611	9945	9346	10570	18705	16339	17921	19670	14409	19551	17005	16681	19724	13075	15363	14625	18123	18233	14985	16455	15520	17536	17516	17196	13920	17104	18168	13610	17307	17499	16452	13841	12846
11	36003.9	37.7	10800	9888	11032	12347	10105	11257	11836	11619	13128	6539	7189	6574	10064	10960	9453	10207	10538	10658	17129	17384	17758	16612	19426	18157	19974	18446	19236	16176	15606	15450	15460	17938	15844	18158	16013	14753	16397	16223	16672	21160	17929	16000	17601	17129	17815	12618	13689
12	39604.3	36.9	10280	9490	10095	12146	10753	13020	12977	13430	11387	7418	7173	8025	10679	9705	9810	11035	10253	9866	21190	16497	17797	20703	19045	20283	19429	18528	20413	17564	17856	16772	17713	19686	17705	19323	16940	20610	18784	18937	17035	18420	17202	16856	17805	16829	17576	16148	13477
13	43204.7	36.8	10005	8224	10084	11711	13079	11521	11867	11534	13125	6003	6086	6373	9546	9056	10052	11587	10119	10345	21726	21423	20195	20487	19839	21973	19122	18323	20714	17965	18531	17209	19499	19589	17752	19243	20035	18996	21691	19893	20263	19985	20826	20061	19641	18524	20604	14743	16554
14	46805.1	37.7	9237	9393	9653	13018	11861	11663	12498	11162	13166	5844	7565	6634	9659	8437	10601	8523	9593	9419	22380	17923	21417	21248	21411	20092	20395	21043	21624	19622	19697	18596	20361	20616	19472	20184	19635	21327	18980	18830	19782	21280	21424	21011	18854	20113	19634	16999	16588
15	50405.5	37.2	9527	7851	11369	10293	14354	11729	12876	13591	12283	6562	7078	6548	9631	7395	11046	10541	9191	10506	22097	21038	21352	23423	19733	19388	23588	22991	23699	20319	20300	20371	21206	19879	19525	20530	18767	22968	22604	20764	22237	22629	20847	22061	18481	20296	22147	19482	16466
16	54006	37.5	11098	10038	9410	11736	10850	13581	11901	12290	12297	7502	5817	6323	10042	11396	11743	11405	9231	10429	24561	22068	21825	22881	17988	23381	27201	22307	23815	20304	22128	21639	21689	21180	23243	22450	20607	20708	22263	21418	20576	21709	22450	20638	20738	19466	21510	20057	17754
17	57606.4	37.6	10654	9434	11548	10725	10759	12026	10155	12661	10361	6133	6805	6709	9089	10327	11251	12719	11588	10136	21808	21146	21846	24038	22623	21216	24335	24124	22097	23585	21792	20478	19934	23192	23885	23254	21038	22676	23653	23716	23171	20803	24397	22789	20750	21735	22130	21016	18843
18	61206.8	37.7	8807	9775	8866	11711	11085	12088	12169	14130	11648	7047	6060	7001	7924	10323	10543	10692	9411	10994	25902	22124	24665	25284	23898	24990	23645	23494	23130	22254	24127	22423	23715	24297	24025	24899	24499	21608	25909	24457	23734	24608	26198	23377	23812	20504	21700	21625	24464
19	64807.2	37.5	8433	10482	10599	11500	12610	12092	11251	14487	12129	5831	7376	6916	9559	9812	10151	12726	9468	9660	26095	25115	27175	26281	24588	25216	26852	24841	24446	22062	23000	22900	24274	24082	24023	22931	21116	25557	26811	24433	27117	25206	23687	23350	23608	24006	23500	21124	23735
20	68407.5	36.8	8600	10451	10624	12509	13813	13277	10450	13009	12880	6109	6690	6478	10024	9192	10215	10165	10923	11113	27482	26192	22255	25580	26136	26568	27145	24075	27370	24721	23095	24186	24034	26079	24871	24601	25925	24872	24838	23386	27370	25410	25826	24508	25006	21875	24660	23590	22954
21	72007.9	37.6	9419	10913	11690	13148	13616	12624	10284	13605	13038	6428	8840	6765	9209	9808	9313	11739	12300	9809	26586	23035	22348	27131	26505	25644	28696	24540	26423	25322	24963	23858	27289	27248	24650	25100	24200	27256	29147	26910	28477	25167	29878	23197	25119	23564	25463	22344	23592
22	75608.2	37.6	7412	11099	10605	11156	12050	11915	12066	13899	11667	5578	7128	6455	10808	9948	9924	11347	11350	11948	28455	23985	27233	26207	25485	28004	25090	28044	27485	27478	25849	25712	24819	25169	26325	27693	27545	25847	30241	29653	28462	26502	27102	25839	25844	23176	25104	22668	22726
23	79208.7	37.7	8930	10231	11143	11536	13026	11286	12948	12544	13888	5611	6838	7127	9077	8856	10976	10697	10640	12083	30316	29251	26938	27711	27552	23947	25453	28494	26296	24247	24956	24684	25469	25004	27079	23483	24269	27639	33051	27328	29111	30535	25378	25240	24260	27585	26178	24236	22668
24	82809.1	37.6	10106	10964	10337	10847	13175	12322	12546	13585	14093	4803	6750	4324	7611	8977	10640	12269	10474	11205	28876	28453	28816	27048	29493	28003	29961	25264	26971	28042	26964	25402	28372	26507	25122	24879	22721	27225	30205	26173	30922	25174	29681	28651	25994	23806	26487	25068	22467
25	86409.5	37.7	10346	11686	10263	13844	13656	12607	10906	13387	13286	7154	5854	6803	10341	9962	9905	12058	12631	13122	30261	28141	25890	28596	27749	28354	30297	29784	29024	25074	26682	26114	28228	27696	27873	25951	25192	25132	32843	29561	28036	30153	29724	28015	28390	24502	30833	27028	26110
End Time:	6/9/2025 10:10:06 AM
OD600		K279a + 24h PAO1	K279a + 48h PAO1	K279a + 72h PAO1	K279a + 24h mixed	K279a + 48h mixed	K279a + 72h mixed	K279a x pBBR1MCS::smlt4401::mCherry	K279a x pBBR1MCS::smlt4401::mCherry	K279a x pBBR1MCS::smlt4401::mCherry	K279a x pBBR1MCS::smlt4401::mCherry	K279a x pBBR1MCS::smlt4401::mCherry	K279a x pBBR1MCS::smlt4401::mCherry	K279a x pBBR1MCS::smlt4401::mCherry
Time[h]	K279a	supernatant	supernatant	supernatant	supernatant	supernatant	supernatant	without supernatant	+ 24h PAO1 supernatant	+ 48h PAO1 supernatant	+ 72h PAO1 supernatant	+ 24h mixed supernatant	+ 48h mixed supernatant	+ 72h mixed supernatant
0	0.1048	0.123833	0.128167	0.129033	0.113667	0.124533	0.124733	0.104067	0.1261	0.1294	0.129067	0.116733	0.123267	0.1237
1	0.113933	0.13	0.133833	0.1339	0.120467	0.128967	0.129833	0.113333	0.133767	0.135233	0.135767	0.1229	0.1279	0.128267
2	0.1231	0.129933	0.134333	0.133433	0.122033	0.130333	0.1304	0.1217	0.1325	0.135167	0.135267	0.124767	0.129267	0.132033
3	0.1326	0.133933	0.1361	0.1348	0.125133	0.132333	0.1325	0.1314	0.134833	0.1361	0.1375	0.1269	0.1305	0.133433
4	0.142533	0.142167	0.141533	0.142333	0.130733	0.1384	0.1398	0.142467	0.139667	0.140033	0.140333	0.130333	0.1333	0.136867
5	0.171567	0.158367	0.153133	0.153233	0.139233	0.147533	0.148767	0.162867	0.149367	0.147633	0.1499	0.135133	0.1385	0.144367
6	0.224767	0.186367	0.171433	0.172133	0.157033	0.160033	0.160733	0.2104	0.1682	0.162333	0.164633	0.1449	0.148	0.151433
7	0.2469	0.202267	0.185533	0.186133	0.1809	0.171533	0.1701	0.240867	0.190833	0.177567	0.1781	0.161833	0.153833	0.1547
8	0.257967	0.213667	0.200467	0.197	0.1968	0.1828	0.180233	0.253	0.2043	0.192	0.188933	0.1807	0.165167	0.159867
9	0.268567	0.222567	0.209767	0.2058	0.208567	0.192833	0.191967	0.263433	0.212767	0.202667	0.199733	0.194867	0.176067	0.1695
10	0.2761	0.230633	0.216733	0.211933	0.219733	0.202667	0.203467	0.271967	0.220867	0.210133	0.205567	0.206133	0.186233	0.179767
11	0.282467	0.2383	0.2245	0.218633	0.229033	0.2123	0.2127	0.279967	0.229167	0.217267	0.2131	0.217333	0.195733	0.189
12	0.287733	0.244733	0.232167	0.225233	0.2367	0.2207	0.2202	0.284433	0.235867	0.224833	0.219333	0.225967	0.205367	0.1972
13	0.293267	0.249733	0.237767	0.231767	0.243367	0.226567	0.225333	0.2901	0.241833	0.230367	0.225033	0.232567	0.2118	0.203067
14	0.2985	0.2547	0.244333	0.2372	0.2485	0.232	0.230233	0.296	0.2471	0.2374	0.230667	0.239467	0.217567	0.208767
15	0.3038	0.2594	0.250233	0.2427	0.2536	0.2367	0.234367	0.300433	0.2516	0.242367	0.2355	0.246067	0.2235	0.213733
16	0.3073	0.262667	0.2549	0.2464	0.257533	0.239167	0.237167	0.3041	0.254767	0.2464	0.239633	0.250833	0.228067	0.217867
17	0.311333	0.2659	0.258233	0.249633	0.260467	0.241967	0.2401	0.307767	0.258567	0.2501	0.242667	0.2544	0.231567	0.221233
18	0.313967	0.268367	0.2606	0.251867	0.262833	0.243	0.241367	0.3103	0.260567	0.252433	0.245633	0.257967	0.233367	0.223433
19	0.314667	0.269867	0.262933	0.254167	0.263933	0.243667	0.242133	0.312167	0.263367	0.254933	0.248	0.260833	0.2349	0.2255
20	0.315333	0.271567	0.2646	0.256433	0.2642	0.2439	0.242167	0.312767	0.264867	0.2565	0.2504	0.2618	0.235067	0.226667
21	0.315533	0.2723	0.265633	0.258733	0.2647	0.2447	0.2417	0.313033	0.265933	0.257267	0.252067	0.263467	0.235533	0.227767
22	0.313467	0.272133	0.2656	0.2605	0.263467	0.2467	0.242033	0.311667	0.265467	0.257	0.2534	0.2626	0.235067	0.227767
23	0.311567	0.271767	0.265533	0.261633	0.262667	0.2488	0.241967	0.308667	0.265267	0.257067	0.254333	0.262567	0.235367	0.228067
24	0.308533	0.2706	0.2657	0.2622	0.261933	0.250667	0.242433	0.3061	0.2648	0.256967	0.2551	0.261533	0.236333	0.226767
mCherry		K279a + 24h PAO1	K279a + 48h PAO1	K279a + 72h PAO1	K279a + 24h mixed	K279a + 48h mixed	K279a + 72h mixed	K279a x pBBR1MCS::smlt4401::mCherry	K279a x pBBR1MCS::smlt4401::mCherry	K279a x pBBR1MCS::smlt4401::mCherry	K279a x pBBR1MCS::smlt4401::mCherry	K279a x pBBR1MCS::smlt4401::mCherry	K279a x pBBR1MCS::smlt4401::mCherry	K279a x pBBR1MCS::smlt4401::mCherry
Time[h]	K279a	supernatant	supernatant	supernatant	supernatant	supernatant	supernatant	without supernatant	+ 24h PAO1 supernatant	+ 48h PAO1 supernatant	+ 72h PAO1 supernatant	+ 24h mixed supernatant	+ 48h mixed supernatant	+ 72h mixed supernatant
0	2647.33	12354.3	14879	15305	9155.67	12422.3	12902.3	4042.67	13977.7	17262.3	18238.3	10353	12675.7	12802
1	2475	13543	15523.3	17061.7	8209	12590	12401	2896	13945.3	17452.7	18120.3	9705.33	12877	12606
2	2140	11499.3	13787.3	14002.3	8305.33	10663	11659.7	4076.67	13799.7	15574.3	16963	10120	12744.3	11792.3
3	2480.67	11386.3	13808.3	13275	7345.33	10730	11316.7	3435.33	11797	15402	15812.3	9103.33	12818	13012
4	2021	11386.3	14317	14477.7	8281.67	11150.7	11197.7	3571.67	12567.7	15112.3	14399.7	9651.67	12148.3	11994
5	2357	10648.3	12824	16214.7	6948	10903	11691	4003.67	13638.7	15449	16361.3	10316	11933.7	12218.7
6	2750	10499.3	13014	14116	7149.33	11535.3	11293	4763	12757	15527.3	15614.7	10574.7	12677	13441.7
7	2418	10107	12779.7	14686.7	8180.67	11062.3	11433	6802.67	13351.7	16679	17533	10813.7	12190	12719.7
8	2154.67	11151	13192.7	13473.3	7868.67	10528.3	10808.3	7289	14943.3	16644	16198.3	11640.3	13531	13069
9	2769.67	10279.7	11503.7	13777.3	7012	11065.7	11497	8721.67	16210.7	16294	17086	12545.7	14681	14104
10	3628	10861.3	10670.3	12382.7	7501	10875.3	10517.7	9403.67	16430.7	18363	17515	13616	14616.3	13795.7
11	2928.67	11378.7	11540.7	13155.3	7266	11230	11835	10154.7	18252	17492.7	17403.3	14295.3	16646.3	14648.3
12	2707.67	10073.7	11888	13146.3	7419.33	11044.7	10618	11140.3	20615.7	20290.7	19589.7	14990	17101	16449.3
13	3069.33	10542	11775.3	13486.7	7588.67	9996	10930	11958.7	19197.3	21238.3	19533.7	16404	17046.3	15233.3
14	2943.67	11538	12180.3	13763.3	8459.33	11377.7	11341.3	13345	21868.3	21845.7	20308	17936.3	18279.7	17042
15	3377	10818	12032.3	13363.3	9214.67	10808.3	11842	14858.3	21419	21599	20571.3	19561	18941.7	16971
16	3407.33	9995.33	11923.7	13206	8028	11485	11578.7	15333.3	23513.3	22663	21538.3	19714.7	19906	17379.7
17	3752.67	10704.3	13023.3	13499.3	8356	11530.3	12069.3	16253.3	24700	24727.7	22005.3	22272	20148.7	18679
18	3358.67	11363	12437.7	12913.3	9024.33	11148.3	12631.3	17687	26120.3	24081	23704.7	21759.7	21213	18357
19	3874.33	12282.7	12221.7	14197	9467	11097.3	11642	18563.7	25198	25248	23847	21925.7	21632.3	21733
20	4620	11834.3	11548	12927	8676	11155	11828	21914.7	28178	26080.7	24715.3	23133.3	22712.7	21592.7
21	4033	11593.3	12654.3	13594.3	9036.33	11534.3	12703	19338.7	29452	26481	24708	23110.3	23107	21114.3
22	4357.67	11163	13019.3	14402.7	8207	11411.7	12128.7	20611	29830	27051	26007.7	23879.3	23376.3	21804.3
23	3988	11817.3	11668.7	13758	9412.33	11111	12502.3	21308	29100	27835.3	25429	23589	23571	21406
24	4215.33	11563	12209.3	13571	9994	12387.3	13101	22359.3	30146.7	29297.3	27908.3	26393.3	23768.3	21032.7
Substraction of K279a WT autoflourescence
mCherry	K279a x pBBR1MCS::smlt4401::mCherry	K279a x pBBR1MCS::smlt4401::mCherry	K279a x pBBR1MCS::smlt4401::mCherry	K279a x pBBR1MCS::smlt4401::mCherry	K279a x pBBR1MCS::smlt4401::mCherry	K279a x pBBR1MCS::smlt4401::mCherry	K279a x pBBR1MCS::smlt4401::mCherry
Time[h]	without supernatant	+ 24h PAO1 supernatant	+ 48h PAO1 supernatant	+ 72h PAO1 supernatant	+ 24h mixed supernatant	+ 48h mixed supernatant	+ 72h mixed supernatant
0	1395.33	1623.33	2383.33	2933.33	1197.33	253.333	-100.333
1	421	402.333	1929.33	1058.67	1496.33	287	205
2	1936.67	2300.33	1787	2960.67	1814.67	2081.33	132.667
3	954.667	410.667	1593.67	2537.33	1758	2088	1695.33
4	1550.67	1181.33	795.333	-78	1370	997.667	796.333
5	1646.67	2990.33	2625	146.667	3368	1030.67	527.667
6	2013	2257.67	2513.33	1498.67	3425.33	1141.67	2148.67
7	4384.67	3244.67	3899.33	2846.33	2633	1127.67	1286.67
8	5134.33	3792.33	3451.33	2725	3771.67	3002.67	2260.67
9	5952	5931	4790.33	3308.67	5533.67	3615.33	2607
10	5775.67	5569.33	7692.67	5132.33	6115	3741	3278
11	7226	6873.33	5952	4248	7029.33	5416.33	2813.33
12	8432.67	10542	8402.67	6443.33	7570.67	6056.33	5831.33
13	8889.33	8655.33	9463	6047	8815.33	7050.33	4303.33
14	10401.3	10330.3	9665.33	6544.67	9477	6902	5700.67
15	11481.3	10601	9566.67	7208	10346.3	8133.33	5129
16	11926	13518	10739.3	8332.33	11686.7	8421	5801
17	12500.7	13995.7	11704.3	8506	13916	8618.33	6609.67
18	14328.3	14757.3	11643.3	10791.3	12735.3	10064.7	5725.67
19	14689.3	12915.3	13026.3	9650	12458.7	10535	10091
20	17294.7	16343.7	14532.7	11788.3	14457.3	11557.7	9764.67
21	15305.7	17858.7	13826.7	11113.7	14074	11572.7	8411.33
22	16253.3	18667	14031.7	11605	15672.3	11964.7	9675.67
23	17320	17282.7	16166.7	11671	14176.7	12460	8903.67
24	18144	18583.7	17088	14337.3	16399.3	11381	7931.67
Normalization with OD600
mCherry	K279a x pBBR1MCS::smlt4401::mCherry	K279a x pBBR1MCS::smlt4401::mCherry	K279a x pBBR1MCS::smlt4401::mCherry	K279a x pBBR1MCS::smlt4401::mCherry	K279a x pBBR1MCS::smlt4401::mCherry	K279a x pBBR1MCS::smlt4401::mCherry	K279a x pBBR1MCS::smlt4401::mCherry
Time[h]	without supernatant	+ 24h PAO1 supernatant	+ 48h PAO1 supernatant	+ 72h PAO1 supernatant	+ 24h mixed supernatant	+ 48h mixed supernatant	+ 72h mixed supernatant
0	13408.1	12873.4	18418.3	22727.3	10257	2055.16	-811.102
1	3714.71	3007.72	14266.7	7797.69	12175.2	2243.94	1598.23
2	15913.4	17361	13220.7	21887.6	14544.5	16101.1	1004.8
3	7265.35	3045.74	11709.5	18453.3	13853.4	16000	12705.5
4	10884.4	8458.23	5679.6	-555.819	10511.5	7484.37	5818.31
5	10110.5	20020.1	17780.5	978.43	24923.5	7441.64	3655.05
6	9567.49	13422.5	15482.5	9103.06	23639.3	7713.96	14188.9
7	18203.7	17002.6	21959.8	15981.7	16269.8	7330.44	8317.17
8	20293.8	18562.6	17975.7	14423.1	20872.5	18179.6	14141
9	22594	27875.6	23636.5	16565.4	28397.2	20533.9	15380.5
10	21236.7	25215.8	36608.5	24966.8	29665.3	20087.7	18234.7
11	25810.2	29992.7	27394.9	19934.3	32343.6	27672	14885.4
12	29647.3	44694.7	37372.9	29376.9	33503.5	29490.3	29570.7
13	30642.3	35790.5	41078	26871.6	37904.5	33287.7	21191.7
14	35139.6	41806.3	40713.3	28372.8	39575.4	31723.6	27306.4
15	38215.9	42134.3	39471.9	30607.2	42046.9	36390.8	23997.2
16	39217.4	53060.3	43585	34771.2	46591.4	36923.4	26626.4
17	40617.3	54127.9	46798.6	35052.2	54701.3	37217.5	29876.5
18	46175.7	56635.5	46124.4	43932.7	49368.1	43128.1	25625.8
19	47056.1	49039.4	51097	38911.3	47764.9	44848.9	44749.4
20	55295.7	61705.3	56657.6	47078	55222.8	49167.6	43079.4
21	48894.7	67154.7	53744.5	44090.2	53418.5	49133.9	36929.6
22	52149.7	70317.7	54597.9	45797.2	59681.4	50899	42480.6
23	56112.3	65152	62889	45888.6	53992.6	52938.7	39039.8
24	59274.7	70180	66498.9	56202.8	62704.6	48156.6	34977.2
[truncated: 37 more columns]

[truncated: 34 more sheets: smlt4401 (3. replicate), smlt4401 (summary), smlt2713 (1. replicate), smlt2713 (2. replicate), smlt2713 (3. replicate), smlt2713 (summary), TIVSS (1. replicate), TIVSS (2. replicate), TIVSS (3. replicate), TIVSS (summary), StmPr2 (1. replicate), StmPr2 (2. replicate), StmPr2 (3. replicate), StmPr2 (summary), Bla2 (1. replicate), Bla2 (2. replicate), Bla2 (3. replicate), Bla2 (summary), MraZ (1. replicate), MraZ (2. replicate) …]
