# Supplementary material for: Species interactions are key to spatiotemporal gene expression and multilayer formation in Stenotrophomonas maltophilia K279a dual species biofilms
Source: Biofilm. 2026 Jun 16;12:100374. doi: 10.1016/j.bioflm.2026.100374 (PMC13311295; doi:10.1016/j.bioflm.2026.100374)
Supplement: Multimedia component 6 — Reporter fusions (Heatmap). [file mmc6.xlsx]

## Sheet: Reporterfusionen
Absolute fluorescence values (24h biofilms)
Reporter fusion	without supernatant	PAO1 biofilm supernatant			K279a + PAO1 biofilm supernatant			K279a biofilm supernatant
		24h	48h	72h	24h	48h	72h	24h	48h	72h
K279a x pBBR5MCS::Propionate CoA::mCherry	52455.7	51287.8	48360.7	49217	53762	51362.2	41854.4
K279a x pBBR1MCS::4401::mCherry	60126.1	66653.7	59578.4	50705.9	65862.4	53137.9	38922.5
sm454 x pBBR1MCS::2713::mCherry	12940.8	20469.2	29106.8	22589.7	14903.7	22753.9	20018.4
sm454 x pBBR1MCS::T4SS::mCherry	49962.2	72600.2	72630.6	69581	87228.4	83269.7	78683.8
sm454 x pBBR1MCS::stmPr2::mCherry	10213.6	17471.3	20498.6	12898.1	11665.3	23623.3	14219.6
SKK55 x pBBR1MCS::Bla2::mCherry	5081.91	20621.4	11355.5	3721.71	3646.05	1805.37	5522.57
SKK55 x pBBR1MCS::mraZ::mCherry	62319.5	105463	103307	97963.4	93257.3	64160	62522.2
PA01 x pBBR5::lasB::mCherry	164779				178815	133456	104140	171833	181662	182252
PA01 x pBBR5::nirG::mCherry	20834.7				13277.8	6815.79	5518.78	23013.4	16089	12806.9
PA01 x pBBR5::VgrG5::mCherry	23645.3				11415.2	8146.24	2972.4	25242.9	16749.3	17158.9
Relative fluorescence values ("without supernatant" values have been set to 0% for calculation)
Reporter fusion	PAO1 biofilm supernatant			K279a + PAO1 biofilm supernatant			K279a biofilm supernatant
	24h	48h	72h	24h	48h	72h	24h	48h	72h
K279a x pBBR5MCS::Propionate CoA::mCherry	-2.22649	-7.80659	-6.17427	2.49018	-2.08472	-20.2101
K279a x pBBR1MCS::4401::mCherry	10.8566	-0.91095	-15.6673	9.5404	-11.6225	-35.2653
sm454 x pBBR1MCS::2713::mCherry	58.1754	124.922	74.5615	15.1682	75.8308	54.6923
sm454 x pBBR1MCS::T4SS::mCherry	45.3103	45.3711	39.2674	74.5889	66.6653	57.4866
sm454 x pBBR1MCS::stmPr2::mCherry	71.0585	100.699	26.2835	14.2133	131.292	39.2222
SKK55 x pBBR1MCS::Bla2::mCherry	305.781	123.448	-26.7657	-28.2544	-64.4746	8.67104
SKK55 x pBBR1MCS::mraZ::mCherry	69.23	65.7704	57.1954	49.6438	2.95336	0.325315
PA01 x pBBR5::lasB::mCherry				8.51833	-19.0088	-36.7999	4.28112	10.2459	10.6037
PA01 x pBBR5::nirG::mCherry				-36.271	-67.2864	-73.5116	10.4568	-22.7779	-38.531
PA01 x pBBR5::VgrG5::mCherry				-51.7232	-65.5481	-87.4292	6.75654	-29.164	-27.4319
